# Supplementary material for: Attitude Tracking Algorithm Using GNSS Measurements from Short Baselines
Source: Sensors (Basel). 2025 Nov 5;25(21):6761. doi: 10.3390/s25216761 (PMC12610084; doi:10.3390/s25216761)
Supplement: Supplementary file 1 [file sensors-25-06761-s001.zip]

Archive with 7 entries (6 files):
- 2023_08_02_Krylatskoye_5xGNSS/
- 2023_08_02_Krylatskoye_5xGNSS/2023_08_02_Krylatskoye_A1.23D
- 2023_08_02_Krylatskoye_5xGNSS/2023_08_02_Krylatskoye_A2.23D
- 2023_08_02_Krylatskoye_5xGNSS/2023_08_02_Krylatskoye_A3.23D
- 2023_08_02_Krylatskoye_5xGNSS/2023_08_02_Krylatskoye_A4.23D
- 2023_08_02_Krylatskoye_5xGNSS/2023_08_02_Krylatskoye_A5.23D
- 2023_08_02_Krylatskoye_5xGNSS/readme.txt
