# Supplementary material for: Attitude Tracking Algorithm Using GNSS Measurements from Short Baselines
Source: Sensors (Basel). 2025 Nov 5;25(21):6761. doi: 10.3390/s25216761 (PMC12610084; doi:10.3390/s25216761)
Supplement: Supplementary file 1 [file sensors-25-06761-s001.zip › 2023_08_02_Krylatskoye_5xGNSS/2023_08_02_Krylatskoye_A3.23D]

3.0                 COMPACT RINEX FORMAT                    CRINEX VERS   / TYPE
RNX2CRX ver.4.2.0                       14-Aug-25 00:08     CRINEX PROG / DATE
     3.04           OBSERVATION DATA    M                   RINEX VERSION / TYPE
JPS2RIN v.2.1.225   JAVAD GNSS          20230803 153324 UTC PGM / RUN BY / DATE
                                                            OBSERVER / AGENCY
log0802a                                                    MARKER NAME
8ROXWIW04QO         JAVAD EGGDT PREGO   2.7.0 Mar,31,2008   REC # / TYPE / VERS
  2856660.1742  2187198.9206  5249056.2063                  APPROX POSITION XYZ
-Unknown-                                                   ANT # / TYPE
        0.0000        0.0000        0.0000                  ANTENNA: DELTA H/E/N
G   11 C1C L1C D1C S1C C1W L1W S1W C2W L2W D2W S2W          SYS / # / OBS TYPES
R   11 C1C L1C D1C S1C C1P L1P S1P C2P L2P D2P S2P          SYS / # / OBS TYPES
 15 R01  1 R02 -4 R03  5 R04  6 R05  1 R11  0 R12 -1 R13 -2 GLONASS SLOT / FRQ #
    R14 -7 R19  3 R20  2 R21  4 R22 -3 R23  3 R25 -5        GLONASS SLOT / FRQ #
 C1C    0.000 C1P    0.000 C2C    0.000 C2P    0.000        GLONASS COD/PHS/BIS
     0.100                                                  INTERVAL
  2023     8     2    19    21    4.3000000     GPS         TIME OF FIRST OBS
  2023     8     2    22    13   10.8000000     GPS         TIME OF LAST OBS
    18                                                      LEAP SECONDS
G L1C  0.00000  17 G02 G05 G07 G08 G10 G12 G13 G14 G15 G17  SYS / PHASE SHIFT
                   G19 G20 G21 G23 G24 G27 G30              SYS / PHASE SHIFT
G L1W -0.25000  17 G02 G05 G07 G08 G10 G12 G13 G14 G15 G17  SYS / PHASE SHIFT
                   G19 G20 G21 G23 G24 G27 G30              SYS / PHASE SHIFT
G L2W  0.00000  17 G02 G05 G07 G08 G10 G12 G13 G14 G15 G17  SYS / PHASE SHIFT
                   G19 G20 G21 G23 G24 G27 G30              SYS / PHASE SHIFT
R L1C  0.00000  14 R01 R02 R03 R04 R05 R11 R12 R13 R14 R20  SYS / PHASE SHIFT
                   R21 R22 R23 R25                          SYS / PHASE SHIFT
R L1P -0.25000  14 R01 R02 R03 R04 R05 R11 R12 R13 R14 R20  SYS / PHASE SHIFT
                   R21 R22 R23 R25                          SYS / PHASE SHIFT
R L2P  0.00000  14 R01 R02 R03 R04 R05 R11 R12 R13 R14 R20  SYS / PHASE SHIFT
                   R21 R22 R23 R25                          SYS / PHASE SHIFT
    31                                                      # OF SATELLITES
   G02 45385 45385 45385 45385 44767 44767 44767 44767 44767PRN / # OF OBS
       44767 44767                                          PRN / # OF OBS
   G05 41239 41239 41239 41239 41239 41239 41239 41239 41239PRN / # OF OBS
       41239 41239                                          PRN / # OF OBS
   G07 52813 52813 52813 52813 52749 52749 52749 52749 52749PRN / # OF OBS
       52749 52749                                          PRN / # OF OBS
   G08 44190 44190 44190 44190 43743 43743 43743 43743 43743PRN / # OF OBS
       43743 43743                                          PRN / # OF OBS
   G10  7472  7472  7472  7472  7395  7395  7395  7395  7395PRN / # OF OBS
        7395  7395                                          PRN / # OF OBS
   G12  1655  1655  1655  1655  1502  1502  1502  1502  1502PRN / # OF OBS
        1502  1502                                          PRN / # OF OBS
   G13 99999 99999 99999 99999 99999 99999 99999 99999 99999PRN / # OF OBS
       99999 99999                                          PRN / # OF OBS
   G14 99999 99999 99999 99999 99999 99999 99999 99999 99999PRN / # OF OBS
       99999 99999                                          PRN / # OF OBS
   G15 99999 99999 99999 99999 99999 99999 99999 99999 99999PRN / # OF OBS
       99999 99999                                          PRN / # OF OBS
   G17 75019 75019 75019 75019 74750 74750 74750 74751 74751PRN / # OF OBS
       74751 74751                                          PRN / # OF OBS
   G19 53195 53195 53195 53195 49873 49873 49873 49873 49873PRN / # OF OBS
       49873 49873                                          PRN / # OF OBS
   G20 11948 11948 11948 11948 11948 11948 11948 11948 11948PRN / # OF OBS
       11948 11948                                          PRN / # OF OBS
   G21 59763 59763 59763 59763 56367 56367 56367 56368 56368PRN / # OF OBS
       56368 56368                                          PRN / # OF OBS
   G23 70738 70738 70738 70738 70412 70412 70412 70412 70412PRN / # OF OBS
       70412 70412                                          PRN / # OF OBS
   G24 57091 57091 57091 57091 56689 56689 56689 56691 56691PRN / # OF OBS
       56691 56691                                          PRN / # OF OBS
   G27  2060  2060  2060  2060  2060  2060  2060  2060  2060PRN / # OF OBS
        2060  2060                                          PRN / # OF OBS
   G30 91719 91719 91719 91719 91719 91719 91719 91719 91719PRN / # OF OBS
       91719 91719                                          PRN / # OF OBS
   R01 17112 17112 17112 17112 15723 15723 15723 15716 15716PRN / # OF OBS
       15716 15716                                          PRN / # OF OBS
   R02 76256 76256 76256 76256 76230 76230 76230 76230 76230PRN / # OF OBS
       76230 76230                                          PRN / # OF OBS
   R03 99999 99999 99999 99999 99999 99999 99999 99999 99999PRN / # OF OBS
       99999 99999                                          PRN / # OF OBS
   R04 68894 68894 68894 68894 68700 68700 68700 68701 68701PRN / # OF OBS
       68701 68701                                          PRN / # OF OBS
   R05  6895  6895  6895  6895  6817  6817  6817  6817  6817PRN / # OF OBS
        6817  6817                                          PRN / # OF OBS
   R11 55532 55532 55532 55532 55461 55461 55461 55461 55461PRN / # OF OBS
       55461 55461                                          PRN / # OF OBS
   R12 99999 99999 99999 99999 99999 99999 99999 99999 99999PRN / # OF OBS
       99999 99999                                          PRN / # OF OBS
   R13 71145 71145 71145 71145 69417 69417 69417 69954 69954PRN / # OF OBS
       69954 69954                                          PRN / # OF OBS
   R14 34860 34860 34860 34860 34638 34638 34638 34624 34624PRN / # OF OBS
       34624 34624                                          PRN / # OF OBS
   R20  2662  2662  2662  2662  2386  2386  2386  2389  2389PRN / # OF OBS
        2389  2389                                          PRN / # OF OBS
   R21 94447 94447 94447 94447 94395 94395 94395 94395 94395PRN / # OF OBS
       94395 94395                                          PRN / # OF OBS
   R22 61767 61767 61767 61767 61715 61715 61715 61715 61715PRN / # OF OBS
       61715 61715                                          PRN / # OF OBS
   R23 18832 18832 18832 18832 18755 18755 18755 18754 18754PRN / # OF OBS
       18754 18754                                          PRN / # OF OBS
   R25 79344 79344 79344 79344 79324 79324 79324 79324 79324PRN / # OF OBS
       79324 79324                                          PRN / # OF OBS
                                                            END OF HEADER
> 2023 08 02 19 21  4.3000000  0 15      G05G07G08G13G14G15G20G27G30R01R02R03R11R12R13
3&328928930
3&22635458275 3&118950130223 3&-1952395 3&39000 3&22635456965 3&118950131192 3&35000 3&22635459555 3&92688414620 3&-1521347 3&35000 &&&6&&&&&&&5&&&&&5&&&&
3&21843688147 3&114789347851 3&-2045722 3&46000 3&21843689047 3&114789347837 3&38000 3&21843687977 3&89446249837 3&-1594069 3&39000 &&&7&&&&&&&6&&&&&6&&&&
3&22971319554 3&120715100393 3&-619852 3&36000 3&22971319594 3&120715100362 3&37000 3&22971323194 3&94063732053 3&-483001 3&37000 &&&6&&&&&&&6&&&&&6&&&&
3&21209937225 3&111458965559 3&2206606 3&41000 3&21209937495 3&111458966560 3&26000 3&21209936705 3&86851155488 3&1719433 3&26000 &&&6&&&&&&&4&&&&&4&&&&
3&21234008574 3&111585472645 3&2145532 3&43000 3&21234008694 3&111585473640 3&30000 3&21234008784 3&86949727828 3&1671843 3&30000 &&&7&&&&&&&5&&&&&5&&&&
3&23514193295 3&123567908329 3&3467078 3&43000 3&23514193575 3&123567908284 3&22000 3&23514193185 3&96286687961 3&2701619 3&22000 &&&7&&&&&&&3&&&&&3&&&&
3&23801819997 3&125079398255 3&-3187657 3&39000 3&23801819727 3&125079398229 3&23000 3&23801822827 3&97464475000 3&-2483889 3&23000 &&&6&&&&&&&3&&&&&3&&&&
3&24471862583 3&128600485968 3&-2538530 3&38000 3&24471862323 3&128600486927 3&19000 3&24471865103 3&100208179840 3&-1978075 3&20000 &&&6&&&&&&&3&&&&&3&&&&
3&20655748773 3&108546690756 3&-663046 3&45000 3&20655748113 3&108546690728 3&41000 3&20655751233 3&84581842021 3&-516659 3&41000 &&&7&&&&&&&6&&&&&6&&&&
3&21525612660 3&115066790697 3&-3936313 3&42000 3&21525614420 3&115066791717 3&41000 3&21525616170 3&89496386711 3&-3061577 3&35000 &&&7&&&&&&&6&&&&&5&&&&
3&19573055001 3&104445602753 3&59494 3&49000 3&19573055401 3&104445603545 3&49000 3&19573053471 3&81235466670 3&46273 3&41000 &&&8&&&&&&&8&&&&&6&&&&
3&22132017867 3&118474469451 3&3711511 3&45000 3&22132017437 3&118474470444 3&45000 3&22132014937 3&92146817113 3&2886730 3&37000 &&&7&&&&&&&7&&&&&6&&&&
3&20275158946 3&108344326073 3&-2475645 3&49000 3&20275158076 3&108344326735 3&49000 3&20275155046 3&84267808815 3&-1925502 3&42000 &&&8&&&&&&&8&&&&&7&&&&
3&19786951190 3&105698382993 3&1819453 3&47000 3&19786950700 3&105698383678 3&48000 3&19786951140 3&82209852799 3&1415130 3&43000 &&&7&&&&&&&8&&&&&7&&&&
3&23248750786 3&124147068044 3&3966128 3&32000 3&23248750916 3&124147068794 3&31000 3&23248755486 3&96558840361 3&3084767 3&1000 &&&5&&&&&&&5&&&&&1&&&&
                      4
4
37277 195266 -1144 0 37157 195267 0 37157 152155 -891 0
38855 204627 -479 0 38945 204626 0 38925 159449 -373 -1000
11851 62017 -165 0 11791 62014 0 11801 48323 -129 0
-41923 -220588 -2406 0 -41963 -220594 0 -41993 -171892 -1874 0
-40935 -214550 1507 0 -40855 -214548 0 -40845 -167181 1174 0
-65981 -346711 -35 -3000 -66041 -346710 0 -66031 -270164 -27 0    6
60878 318764 1320 0 60618 318767 0 60708 248389 1029 0
48443 253869 -1258 0 48113 253865 0 48183 197820 -980 0
12613 66319 -989 0 12623 66321 0 12613 51678 -771 0
73710 393668 -266 0 73660 393665 0 73680 306184 -207 0
-1163 -5921 -343 0 -1103 -5921 0 -1113 -4605 -267 0
-69225 -371193 506 0 -69305 -371194 0 -69275 -288707 394 0
46333 247577 -384 0 46363 247579 0 46353 192561 -298 0
-34067 -181894 -573 0 -34067 -181894 0 -34037 -141474 -446 0
-74042 -396629 -3291 0 -74392 -396630 0 -74042 -308492 -2561 0
                      5
266
-61 18 1133 0 -1 18 0 19 16 882 0
98 -11 521 -2000 8 -9 0 8 -8 405 1000
81 1 -171 0 21 6 0 1 4 -133 0
-118 68 3377 -1000 -38 72 0 112 59 2630 0
232 6 -2966 -2000 -8 3 0 2 4 -2311 0    6
20 9 520 3000 100 12 0 -30 10 405 0
-190 25 -2899 0 0 23 0 -70 16 -2259 0
-120 -5 1896 0 40 3 0 190 1 1476 0
-98 14 1826 0 -28 9 0 -38 10 1423 0
-131 2 902 0 -31 4 0 9 5 702 0
36 2 296 0 6 1 0 -94 1 231 0
-208 24 -1272 0 -28 25 0 -18 22 -990 0
91 -18 683 0 -29 -18 -1000 -9 -13 530 0
101 8 561 0 31 5 0 -9 6 437 0
-938 133 5549 0 162 141 0 -938 120 4318 0
                      6
-1423
-99 -4 -660 0 1 -1 0 -29 -4 -513 0
-137 18 -109 4000 -17 14 0 -17 14 -83 -1000
-292 34 2006 0 -32 27 0 -2 22 1563 0
235 -88 -4284 2000 75 -92 0 -155 -78 -3337 0
-302 15 4337 4000 8 15 0 -2 8 3380 0
-67 8 -1573 -3000 -187 2 0 123 3 -1225 0
159 -18 3791 0 29 -12 0 69 -13 2953 0
73 20 -2220 0 43 11 0 -457 12 -1726 0
212 -12 -2916 0 42 -1 1000 82 -7 -2272 2000            7     7
216 -10 -2200 0 6 -6 0 -14 -12 -1712 0
5 16 455 -1000 -5 18 0 195 13 353 0
338 -32 2529 1000 48 -35 1000 -82 -32 1968 0
-157 53 -1193 -2000 53 52 2000 -17 38 -926 0    7
-174 -4 -396 1000 -44 3 0 -4 -1 -308 0    8
1228 -249 -5651 0 -372 -255 0 1228 -220 -4399 0
                      7
1941
543 -42 -700 0 13 -47 0 3 -38 -545 0
96 -10 -1358 -2000 -4 -6 0 26 -8 -1059 0
311 -70 -4785 -2000 11 -66 0 11 -52 -3729 0    5
-86 -2 1282 -1000 -86 0 0 14 3 1001 0
-73 -13 -1828 -2000 47 -6 0 47 1 -1426 0
96 -37 391 0 206 -31 0 -154 -32 303 0
93 -47 981 0 23 -54 0 83 -30 767 0
-67 -17 -767 0 63 -14 0 493 -21 -602 0
-186 -14 1986 -1000 4 -24 -2000 -36 -15 1547 -4000
-175 27 1693 0 45 17 0 -55 23 1317 0
-83 -19 -2749 2000 -23 -19 0 -73 -15 -2139 0
-87 12 -1769 -2000 -7 17 -2000 83 17 -1376 0
59 -48 1111 4000 -51 -48 -1000 99 -36 863 0
87 4 -958 -2000 27 4 0 7 4 -748 0
969 172 -7748 0 419 161 0 969 138 -6023 0
                      8
-1485
-718 35 -335 0 -8 38 0 22 34 -263 0
-208 26 1498 0 22 24 0 -28 21 1167 0
-96 54 3598 4000 14 52 0 -36 41 2805 0
-123 37 -1040 2000 117 34 0 -33 33 -813 0    7
119 -27 1276 0 -61 -29 0 -61 -28 996 0
-41 36 3168 0 -161 33 0 59 37 2470 0
-133 44 -3149 0 -123 51 0 -103 35 -2456 0
69 3 2719 0 -241 -6 0 -341 10 2121 0
178 39 -2588 2000 -32 45 1000 -22 35 -2016 2000
97 -25 -704 0 7 -25 0 57 -22 -546 0
141 20 3562 -1000 41 17 0 -19 18 2772 0
-85 14 333 1000 -35 10 1000 175 6 258 0
8 26 -1647 -2000 78 28 0 -32 23 -1280 0
-53 -9 1706 1000 -23 -16 0 17 -12 1331 0
-2132 -36 17098 0 -272 -32 0 -2132 -20 13296 0
                      9
987
339 19 1213 0 -11 17 0 -21 14 946 0
415 -50 -771 -1000 -5 -50 0 25 -40 -601 0
-13 -26 1950 -2000 -33 -29 0 57 -21 1517 0
141 -22 790 -4000 -129 -19 0 171 -25 616 0
18 26 -1114 3000 28 20 0 -12 18 -870 0    7
-105 -8 -3978 2000 45 -12 0 135 -16 -3100 0    7
190 52 2668 0 110 37 0 -40 28 2079 0
157 -4 -2415 0 127 3 0 237 -9 -1882 0
-110 -31 3007 -1000 30 -31 1000 20 -24 2342 -1000
91 17 1396 0 -29 22 0 81 13 1083 0
-205 -13 -1729 0 -55 -11 0 -85 -17 -1345 0
55 -21 275 0 35 -20 0 -155 -17 216 0
18 -13 2007 -1000 -102 -18 0 -132 -15 1560 0
199 15 -1166 0 29 18 0 -41 14 -910 0
1039 -71 -9895 0 229 -63 0 1039 -54 -7695 0
                    5 0
-987
-138 22 -2030 0 12 15 0 2 7 -1581 0
-374 61 216 2000 -24 58 0 -34 45 168 0
-77 12 -5513 0 33 16 0 -47 10 -4293 0
-12 22 -717 2000 98 19 0 -122 15 -558 0
149 2 283 -6000 -21 11 0 39 7 223 0
128 -15 1506 -4000 -82 -11 0 -242 -8 1174 0
-389 -81 -4916 0 -89 -70 0 81 -56 -3829 0
-16 46 1234 0 -166 44 0 -96 49 961 0
-25 11 -1692 0 -15 5 -2000 5 3 -1318 2000
-176 -15 -1900 0 4 -16 0 -36 -10 -1476 0
203 -3 -324 0 93 -1 0 223 4 -253 0
-40 -19 353 0 -30 -14 0 10 -11 272 0
-80 -4 -941 2000 -40 4 0 40 2 -731 0
-284 -14 -144 1000 -34 -15 0 56 -12 -110 0
-77 64 -2733 0 -257 66 0 -77 46 -2126 0
                      1
1248
365 -144 2907 0 -15 -127 0 -15 -97 2265 0
166 -61 -231 -1000 26 -53 0 46 -41 -178 0
123 0 4322 0 -17 -2 0 23 0 3365 0
-25 -12 1926 2000 -75 -11 0 -35 -2 1501 0
-224 -1 -32 3000 -4 -12 0 26 -7 -27 0
15 -10 -299 2000 125 -8 0 195 -7 -234 0
432 42 6007 0 122 46 0 -88 37 4679 0
-33 -76 -787 0 217 -74 0 37 -73 -613 0
75 -4 1106 0 -5 0 1000 -5 -2 863 -1000
224 8 1105 0 -26 13 0 -166 9 859 0
-153 -1 1007 0 -83 -4 0 -193 -1 784 0
-126 54 -956 0 24 39 0 -26 34 -742 0
14 21 -1119 -1000 214 18 0 74 16 -870 0
140 1 1027 -2000 20 2 0 20 2 798 0
-438 41 1746 0 102 23 0 -438 17 1358 0
                      2
-533
-127 153 -1655 0 -7 143 0 53 112 -1291 0
-238 32 1456 0 -8 23 0 -48 17 1133 0
-8 -1 -3523 0 -8 -1 0 -18 -1 -2743 0
12 14 -2170 -4000 92 18 0 42 10 -1693 0
117 -28 -462 0 17 -21 0 -23 -18 -360 0
24 66 1015 0 -16 65 0 -86 56 792 0
-249 -61 -2666 0 -19 -63 0 101 -48 -2077 0
-128 45 -626 0 -108 49 0 -278 45 -488 0
-106 -42 -1483 0 -6 -44 -1000 -36 -29 -1156 0
-306 27 -267 0 124 18 0 124 16 -207 0
81 15 -1182 0 21 15 0 -29 12 -919 0
30 -50 177 0 -20 -36 -2000 -60 -30 137 0
187 -35 2410 0 -113 -39 1000 -43 -32 1871 0
-106 15 -579 1000 4 15 0 -76 12 -451 0
98 -29 1324 0 -102 -14 0 98 -7 1030 0
                      3
-220
-30 -36 -470 0 10 -33 0 -20 -27 -365 0
221 4 -2435 -4000 11 6 0 11 8 -1898 0    6
-71 35 5010 0 39 38 0 19 28 3903 -1000
4 -34 921 2000 4 -41 0 -56 -24 721 0
102 55 1922 0 -8 57 0 -38 45 1499 0
-156 -82 -638 0 -86 -86 0 -6 -74 -498 0
99 81 -1099 0 -131 75 0 59 57 -855 0
12 -51 1690 0 72 -54 0 202 -44 1319 0
147 116 -208 1000 57 117 2000 87 89 -164 0
256 -88 804 0 -184 -84 0 6 -68 625 0
-134 -5 1125 0 -4 -3 0 116 -6 875 0
380 42 1028 0 -20 37 4000 120 31 801 0
-227 47 -2227 0 -27 49 -2000 103 40 -1727 0
192 -27 -711 0 -38 -28 0 2 -20 -552 0
445 -213 5743 0 115 -205 0 445 -154 4467 0
                      4
550
-349 -46 -1070 0 41 -49 0 -39 -35 -833 0
-29 11 1581 8000 -9 16 0 21 10 1233 0
211 -14 -3976 0 -39 -22 0 1 -16 -3098 2000
-166 35 271 0 -186 38 0 174 18 208 0
-327 -41 -2655 0 23 -48 0 33 -38 -2069 0
48 37 -779 -1000 68 41 0 -172 36 -607 0    6
-24 -41 3536 0 86 -33 0 -124 -30 2754 0
-17 89 -375 0 -27 89 0 83 67 -296 0
-220 -125 3099 -2000 -90 -119 -1000 -90 -96 2416 0
-184 123 -2872 1000 146 119 0 86 97 -2235 0
236 -38 214 0 16 -38 0 -54 -30 165 0
-119 -31 -1172 0 71 -28 -2000 61 -26 -914 0
89 -60 656 0 -11 -53 1000 -91 -44 507 0
-175 46 758 -1000 25 47 0 25 34 590 0
-73 335 -8986 0 137 323 0 -73 250 -6989 0
                      5
312
449 58 5189 0 -31 51 0 29 39 4042 0
45 -8 -714 -4000 5 -12 0 25 -11 -556 0
-70 83 -916 0 30 96 0 30 75 -714 -1000
11 -5 577 0 201 -1 0 -189 8 452 0
127 28 1169 0 -53 35 0 -53 29 910 0
1 8 777 2000 101 7 0 371 0 607 0
91 6 -2546 0 -29 -1 0 11 4 -1983 0
189 -44 -1040 0 39 -52 0 -81 -37 -808 0
186 72 -3672 1000 -4 64 0 -24 59 -2860 0
80 -98 3932 -2000 -110 -89 0 -130 -72 3059 0
-131 84 -1113 1000 19 81 0 -31 67 -865 0
-296 6 2064 0 -66 4 0 -236 4 1608 0
81 66 1444 1000 41 54 0 -49 49 1124 0
85 -40 198 2000 5 -39 0 15 -32 152 0
422 -95 5659 0 -258 -101 0 422 -82 4400 0
                      6
-2334
-261 -15 -5037 0 -11 2 0 19 -4 -3925 0
-68 -31 1038 0 -8 -28 0 -48 -23 807 0
-780 -282 6440 -3000 -50 -284 0 -100 -226 5018 0
210 -57 -3058 0 -130 -63 0 80 -60 -2384 0
281 -37 1952 0 71 -38 0 61 -35 1522 0
78 -26 -179 -1000 -262 -29 0 -132 -20 -142 0
-144 -16 -300 0 176 -13 0 16 -12 -235 0
-154 3 2682 0 -34 15 0 56 8 2089 0
9 -18 2166 0 119 -14 0 149 -24 1686 0
-50 49 -2098 1000 50 41 0 10 27 -1631 0
-59 -65 -1044 -2000 -9 -61 0 111 -51 -811 0
70 13 -3886 0 20 14 0 -10 14 -3025 0
-128 -23 -1896 -2000 -38 -13 -2000 82 -20 -1475 0            7
48 -15 -30 -1000 -2 -17 0 28 -12 -21 0
-1080 -162 -3921 0 -80 -143 0 -1080 -119 -3049 0
                      7
3058
172 -95 3164 0 2 -107 0 -48 -79 2467 0
62 0 -900 0 2 -1 0 12 1 -698 0
1417 315 -9970 6000 57 296 0 107 238 -7769 0
1 125 2420 -3000 161 125 0 81 109 1886 0    6
-412 35 -4323 1000 -42 29 0 8 26 -3370 0
-104 54 159 0 166 56 0 -274 50 124 0
83 77 -909 0 -267 76 0 -17 64 -707 0
69 24 -5931 0 59 23 0 39 24 -4619 0
-85 1 -697 0 -85 2 0 -125 9 -542 0
180 -18 -1327 0 -60 -12 0 40 -1 -1032 0
70 20 3315 1000 -30 18 0 -80 14 2578 0
213 -11 2262 -2000 43 -12 0 183 -12 1761 0
93 -20 753 1000 23 -27 4000 -47 -17 586 0
-102 79 -1271 0 8 78 0 -42 63 -990 0
668 169 943 0 258 147 0 668 126 735 0
                      8
-2315
-298 187 -5512 0 42 189 0 42 149 -4297 1000                  6
-140 69 -121 0 10 63 1000 0 53 -99 0
-1171 -242 9413 -3000 -41 -213 0 -61 -170 7337 0
-37 -125 450 6000 -127 -129 0 -127 -109 350 0
266 -45 3240 -2000 -24 -44 0 -64 -31 2526 0
114 -67 464 0 54 -57 0 354 -52 365 0
12 -100 4071 0 112 -95 0 -48 -79 3172 0
-120 -50 6678 -2000 -260 -50 0 -280 -46 5200 0
-82 -14 -253 0 -12 -19 -1000 28 -16 -198 0            6
21 58 2514 0 81 51 0 -49 38 1954 0
-79 -13 -2457 -2000 -9 -14 0 -39 -10 -1912 0    7
-152 29 1453 4000 -42 28 0 -62 27 1130 0
-121 24 253 0 19 28 -2000 -21 23 196 0
85 -107 2237 0 -5 -99 0 25 -84 1739 0
-87 -25 6283 0 53 1 0 -87 1 4885 19000                  3
                      9
639
188 -138 6413 0 -52 -137 0 -32 -110 4998 -2000
179 -67 402 0 -21 -60 -2000 39 -54 318 0
231 121 -2944 0 21 99 0 21 79 -2298 0
-65 57 -559 -3000 -55 72 0 65 62 -434 0
-29 64 750 1000 61 70 0 41 50 585 0
-78 50 -1834 0 -178 36 0 -128 37 -1433 0
67 6 -2712 -1000 -23 3 0 187 -1 -2115 0
219 15 -4563 4000 159 -3 0 289 7 -3555 0
198 25 297 0 98 31 2000 58 22 232 0
-220 -130 -821 0 30 -121 0 100 -104 -638 0
200 2 1065 4000 60 4 0 80 1 829 0
21 -49 -1454 -2000 -9 -47 0 1 -44 -1133 -1000
15 -28 -383 -1000 -15 -29 0 135 -25 -296 0
-101 76 -2161 0 -1 62 0 -51 57 -1678 0
-186 -125 -17787 0 -246 -155 0 -186 -129 -13833 -38000
                    6 0
1252
20 -30 -3231 0 -10 -21 0 10 -17 -2518 1000
-179 32 -108 3000 21 30 1000 -49 29 -87 0    7
649 -76 -663 0 -21 -66 0 -31 -54 -513 0
-95 -11 -634 3000 85 -26 0 -125 -23 -497 0    7
-49 -40 -4274 0 -19 -42 0 -29 -32 -3333 0
76 -49 3268 0 196 -49 0 -114 -44 2549 0
-156 77 -2895 2000 4 73 0 -156 66 -2254 0
-81 0 4563 -2000 -1 17 0 -101 8 3558 0
-116 -35 285 0 -146 -39 -1000 -106 -27 222 0
-136 110 -150 0 -106 101 0 -136 93 -116 0
-129 35 -1409 -2000 -59 33 -1000 -29 32 -1095 0
-63 24 -284 0 37 24 -1000 107 24 -217 2000
75 19 -392 2000 -5 19 0 -55 17 -306 0
39 -20 1271 0 -11 -8 0 39 -9 987 0
738 184 23850 0 308 197 0 738 158 18548 19000
                      1
-868
116 139 991 0 46 123 0 16 103 773 0
141 -48 964 -6000 -9 -46 0 -29 -33 751 0
-410 151 -6396 0 40 140 -7000 50 114 -4985 0            5
276 -2 -654 -6000 -24 5 0 146 9 -506 0
58 -16 3466 -1000 -62 -17 0 68 -7 2703 0
-60 58 -3826 0 -130 65 0 90 49 -2982 0
247 -68 4740 -1000 7 -64 0 7 -53 3693 0
-234 35 -4261 0 66 37 0 66 25 -3322 0
76 36 -119 0 96 37 2000 66 32 -93 1000            7
358 -57 143 0 88 -51 0 68 -44 110 0
-1 -58 2097 1000 -11 -58 2000 19 -49 1630 0    8
199 -9 183 0 -51 -16 2000 -81 -15 139 -1000
-52 7 1104 -1000 18 5 0 -62 7 858 0
71 4 -481 0 11 0 0 1 -2 -375 0
-1298 -137 -15810 0 -288 -132 0 -1298 -103 -12296 0
                      2
-600
26 -59 -868 -2000 -14 -52 1000 16 -48 -676 0            6
-62 42 -1755 3000 -2 38 0 58 26 -1365 2000
-352 -140 12552 0 -52 -127 14000 -42 -101 9780 0
-211 63 2226 3000 49 61 0 29 46 1732 0
54 35 1013 2000 54 33 0 -56 19 789 0
-5 -14 2330 0 85 -14 0 -5 -9 1814 0
-422 46 -835 0 68 47 0 158 33 -650 0
266 -50 1984 0 -174 -56 0 156 -41 1545 0
-139 -7 -427 0 -19 -8 -4000 -19 -9 -332 -2000
-226 93 -1087 0 -76 93 0 24 71 -844 0
-64 54 -2052 -2000 66 58 -1000 -54 46 -1597 0
-323 24 22 0 57 35 -1000 -143 29 20 0
182 0 -973 1000 -18 1 0 12 -3 -757 0
-184 -14 285 0 6 -13 0 -44 -6 222 0
1056 81 6862 0 -34 69 0 1056 56 5339 0
                      3
909
-379 -95 2055 4000 -19 -99 -2000 -59 -75 1600 0
-15 11 349 0 5 15 -1000 -45 11 270 -4000
686 114 -9439 0 36 110 -7000 36 83 -7355 0
-50 -139 1589 1000 -10 -139 0 -120 -114 1239 0
-351 25 -5276 -1000 39 34 0 39 26 -4112 0
117 -54 393 0 17 -59 0 207 -48 308 0
198 -39 -2033 0 -82 -46 0 -122 -33 -1585 0
-48 53 -1241 0 312 51 0 -428 45 -965 0
134 -2 494 0 -26 2 2000 -16 -3 384 1000
143 -142 2074 0 103 -147 0 33 -120 1612 0
111 -26 757 1000 -39 -30 0 101 -27 591 0
461 -1 37 1000 -19 -2 0 321 -7 26 0
-236 -14 799 -2000 4 -8 0 -16 -8 623 -1000                  6
260 4 220 0 -20 3 0 80 -1 173 0
-173 -42 -5057 0 77 -9 0 -173 -15 -3935 0
                      4
-213
330 113 -3440 -2000 0 121 1000 50 94 -2681 0
33 -14 818 0 3 -19 2000 43 -15 636 2000
-468 -86 3596 0 12 -85 0 -18 -65 2803 0
160 126 -6820 -2000 -30 133 0 140 106 -5314 0
331 -84 7711 0 -39 -98 0 -99 -73 6010 0
-84 37 -1395 0 -144 47 0 -374 33 -1086 0
105 32 1777 0 -15 39 0 -75 28 1385 0
-120 -75 -44 0 -150 -68 0 200 -64 -35 0
-175 -42 -747 0 45 -47 -1000 55 -36 -582 -1000
-122 93 -2090 0 -62 102 0 -182 87 -1625 0
44 -25 1299 0 4 -24 1000 -26 -16 1009 0
-447 -46 785 -2000 -27 -55 0 -107 -43 611 0
14 -17 -765 1000 14 -23 1000 74 -17 -596 2000            8
-89 5 -870 0 51 2 0 -109 2 -678 0
-947 -48 4492 0 123 -85 0 -947 -56 3495 0
                      5
-389
-98 11 2761 0 22 6 0 -8 4 2153 0
0 -3 -1058 0 -20 0 -1000 -10 -1 -821 0
-34 -14 -1789 0 -24 -21 0 -4 -16 -1394 0
-139 -54 5073 1000 11 -63 0 -189 -48 3953 0
-167 50 -6394 -1000 -47 60 0 93 44 -4983 0
-102 38 -669 0 198 27 0 328 26 -524 0
58 -23 -573 0 78 -20 0 -2 -19 -447 0
70 40 4159 3000 -180 37 0 -40 36 3241 0
210 45 1642 -1000 -10 47 2000 0 40 1281 2000
217 -14 1873 0 -33 -29 0 197 -24 1455 0
-96 54 -2125 0 24 53 -2000 -96 41 -1653 0
187 21 -553 1000 57 28 0 -183 28 -429 0
245 39 -39 1000 -5 39 -2000 -15 32 -30 -1000    8
-121 19 -21 0 -41 21 0 99 16 -17 0
1310 134 -3985 0 -30 152 0 1310 114 -3101 0
                      6
492
347 -111 -1779 0 -3 -109 0 -13 -84 -1387 0
6 -13 2738 0 16 -12 0 -14 -8 2132 0
219 60 4122 0 -11 59 0 -11 47 3211 0
155 -24 612 1000 5 -25 0 55 -18 476 0
130 6 4141 2000 40 0 0 10 1 3226 0
110 -74 3495 1000 -140 -69 0 -170 -50 2725 0    7
-261 -29 766 0 -91 -33 0 99 -20 597 0
73 8 -5137 -6000 233 -5 0 243 1 -4004 0
-83 27 -2180 2000 -3 25 -1000 -73 22 -1701 -1000
-158 -10 -171 -1000 12 4 0 -58 4 -129 0
-168 -51 1467 0 -38 -51 1000 32 -37 1141 0
183 35 -1511 0 -67 32 0 123 25 -1175 0
-213 -20 745 -2000 -13 -21 1000 -63 -17 579 0
187 -28 1088 0 -23 -24 0 -63 -19 847 0
-1040 -154 6051 0 -180 -164 0 -1040 -126 4707 0
                      7
-98
-580 84 1237 0 -10 81 0 -20 62 965 0
-2 21 -3157 0 -2 20 0 18 14 -2461 0
82 -43 -4077 0 32 -28 0 12 -23 -3177 0
-129 57 -3032 -2000 11 70 0 81 45 -2362 0
4 -24 -4428 -1000 -6 -12 0 -46 -14 -3450 0
17 39 -4745 -2000 -123 38 0 -83 24 -3697 0
259 95 -2870 0 109 90 0 -111 76 -2236 0
-14 1 -298 3000 -74 18 0 -194 4 -230 0
103 -63 1958 -1000 -27 -58 1000 43 -50 1527 1000
108 23 -3455 2000 68 19 0 18 9 -2692 0
313 46 -604 1000 73 45 0 83 32 -468 0
-372 -20 1649 0 28 -17 1000 -152 -15 1281 0
76 -9 -800 1000 -24 -5 0 16 -5 -621 0
-249 -16 261 0 31 -17 0 81 -13 203 0
577 116 -10067 0 327 132 0 577 102 -7830 0
                      8
-1034
206 2 2494 0 6 -2 0 36 1 1942 0
13 -41 1093 1000 13 -40 0 -27 -29 853 0
-348 98 -2175 0 -8 86 0 22 66 -1694 0
162 -29 2233 1000 -78 -42 0 -28 -20 1741 0
122 11 3580 0 22 -1 0 92 7 2790 0
-96 22 3458 1000 304 23 0 134 25 2692 0
-388 -74 2227 0 -38 -71 0 272 -63 1736 0
-162 2 5414 0 -32 3 0 -2 -1 4216 0
-178 17 -1542 -1000 22 14 -2000 2 8 -1201 -2000
-353 -42 4442 -1000 -53 -43 0 -43 -33 3459 0
-163 -37 133 -2000 -83 -31 -1000 -73 -27 101 0
203 -37 2128 0 33 -41 -2000 243 -34 1657 0
-88 4 1133 0 52 1 -1000 -18 5 880 0            7
221 22 -1434 0 -19 21 0 -69 14 -1116 0
-67 -82 8038 0 -367 -92 0 -67 -75 6253 0
                      9
1232
-13 -23 -4899 4000 27 -12 0 -33 -11 -3818 0
-45 94 -227 -2000 -15 96 0 35 75 -178 0
267 -99 7449 0 -3 -95 0 -13 -72 5805 0
-145 12 -2603 0 135 11 0 -15 3 -2030 0
-295 8 -353 0 35 9 0 -145 4 -275 0
168 -29 -915 0 -232 -37 0 108 -31 -709 0
192 -16 1512 1000 -18 -10 0 -318 -5 1177 0
183 -25 -6403 0 -67 -30 0 -157 -9 -4987 0
-67 32 -32 2000 -17 27 1000 -7 28 -27 1000
319 -2 -1065 0 19 -6 0 -21 -1 -831 0
112 30 -682 1000 12 26 2000 22 25 -529 0
63 65 -6039 -1000 -47 70 1000 -177 55 -4699 0
127 24 -1046 0 37 27 2000 117 14 -814 0
-70 28 601 0 30 24 0 -60 26 469 0
-500 100 454 0 400 95 0 -500 69 352 0
                    7 0
-205
-50 -46 2220 -8000 -70 -49 0 30 -39 1733 0
-27 -122 1852 1000 3 -126 0 -27 -101 1443 -2000
-7 56 -4412 0 3 61 0 13 46 -3439 0
-30 -7 4340 0 -70 3 0 60 3 3383 0
151 4 -2554 0 -109 5 0 111 6 -1991 0
-145 -1 -146 0 15 9 0 -195 6 -118 0
302 81 -2166 -2000 112 69 0 272 50 -1687 0
-164 116 6323 0 166 111 0 226 78 4926 0
252 -28 1636 -1000 12 -19 -1000 12 -18 1277 -1000
17 86 -2702 0 -73 93 0 87 73 -2100 0
-172 -31 2132 0 -2 -31 -1000 -52 -26 1658 0
-88 -54 6512 2000 22 -63 0 102 -45 5067 0
-252 -33 654 0 -222 -37 -1000 -262 -23 510 0
-35 -28 -461 1000 5 -25 0 125 -24 -360 0
1075 -101 -4330 0 -275 -104 0 1075 -65 -3369 0
                      1
-1168
-6 120 17 4000 84 109 0 -6 88 10 0
147 109 -4340 0 -3 110 0 17 88 -3380 4000
-299 -125 -187 0 -49 -130 0 -49 -103 -147 0
191 -2 -3376 0 41 -7 0 11 -10 -2632 0
-244 -11 3879 0 46 -15 0 -124 -17 3024 0
-86 4 0 0 -6 6 0 14 -10 3 0
-397 -79 -809 1000 -207 -68 0 -117 -49 -632 0
508 -115 -5550 0 -12 -105 0 178 -78 -4326 0
-56 -7 -298 1000 14 -11 2000 -36 -7 -233 2000
-210 -66 3398 0 100 -71 0 20 -58 2642 0
61 32 -2046 0 51 28 1000 91 23 -1591 0
-8 42 -5627 -1000 12 50 0 122 32 -4379 0
305 48 -1497 1000 245 48 2000 405 30 -1164 0            8
77 -6 754 -2000 -53 -5 0 -73 -3 587 0
48 11 1529 0 168 39 0 48 19 1192 0
                      2
2471
510 -119 290 0 -70 -99 1000 -10 -80 227 0
-65 -76 4811 -2000 -5 -79 0 -15 -60 3748 -2000    6
394 132 -1177 0 54 132 0 24 109 -914 0
-235 -15 808 -3000 -205 -12 0 -195 -4 632 0
418 -6 -4183 0 38 3 0 128 9 -3261 0
280 10 579 -1000 250 3 0 -30 23 451 0    6
312 25 3076 0 -8 16 0 -98 10 2399 0
-498 -79 6935 0 -138 -78 0 -518 -66 5406 0
-118 12 -1565 -2000 -18 14 -1000 32 9 -1219 -1000
327 -51 -1507 0 7 -44 0 -123 -32 -1173 0
72 -30 656 0 -98 -22 -2000 -78 -18 509 0
20 -29 4466 0 -30 -33 0 -280 -20 3475 0
-145 -75 2729 -2000 -75 -69 -4000 -225 -46 2120 1000                  7
-132 8 -297 1000 38 6 0 38 3 -231 0
-1693 50 1387 0 -393 15 0 -1693 15 1077 0
                      3
-2546
-750 50 961 0 0 30 -2000 -10 25 749 0
-80 24 -3154 4000 10 29 0 0 20 -2458 0
-252 -95 2503 0 -12 -103 0 -2 -85 1948 0
124 20 -151 6000 184 6 0 144 13 -121 0
-412 20 3028 3000 -2 21 0 -52 13 2360 0
-209 -24 -1568 2000 -289 -22 0 301 -25 -1223 0
-225 12 -1780 0 95 24 0 115 17 -1388 0
-501 144 -7157 0 79 118 0 199 110 -5578 0
25 18 1895 1000 -15 14 0 -25 14 1475 0
-475 102 1839 0 -95 93 0 55 76 1433 1000                  6
-31 6 -538 1000 139 1 1000 9 2 -417 0
38 -16 -1866 0 8 -7 0 28 -7 -1450 0
80 69 -2933 1000 30 61 2000 0 51 -2279 -2000
224 -3 324 0 4 -3 0 -26 -2 251 0
1675 35 -471 0 535 39 0 1675 32 -366 0
                      4
1238
509 13 -5132 0 39 25 1000 39 19 -4000 0
-12 6 1278 -2000 28 4 0 18 6 996 0
59 110 -882 0 9 113 0 49 90 -686 0
-131 28 -553 -3000 19 50 0 -121 23 -428 0
401 -41 -428 -6000 -79 -51 0 -39 -40 -333 0
-40 35 1266 -1000 160 38 0 -350 31 987 0
221 -6 -1481 0 151 -18 0 -59 -8 -1154 0
848 -90 -2344 0 58 -62 0 128 -70 -1825 0
275 -18 -2554 1000 105 -16 0 95 -15 -1988 0
393 -58 -5202 0 33 -51 0 -17 -47 -4049 -2000
-66 19 612 -2000 -86 20 0 104 15 475 0
-301 44 -337 2000 -1 35 0 89 28 -265 0
-102 -26 1796 0 -72 -18 0 -42 -19 1397 1000
-280 1 -415 0 -10 4 0 20 7 -321 0
-704 -137 619 0 -464 -110 0 -704 -94 481 0
                      5
190
-145 -13 4473 0 -5 -10 0 -15 -8 3488 0
99 5 1001 -1000 -61 7 0 -11 1 779 0
57 -66 912 0 -13 -59 0 -83 -48 710 0
333 -73 717 -1000 -57 -87 0 253 -60 557 0
-138 50 -1408 3000 122 57 0 112 45 -1097 0
317 -45 79 0 -133 -55 0 97 -44 61 0
-231 16 3735 0 -221 21 0 9 13 2910 0
-107 50 10357 0 -97 31 0 -67 36 8068 0
-466 -20 2845 -2000 -206 -19 1000 -186 -16 2214 1000
-178 -18 6660 0 52 -18 0 132 -11 5182 1000
83 -27 286 1000 -27 -27 0 -107 -22 223 0
458 -27 994 -4000 -12 -25 0 178 -21 776 0
-19 -12 21 0 -19 -17 -1000 -59 -17 15 0
240 -7 446 0 -10 -8 0 -40 -13 346 0
-1 165 -7180 0 239 139 0 -1 126 -5584 0
                      6
-795
171 -24 3410 -1000 1 -35 0 -19 -30 2655 0
-1 -30 -1553 2000 39 -35 0 19 -24 -1209 1000
-204 42 -1930 0 6 40 0 86 31 -1504 0
-297 73 2075 2000 13 77 0 -137 58 1618 0
-316 -38 2077 0 -126 -41 0 -66 -32 1618 0
-465 45 599 0 25 58 0 85 38 466 0
211 -45 -4400 0 141 -41 0 -9 -36 -3427 0
-520 26 -9522 0 0 42 0 200 31 -7418 0
341 43 -1886 1000 181 38 -2000 181 32 -1466 -2000
-11 60 -5950 0 -41 53 0 -141 42 -4628 0
-80 23 -932 -1000 20 22 0 0 16 -725 0
-254 38 -661 2000 26 31 0 -234 23 -516 0
58 30 -1012 0 98 29 2000 178 27 -786 0
-154 31 -1521 0 26 25 0 76 24 -1183 0
325 -138 11838 0 -25 -125 0 325 -115 9208 0
                      7
828
-193 26 -8754 2000 -23 33 0 27 31 -6820 0
-181 55 -17 -1000 -11 56 0 -41 42 -13 -2000
354 -52 977 0 -16 -53 0 -66 -41 763 -6000                  5
45 -65 -3674 -1000 -35 -65 0 -15 -55 -2864 0
137 56 -3162 -1000 117 57 0 -13 46 -2465 0
140 -5 -3030 0 180 -17 0 -160 2 -2358 0
-205 65 1359 0 -105 60 0 -25 54 1057 0
868 -72 6075 0 -152 -83 0 -442 -72 4733 0
-150 -36 442 -1000 0 -25 1000 -20 -20 342 1000
180 -18 3826 0 10 -17 0 -40 -13 2976 0
45 6 568 2000 55 9 0 35 11 441 0
45 -83 263 0 -15 -71 0 -15 -51 204 0
84 -27 885 0 -66 -26 -1000 -86 -24 687 0
62 -45 2179 0 -48 -36 0 -38 -31 1694 1000
10 72 -7651 0 -20 57 0 10 48 -5952 0
                      8
-473
-51 -17 7822 -1000 -1 -22 0 9 -20 6093 0
252 -43 -6 1000 2 -38 0 42 -29 -5 1000
-299 -10 1713 0 21 -8 0 31 -7 1331 12000
21 47 4066 0 91 45 0 31 44 3170 0
346 -90 5848 2000 -94 -92 0 26 -74 4559 0
162 -16 3329 1000 -68 -10 0 92 -13 2592 0    7
92 -90 2977 0 32 -87 0 12 -73 2321 0
-597 79 -1691 0 283 88 0 473 80 -1317 0
33 23 1148 2000 -177 12 0 -157 11 896 0
13 -54 -644 0 -7 -42 0 63 -36 -503 0
-105 -26 -152 -1000 -25 -30 0 -5 -27 -117 0
78 113 -765 0 8 105 0 38 81 -593 0
53 19 -452 0 33 22 1000 13 20 -349 0
21 50 -1625 0 51 44 0 -9 38 -1262 -2000
-336 18 2659 0 -26 34 0 -336 31 2068 0
                      9
-118
-7 58 -5267 0 53 67 0 -37 52 -4102 0
-223 6 1703 -2000 7 0 0 -23 0 1327 0
105 50 -2914 0 -5 47 0 5 40 -2266 -6000
52 13 -5956 0 -38 13 0 -8 9 -4644 0
-99 107 -7782 -1000 61 111 0 -39 86 -6065 0
-19 -10 -1022 -2000 -169 -5 0 -9 -14 -797 0
52 67 -1941 -2000 2 62 0 42 49 -1513 0
80 -63 -697 0 -30 -65 0 -270 -62 -543 0
73 4 -2281 -1000 213 8 0 203 0 -1780 0
-143 75 -421 -1000 77 61 0 -13 52 -324 0    6
257 27 387 1000 -23 29 0 27 25 300 0
-73 -111 1269 0 -3 -105 0 107 -89 985 0
-324 -30 660 0 -44 -31 -2000 16 -27 510 0
-123 -45 1132 0 -3 -41 0 7 -36 879 1000
-265 -64 -2659 0 5 -59 0 -265 -59 -2067 0
                    8 0
400
-79 -74 2033 0 -49 -86 0 11 -65 1583 0
230 18 -3408 1000 0 25 0 10 20 -2656 0
95 -41 719 0 -25 -37 2000 -45 -31 557 0
-21 -68 5485 0 -61 -69 0 -91 -59 4277 0
-136 -105 6137 -1000 -76 -106 0 54 -82 4782 0
-107 17 -854 1000 193 10 0 203 15 -664 0
-125 34 -2727 4000 65 37 0 65 34 -2125 0
66 34 -115 0 -114 32 0 186 28 -91 0
-198 -40 2017 -1000 -188 -39 0 -198 -23 1575 0
-176 -42 -44 2000 -146 -32 0 4 -29 -37 0
-191 -35 -91 -2000 -51 -33 0 49 -29 -71 0
-8 87 -1706 -1000 -18 80 0 -168 73 -1326 0
263 50 -1554 0 83 49 1000 -37 44 -1206 0
213 23 -446 0 -47 19 0 -37 19 -347 0
53 27 3993 0 203 6 0 53 36 3106 0
                      1
-2230
114 33 1127 0 4 45 0 4 33 879 0
19 -11 3462 0 -21 -18 0 -11 -14 2698 0
-56 62 1722 0 14 51 -4000 44 45 1342 0
-98 106 -3573 0 102 109 0 82 91 -2785 0
9 81 -3144 2000 89 77 0 -41 62 -2450 0
116 1 890 0 -74 1 0 -274 6 693 0
47 -73 4532 -2000 -153 -69 0 -63 -58 3532 0
-202 -39 1329 -7000 38 -37 0 -312 -29 1036 0    5
312 59 -1874 2000 192 59 0 202 41 -1463 1000
221 25 -104 -1000 61 14 0 51 15 -81 0
-15 41 -822 1000 105 37 0 -195 33 -637 0
104 -66 2994 2000 54 -59 0 164 -54 2330 0
-19 -35 1569 0 -79 -33 0 31 -31 1219 1000
-133 4 -820 0 77 5 0 17 2 -638 0
332 7 -5569 0 -248 18 0 332 -19 -4333 0
                      2
4328
222 42 -2501 0 22 31 0 12 24 -1949 0
-184 3 -2129 3000 16 4 0 6 1 -1659 0    7
-136 -37 -1096 7000 34 -23 2000 -16 -26 -852 0    6
251 -108 3637 0 -89 -106 0 -69 -92 2834 0
-167 -24 1126 -1000 -37 -18 0 3 -13 878 0
-109 4 -431 0 -29 9 0 61 -4 -336 0
344 -9 -1572 0 64 -13 0 -46 -14 -1225 0
189 31 -262 14000 -161 30 0 389 26 -202 0
-314 -43 3273 -1000 -214 -47 0 -194 -35 2553 -2000
115 -37 132 0 -5 -29 0 -75 -27 105 0
165 -30 1120 0 5 -25 0 175 -22 868 0
-105 63 -3102 -1000 -65 57 0 -75 47 -2414 0
-79 -11 -492 0 41 -16 0 -29 -12 -383 -2000
23 -9 1447 0 -57 -7 0 23 -7 1128 0
855 13 6185 0 95 8 0 855 21 4812 0
                      3
-3301
-324 -155 4131 0 -44 -144 0 -54 -115 3218 0
-16 -18 1661 -6000 4 -13 0 -16 -7 1294 0
43 -72 779 -14000 -47 -82 0 -7 -64 604 0
-200 -6 -1424 0 10 -13 0 70 1 -1110 0
187 -42 320 0 -23 -48 0 -23 -45 249 0
21 -29 864 -1000 71 -37 0 131 -22 673 0    6
-620 56 -1418 0 100 50 0 30 48 -1107 0
129 12 -2408 -7000 239 5 0 -361 -1 -1880 0
242 -9 -2977 -1000 212 -4 0 182 -4 -2322 1000
-253 22 953 0 67 16 0 -23 18 740 0
-105 10 -1473 0 -65 6 1000 -65 4 -1143 0
-49 -67 1533 0 41 -61 0 51 -46 1191 0
-22 35 -3 0 -12 37 0 18 31 0 1000
-2 -13 -600 0 8 -12 0 38 -10 -470 0
-838 -48 -5213 0 -108 -42 0 -838 -40 -4055 0
                      4
1520
111 193 -5206 -2000 41 181 -1000 61 147 -4056 0
29 2 -820 3000 -1 0 0 29 -2 -639 0
152 110 -3630 7000 42 113 0 22 94 -2825 0
-21 135 -5026 0 39 138 0 -71 106 -3916 0
48 45 -210 1000 38 50 0 98 44 -164 0
244 21 -748 2000 -156 28 0 -86 21 -582 0
334 2 2295 0 -56 9 0 -6 2 1792 0
-174 -24 1742 0 66 -12 0 336 -5 1360 0
-129 45 557 2000 -139 43 0 -119 36 435 -1000
57 -4 -1235 0 -83 1 0 197 -4 -961 0
-82 -15 2815 0 -32 -16 -2000 -52 -9 2187 0
-39 49 -647 0 -29 46 0 -89 33 -501 0
39 -33 416 0 9 -30 0 29 -24 320 0
-39 20 -509 0 21 16 0 -79 18 -394 0
120 46 7500 0 150 44 0 120 49 5833 0
                      5
-500
287 -111 3623 4000 -3 -108 2000 -43 -86 2824 0
76 24 -927 0 -4 21 0 -34 18 -721 0
-191 -23 3078 0 -31 -18 0 -1 -16 2396 0
-34 -112 9028 0 -94 -112 0 106 -95 7035 0
41 -11 -1437 -2000 31 -12 0 -59 -8 -1119 0
-415 9 -1258 -1000 135 9 0 -15 5 -981 0
-125 -45 -4129 0 55 -46 0 -5 -40 -3220 0
-232 14 917 0 -162 10 0 -232 7 715 0
-18 -38 600 -1000 52 -38 0 22 -31 468 2000
173 21 -87 0 53 19 0 -197 18 -68 0
165 40 -3199 0 55 42 1000 55 30 -2486 0
94 -29 -575 0 14 -33 0 124 -25 -447 0
-5 15 -1374 0 -25 13 0 -75 9 -1065 0
27 -7 580 0 -33 -4 0 7 -8 451 0
-1321 10 -10260 0 9 31 0 -1321 9 -7981 0
                      6
-549
-542 55 -1395 -2000 8 58 -1000 48 46 -1088 0
-121 -18 1801 -3000 -1 -14 0 19 -14 1402 0    6
70 -46 2852 0 10 -46 0 -30 -38 2223 0
77 19 -6980 0 197 23 0 -23 23 -5440 0
-137 0 2604 1000 -117 0 0 3 -2 2029 0
262 -18 2989 0 22 -22 0 -78 -12 2329 0
-45 22 4788 0 -95 25 0 55 27 3731 0
400 -28 891 0 10 -36 0 -90 -31 692 0
10 11 -359 1000 -30 9 0 0 7 -282 -1000
-135 -10 82 0 -45 -6 0 35 -6 65 0
-168 -51 1872 0 22 -48 0 82 -38 1455 0
-124 22 3069 0 26 26 0 -24 22 2386 0
29 0 1159 1000 -41 -1 0 29 0 898 0
79 -22 153 0 -11 -22 0 29 -16 118 -1000
2096 -100 9626 0 -84 -120 0 2096 -86 7489 0
                      7
1452
353 -48 422 0 -17 -43 0 -37 -37 328 0
74 17 -1649 6000 -16 12 0 24 14 -1285 0
161 41 -6294 0 1 30 0 51 25 -4904 0
47 -8 4178 3000 -153 -12 0 17 -12 3256 0
13 -6 -3375 0 93 -6 0 -87 -3 -2630 0
-59 9 -2507 0 -139 18 0 81 2 -1954 0
576 26 -3584 0 56 17 0 26 9 -2791 0
-145 80 -5530 0 -105 85 0 175 69 -4307 0
81 3 275 -2000 21 8 -1000 31 5 218 -1000
-40 -35 659 0 10 -38 0 80 -31 511 0
139 47 -1170 0 -31 41 -1000 -111 34 -910 0
298 -3 -3566 0 -2 1 0 -162 0 -2775 0
-21 12 5 -2000 129 13 -1000 9 14 7 0
-119 52 -1017 0 31 48 0 -9 38 -790 2000
-975 142 -12783 0 35 116 0 -975 94 -9944 0
                      8
-1019
-10 9 203 0 -20 1 0 -20 3 160 0
41 -36 1494 -3000 1 -26 0 -49 -24 1165 0
-127 -40 5022 0 3 -35 0 -77 -24 3912 0
46 37 -2827 -6000 -4 39 0 -34 29 -2202 0
127 51 2740 -2000 -43 41 0 127 34 2134 0
-4 -1 1261 2000 126 -15 0 -24 6 985 0    7
-534 -57 2662 0 -64 -46 0 -144 -36 2073 0
-99 -117 9508 0 311 -110 0 -119 -83 7407 0
-77 1 -620 1000 13 -3 2000 -37 1 -486 2000
99 33 863 0 9 33 0 -91 26 674 0
-128 -40 1602 -1000 -8 -37 2000 12 -30 1246 0
-314 -29 1385 0 -24 -32 0 156 -25 1079 0
31 -33 -916 1000 -89 -32 2000 31 -31 -715 0
-37 -54 1400 -1000 43 -49 1000 33 -37 1088 -1000
-281 -114 17671 0 -121 -80 0 -281 -67 13745 0
                      9
65
-141 38 -1654 0 39 43 0 69 34 -1290 0
10 40 -2686 -2000 30 30 0 50 25 -2094 0
53 54 -3012 0 3 58 0 63 41 -2346 0
-233 -18 -32 3000 107 -20 0 -173 -11 -26 0
-295 -103 766 4000 45 -84 0 -55 -76 599 0
130 33 -1011 -4000 -20 45 0 -30 18 -791 0
-36 36 -1223 1000 -6 24 0 -76 19 -954 0
224 76 -10622 0 -226 66 0 14 47 -8276 0
126 14 309 0 -24 16 -1000 26 9 241 -1000
-240 -9 -2864 0 20 -12 0 -60 -6 -2231 0
217 29 -1289 2000 17 30 -1000 107 22 -1002 0
193 57 -304 0 -27 51 0 -17 41 -237 0
-14 44 1528 -1000 136 42 0 26 34 1190 0
231 40 -1297 2000 -59 37 -2000 -59 29 -1007 0
77 41 -8451 0 57 21 0 77 13 -6573 0
                    9 0
-318
72 -77 3561 0 -38 -74 0 -48 -59 2775 0
-22 -18 3955 4000 -2 -21 0 -42 -15 3083 0
-138 -10 933 0 -18 -8 0 2 -7 727 0
188 -16 2451 1000 -172 -8 0 378 -9 1911 0
219 78 -4480 -2000 -31 62 0 -11 62 -3493 0
-193 -82 1204 2000 -163 -91 0 377 -60 941 0
12 3 202 -2000 92 13 0 192 14 159 0
-88 -4 6163 0 -88 8 0 292 4 4803 -3000                  2
-147 -29 416 0 13 -33 0 -7 -22 325 0
547 53 1717 2000 -13 53 0 247 39 1338 0    7
-258 -3 -160 -1000 -8 -4 0 -158 1 -125 0
-75 -69 1468 0 45 -58 0 -145 -46 1143 0
-66 -34 -1309 2000 -376 -32 -2000 -226 -23 -1019 0
-202 -11 744 -1000 -22 -6 1000 38 -9 577 0
-144 139 -11079 0 176 157 0 -144 126 -8617 0
                      1
2459
-52 104 -2135 2000 48 98 0 18 76 -1663 0
-159 -3 -2155 -2000 -19 6 0 21 -1 -1679 0
140 -88 2862 0 -10 -92 0 -20 -71 2231 5000
-30 -1 -695 -2000 170 -17 0 -230 -11 -543 0
3 -15 4872 0 53 -9 0 33 -14 3798 0
-4 70 391 0 336 78 0 -594 60 304 0
138 -19 -254 1000 38 -16 0 38 -17 -198 0
-223 -16 -1008 7000 187 -26 0 -353 -13 -787 6000    6
8 16 19 0 -2 20 0 -12 10 15 0
-676 -109 1176 -4000 -46 -102 0 -246 -83 914 0
58 -21 944 1000 -12 -19 0 -2 -19 734 0
209 62 -1304 0 -31 49 0 89 36 -1015 0
48 11 597 -1000 408 12 1000 328 9 466 0
-52 -29 472 1000 8 -36 -1000 28 -25 367 0
1037 -262 16656 0 -163 -252 0 1037 -202 12953 0
                      2
-3853
148 -92 -4030 -4000 -42 -87 0 -32 -68 -3141 0
309 30 -424 0 9 28 0 9 27 -333 0
-30 138 -9113 0 30 137 0 -10 110 -7103 -10000
-6 40 -2063 1000 -206 53 0 24 40 -1606 0
-66 -5 -2869 1000 -116 -3 0 54 0 -2237 1000
88 -23 -3128 0 -272 -29 0 218 -26 -2440 0
84 18 -139 0 -86 16 0 -36 13 -108 0
113 0 -136 -14000 -107 -6 0 323 -8 -105 -3000
63 -6 -925 2000 13 -10 0 53 -4 -721 1000
520 93 -2185 2000 120 83 0 130 71 -1700 0
83 23 -818 -2000 3 19 0 123 17 -636 0
-240 -48 -1339 0 40 -36 0 180 -26 -1043 0
18 -17 149 1000 -172 -18 0 -202 -16 114 0
239 40 -1011 -2000 79 41 2000 -91 32 -785 0
-629 129 -5769 0 -39 111 0 -629 83 -4484 0
                      3
1390
-24 30 6184 2000 26 14 0 46 15 4819 0
-239 -66 -122 0 1 -67 0 -19 -55 -92 0
-149 -92 12925 -1000 -9 -93 0 21 -75 10072 5000
-56 -31 1464 -2000 264 -37 0 -66 -25 1140 0
-53 -10 1639 -2000 117 -10 0 -153 -10 1279 -2000
-172 1 3675 -2000 158 1 0 108 5 2867 0    6
-256 0 793 0 -76 -17 0 -16 -9 615 0
70 10 -869 7000 110 18 0 -420 14 -677 0
-89 9 565 -4000 -89 14 0 -169 12 440 -2000
-233 -61 1236 0 -113 -51 0 -133 -42 961 0
-31 -28 1455 1000 29 -25 0 -21 -19 1132 0
78 35 2467 0 8 31 1000 -202 25 1921 0
32 35 -815 -2000 22 27 0 72 25 -633 0
-204 -26 783 1000 -94 -21 -1000 76 -18 607 0
-642 7 -3883 0 118 14 0 -642 30 -3022 0
                      4
640
-234 44 -2083 0 -24 57 0 -14 42 -1624 0
197 58 1408 0 -3 58 0 -3 49 1096 0
415 -17 -4630 2000 -15 -11 0 -25 -10 -3608 0
163 -5 743 4000 -187 2 0 83 -3 578 0
81 13 -714 1000 -69 9 0 151 6 -559 1000
391 -11 -2153 4000 -149 -6 0 -9 -14 -1679 0
148 -34 -204 0 68 -16 0 -142 -22 -154 0
92 -25 2857 0 -108 -22 0 302 -12 2227 0
175 -14 421 2000 175 -17 0 245 -15 328 1000
41 50 -232 0 71 46 0 41 32 -178 0
26 23 -2263 -1000 -24 19 1000 -14 12 -1760 0
-145 -14 -2076 0 -105 -21 -2000 -15 -18 -1616 0
-18 -26 1095 1000 -28 -15 0 2 -16 850 0
15 10 -1242 0 65 5 0 -5 7 -964 1000
1534 24 5010 0 -66 7 0 1534 -4 3898 0
                      5
-151
428 -37 -402 0 18 -36 0 -12 -30 -311 0
-215 -13 -1410 0 5 -10 0 5 -11 -1100 0
-584 71 -9380 -1000 36 62 3000 26 50 -7307 0
-172 -1 -1422 -2000 78 -13 0 -42 -9 -1106 0
89 -8 0 0 69 -7 0 -171 -1 2 0
-312 25 290 -2000 178 14 0 -112 28 225 0
127 35 128 0 27 28 0 287 35 95 0
-114 44 -4732 0 -14 46 0 106 26 -3689 0
-197 15 -537 1000 -197 17 2000 -217 13 -419 1000
-190 -36 179 0 -100 -38 0 130 -24 136 0
0 12 1051 2000 30 17 -2000 -100 16 817 0
336 -4 2494 0 76 9 1000 166 9 1941 0
-56 11 -1445 -1000 24 10 -1000 -36 9 -1121 0
117 18 1252 0 -13 21 0 -13 14 974 -2000
-683 -67 -684 0 -33 -52 0 -683 -47 -535 0
                      6
-694
-602 -26 1061 0 -12 -29 0 -12 -21 825 0
-35 9 885 0 -15 2 0 35 1 692 0
411 2 11040 0 11 5 -6000 -9 6 8600 0
90 11 505 -2000 -50 23 0 130 13 392 0
-18 23 369 0 -68 29 0 222 18 287 0
-45 -16 693 0 -115 -3 0 185 -14 541 0
-219 3 -2126 0 -69 7 0 -179 -5 -1654 0
-84 -56 4320 0 76 -70 0 -444 -43 3367 0
97 -11 1165 -2000 167 -12 -4000 177 -10 909 -2000
250 28 -270 0 70 35 0 60 23 -209 0
-100 -21 1056 -1000 -90 -22 1000 180 -19 821 0
-300 -7 -1440 0 60 -12 0 -270 -13 -1122 0
49 -9 1685 2000 9 -18 2000 -1 -14 1309 0
-251 -37 -154 0 -51 -39 0 -31 -31 -122 1000
-367 77 -6044 0 183 68 0 -367 53 -4698 0
                      7
863
326 49 -4837 0 -4 55 0 36 42 -3770 0
167 -48 394 0 7 -40 0 -43 -29 305 0
-217 -67 -5504 0 -57 -63 3000 3 -54 -4287 0
-84 30 156 4000 96 20 0 -174 29 121 0
-68 -57 -1896 0 -8 -59 0 -198 -48 -1477 0
294 -9 -177 0 -146 -16 0 -196 -15 -137 0
157 -25 3211 0 57 -31 0 -83 -19 2501 0
214 42 -2805 0 24 54 0 424 31 -2186 0
-58 7 -2509 1000 -88 11 2000 -108 9 -1955 1000
217 -32 45 0 -3 -42 0 -153 -33 37 0
68 -5 -1305 0 108 -5 0 -142 -4 -1015 0
64 15 -1014 0 -56 10 0 264 12 -786 1000
-91 7 -1340 -1000 -21 18 -1000 19 15 -1042 0
429 35 -776 1000 79 36 0 69 29 -602 0
-702 -16 10083 0 -182 3 0 -702 12 7841 0
                      8
-581
170 -34 9818 0 0 -43 0 -20 -33 7653 0
60 46 -859 0 0 42 1000 20 30 -668 0
-45 25 5640 0 -5 28 0 -35 26 4393 0
111 -56 -224 -2000 -29 -49 0 11 -54 -172 0
-283 85 2562 0 7 72 0 67 62 1996 0
-304 34 -654 -2000 356 44 0 6 39 -510 0
-87 16 -1884 1000 -77 25 0 183 14 -1467 0
-59 -25 2153 2000 -79 -22 0 -179 -13 1678 0
40 -3 1513 -1000 10 -10 -1000 0 -7 1178 -2000
-410 22 -340 0 -30 31 0 30 26 -268 0
112 1 328 0 -18 0 -1000 32 2 256 0
19 -9 1594 0 -31 -9 0 -151 -9 1237 -2000
111 -1 445 0 11 -5 1000 -69 -3 346 0
-282 -47 997 -2000 -52 -44 0 -52 -35 775 0
1583 -126 -7043 0 13 -130 0 1583 -107 -5477 0
                      9
443
-244 -7 -6660 0 36 1 0 -34 1 -5191 0
-230 1 -662 5000 0 -3 -2000 -20 4 -517 0    7
193 6 -4135 0 43 -6 0 33 -7 -3221 0
-150 27 -134 2000 -170 22 0 -10 30 -107 0
564 -88 -3483 0 34 -68 0 64 -55 -2715 0
278 -45 773 4000 -272 -62 0 128 -47 601 0
43 -12 477 -2000 153 -18 0 -157 -7 371 0
-374 20 -757 -4000 116 9 0 46 15 -589 0
-8 -11 1516 2000 42 -8 2000 72 -6 1181 4000
-142 -12 963 0 48 -15 0 -32 -12 753 0
-74 33 -652 0 6 30 2000 46 24 -507 0
-8 14 -116 0 -8 18 0 22 15 -88 1000
-55 0 552 0 -5 -3 -2000 95 -4 428 0
1 47 -70 1000 21 40 1000 -39 35 -54 0
-2124 123 3800 0 206 101 0 -2124 83 2955 0
                   10 0
475
265 25 -2752 0 -25 20 0 45 15 -2145 0
215 -23 1376 -10000 15 -13 1000 25 -17 1074 0
30 30 -168 0 10 39 0 0 34 -130 0
207 17 1371 -4000 197 23 0 107 9 1070 0
-312 71 6170 0 -32 50 0 -92 41 4810 0
-181 30 -252 -2000 -101 47 0 -61 27 -196 0
16 39 -597 1000 -124 43 0 26 29 -464 0
459 0 -1587 2000 -181 12 0 -151 -2 -1238 0
-127 17 -3904 -1000 -97 19 -1000 -87 15 -3041 -2000
563 18 -1585 0 -7 18 0 -67 18 -1235 0
-190 -46 2112 1000 -100 -41 -1000 -30 -36 1642 0
-16 -3 -180 0 94 -2 0 104 -5 -142 0
74 0 -557 0 34 1 1000 -16 1 -431 0
52 0 -1628 -1000 -8 7 -2000 42 0 -1268 0
1661 31 -4500 0 -269 48 0 1661 27 -3499 0
                      1
-1154
-136 34 5620 0 -26 30 0 14 25 4380 0
-229 18 -87 5000 -9 4 0 -29 7 -70 0
73 -35 1135 0 -47 -31 0 3 -29 883 0
-180 -30 -2166 2000 -30 -30 0 -40 -21 -1688 0
-185 -19 -5511 0 55 -5 0 -5 -7 -4296 0
5 -10 -5 0 325 -24 0 15 -11 -4 0
-225 -64 1231 0 85 -69 0 115 -56 956 0
-237 -12 1557 0 233 -18 0 183 -15 1213 0
348 4 3927 -1000 88 -1 -1000 68 0 3060 0
-560 -31 1873 -1000 -50 -30 0 80 -28 1456 0
217 32 -1712 -2000 67 30 0 -33 28 -1332 0
-56 -30 -1141 0 -96 -32 0 4 -21 -885 0
-156 -1 -534 -1000 -46 2 0 -86 0 -416 0
64 -37 2348 2000 -16 -40 1000 74 -29 1829 0
-177 -48 5706 0 103 -65 0 -177 -35 4436 0
                      2
107
-266 -114 -1787 0 34 -102 0 -46 -82 -1392 0
202 -15 -716 0 -18 -2 0 2 -5 -557 0
-452 24 -2942 0 18 15 0 -12 12 -2292 0
78 -8 2386 0 -22 -14 0 -32 -9 1858 0
368 -56 2363 0 -2 -57 0 58 -48 1842 0
72 27 -371 0 -158 34 0 -58 31 -287 0
238 57 -1717 0 -142 51 0 -42 45 -1334 0
311 5 256 0 -399 -6 0 -9 7 201 0
-256 -21 -1658 2000 -26 -18 2000 -46 -18 -1293 0
455 52 -1990 2000 75 44 0 135 35 -1546 0
-4 -7 -956 1000 66 -7 0 146 -10 -742 0
352 50 456 0 62 51 0 -138 38 353 0
231 -5 886 2000 21 -10 0 151 -6 689 0
-260 26 -2082 -1000 10 28 0 -40 21 -1620 0
444 -51 -7689 0 -116 -40 0 444 -44 -5978 0
                      3
906
368 154 -536 0 8 138 0 48 110 -420 0
-133 19 810 -1000 7 12 0 37 12 632 0
609 -33 2964 0 19 -34 0 9 -24 2310 0
57 31 -2355 0 7 29 0 97 21 -1834 0
-330 82 -1194 0 -60 77 0 30 68 -931 0
-96 -35 -34 0 -16 -31 0 134 -35 -29 0
28 -19 1955 0 218 1 0 -102 -2 1521 0
-305 17 -736 0 515 25 0 -215 16 -575 0
91 19 -187 -1000 -9 20 -1000 31 19 -145 0
-277 -43 2403 -1000 -7 -37 0 -247 -27 1868 0
-50 -9 2560 0 -100 -12 0 -200 -6 1989 0
-380 -34 1633 0 -60 -36 0 50 -28 1270 0
-190 10 64 -1000 10 13 0 -120 14 49 0
291 -3 1781 0 21 -10 0 -79 -4 1383 -1000
-707 68 6876 0 183 90 0 -707 78 5345 0
                      4
-611
-108 -114 -97 0 -18 -102 0 -38 -79 -72 0
140 -14 -1538 2000 30 -10 0 -30 -9 -1200 0
-550 32 2453 -2000 0 38 0 -10 29 1910 0    5
-89 0 1903 0 -79 14 0 -89 11 1482 0
407 -40 297 1000 47 -30 0 -43 -28 231 0
91 -3 1442 0 1 -4 0 -159 2 1124 0
-160 -17 -1568 0 -80 -30 0 20 -22 -1222 0
226 -31 327 0 -344 -26 0 426 -32 256 0
-119 -8 433 1000 1 -8 0 -9 -8 338 0
182 -15 -1560 0 -68 -13 0 82 -15 -1214 0
46 4 -1518 0 26 8 0 56 5 -1179 0
-9 -4 -1759 1000 1 -4 0 101 -5 -1367 0
-117 6 -703 -1000 -67 7 0 -7 -3 -545 0    7
-10 9 -1394 0 -20 16 0 80 9 -1082 2000
182 17 -4569 0 -238 -21 0 182 -28 -3551 0
                      5
-321
-219 34 582 0 1 41 0 -19 28 450 0
-7 -18 2001 -1000 -37 -22 -1000 33 -16 1560 0
219 -55 -4908 4000 -51 -57 0 -1 -43 -3823 0
37 -10 -1310 0 27 -18 0 37 -15 -1019 0
-232 -9 780 -2000 -2 -18 0 -32 -8 610 0
-181 23 -2382 0 119 12 0 119 13 -1854 0
162 -1 2476 0 -108 -9 0 92 -2 1931 0
-301 10 -1442 -1000 49 13 0 -441 16 -1125 0
158 -4 -34 -2000 -2 -4 0 -32 1 -28 0
-117 64 -1767 0 43 61 0 183 54 -1372 0
-129 4 363 0 1 4 0 111 3 282 0
403 24 -47 -2000 43 25 0 -197 23 -38 0
404 -19 -57 2000 164 -23 0 174 -11 -47 0
-124 -32 865 0 -64 -32 0 16 -25 672 -1000
-454 -146 8628 0 226 -120 0 -454 -85 6710 0
                      6
882
258 3 -1745 0 -12 -9 0 28 -5 -1357 0
-129 51 -424 0 21 52 2000 -49 40 -329 0
193 120 1952 -2000 73 118 0 33 90 1521 0
-30 -12 -794 0 70 -17 0 30 -9 -621 0
245 36 -289 1000 -115 37 0 55 20 -227 0
159 -13 3162 0 -171 -6 0 99 -7 2462 0
-58 65 -4365 1000 52 75 0 -88 54 -3402 0
281 20 4347 2000 151 3 0 241 10 3389 0
-10 11 -141 1000 90 8 0 140 -1 -108 0
50 -42 4816 0 10 -40 0 -220 -35 3743 0
57 8 -1128 0 -13 8 0 -123 7 -878 0
-519 0 2613 1000 11 -2 0 191 -5 2033 0
-321 13 1907 -1000 -181 20 0 -191 11 1486 0
-2 40 41 1000 108 33 0 -72 27 32 0
711 226 -13178 0 11 221 0 711 177 -10251 0
                      7
-557
27 -10 4518 -1000 47 -14 0 37 -11 3519 0
61 -17 -2929 0 1 -14 -1000 61 -11 -2285 0
-252 -145 811 0 -72 -139 0 -62 -108 632 0
11 27 2108 0 -59 35 0 31 23 1644 0
-487 -54 309 0 203 -55 0 13 -35 241 0
-48 14 -3482 0 42 11 0 -578 7 -2714 0
-169 -105 4226 -2000 21 -103 0 131 -88 3292 0
-195 -29 -5244 -1000 -385 -11 0 -325 -19 -4088 0
-219 -13 -289 -1000 -179 -12 1000 -219 -4 -228 0
-224 2 -3722 0 -44 3 0 76 3 -2892 0
-19 -10 1735 0 91 -13 0 121 -10 1350 0
242 -13 -4640 0 12 -9 0 -178 -3 -3608 0
51 -2 -2601 -1000 21 -6 0 11 -2 -2024 0
-6 -15 -447 -2000 -26 -8 0 -16 -7 -347 0
-197 -151 9754 0 -117 -167 0 -197 -139 7590 0
                      8
-342
-366 16 -5811 2000 -66 25 0 -66 23 -4527 0
54 -39 4302 0 -16 -41 0 -66 -32 3355 0
16 119 -2515 0 66 115 0 56 90 -1960 0
-13 -30 -710 1000 107 -42 0 -193 -28 -553 0
177 69 -1492 -1000 -163 68 0 -123 48 -1163 0
143 -16 1908 2000 73 -12 0 733 -8 1489 0
201 106 -3851 1000 -39 108 0 -79 93 -2999 0
134 20 4400 0 474 13 0 504 20 3430 0
276 28 -95 2000 166 32 -2000 166 26 -71 0
215 -21 -86 0 45 -24 0 -75 -18 -70 0
159 -5 -547 0 -121 -4 0 -171 -4 -426 0
38 -11 3153 0 -52 -10 0 118 -11 2451 0
129 -3 1564 2000 159 -3 0 129 -1 1215 0
130 -8 -357 1000 10 -8 0 120 -5 -279 0
-116 -5 -705 -1000 164 23 0 -116 25 -552 0
                      9
1239
535 -21 6315 -1000 35 -27 0 45 -25 4920 0
-63 42 -2312 0 17 40 0 27 31 -1805 -1000
175 -106 2601 0 -55 -103 0 -25 -83 2026 0
47 32 -156 -2000 -123 43 0 127 28 -123 0
-4 -46 930 2000 36 -35 0 146 -28 726 0
-69 23 332 -4000 -99 27 0 -339 17 257 0
100 -91 4894 0 40 -101 0 -30 -83 3811 0
-111 17 -5494 0 -91 21 0 -141 14 -4281 0
-173 -44 1097 -1000 -143 -48 1000 -143 -44 854 0
95 69 1938 0 -25 67 0 175 52 1510 0
-74 28 -1173 0 66 30 0 126 26 -911 0
-3 36 755 0 7 28 0 7 25 588 0
-186 -4 -304 -1000 -146 -4 0 -156 -6 -234 0
-173 7 975 -1000 -33 4 0 -103 1 758 0
-18 94 -7804 2000 -238 76 0 -18 46 -6069 0
                    1 0
-1285
-473 24 -6210 0 -3 29 0 -3 24 -4839 0
-109 -31 82 0 -9 -30 0 -9 -23 67 2000
-125 86 -405 0 45 81 0 25 69 -315 0
-33 -31 467 1000 17 -32 0 -3 -25 365 0
184 -1 -1009 -1000 44 -17 0 -56 -10 -788 0
-108 -34 -1382 2000 102 -42 0 -8 -27 -1076 0
-198 56 -2886 0 32 62 0 -48 57 -2246 0
36 -54 5493 0 -114 -64 0 -244 -55 4279 0
83 30 -305 0 193 28 -2000 203 31 -239 0            6
-38 -61 -334 0 -18 -59 0 -128 -48 -261 0
-45 -48 1702 0 -15 -46 0 -5 -41 1323 0
61 -50 -3223 -1000 -9 -43 0 -39 -38 -2506 0
111 17 -1239 1000 21 17 -1000 101 14 -966 0
-8 -15 -827 2000 2 -15 0 -8 -7 -640 0
773 -148 7178 -1000 163 -152 0 773 -103 5584 0
                      1
844
416 -19 3820 0 -14 -21 0 6 -19 2976 0
138 23 817 1000 -2 28 0 28 23 636 -1000
-33 -36 -787 0 -13 -32 0 -33 -31 -614 0
-37 -2 -316 -1000 13 -7 0 -17 1 -247 0
-109 -8 4437 0 -39 -1 0 -39 -1 3460 0
130 5 2196 0 -70 11 0 20 6 1711 0
-97 -19 -1873 0 -47 -17 0 93 -19 -1461 0
-21 24 -3387 0 -41 26 0 189 23 -2638 0
-189 -10 168 0 -239 -5 4000 -239 -12 132 0
-294 -12 -1655 0 96 -1 0 46 0 -1288 0
38 26 -809 0 48 19 0 -82 19 -631 0
-259 29 3749 2000 51 24 0 51 22 2913 0
75 -18 1915 -2000 45 -18 2000 -5 -14 1491 0
216 23 938 -1000 -24 21 -1000 66 10 726 0
-1212 207 -1569 0 -72 211 0 -1212 159 -1221 0
                      2
-871
-357 21 -3363 0 23 18 0 -37 20 -2619 0
126 -14 -938 -2000 -4 -17 0 -34 -18 -732 0
-23 -15 -336 0 -43 -22 0 7 -14 -261 0
20 38 -1592 2000 40 44 0 70 28 -1239 0
-145 43 -6049 -1000 55 49 0 45 36 -4716 0
-224 32 -3789 0 116 20 0 66 15 -2954 0
120 -3 2316 0 20 -12 0 20 -9 1804 0
268 42 2688 0 -62 52 0 28 40 2093 0
295 1 -1683 0 245 0 -2000 245 4 -1312 0
348 37 1395 1000 -132 23 0 -22 20 1087 0
-169 7 103 -1000 -49 12 0 11 8 83 0
144 9 -3321 -1000 -36 15 0 -126 12 -2580 0
-132 2 -525 1000 -52 3 -1000 -12 3 -408 0
-115 -6 -1418 1000 65 -1 2000 -25 2 -1102 0
-1 -207 3789 0 39 -185 0 -1 -145 2948 0
                      3
913
294 -34 5695 0 -6 -30 0 4 -27 4436 0
-260 17 1004 1000 0 12 0 40 17 782 0
74 45 2967 0 74 47 0 14 38 2313 0
23 -32 2967 -1000 63 -37 0 -257 -24 2311 0
251 -23 3688 2000 -69 -30 0 11 -21 2875 0
354 -9 3572 1000 -126 4 0 -46 7 2786 0    7
17 21 558 0 47 30 0 -53 20 437 0
-350 -60 -2028 0 210 -61 0 -170 -50 -1579 0
-236 20 284 1000 -236 19 2000 -246 16 222 1000            7
-85 20 5 -2000 85 18 0 -85 14 2 0
154 -5 -234 2000 -36 -5 1000 134 -4 -183 0
74 -16 2610 0 4 -21 0 204 -19 2029 0
69 11 -1260 0 19 7 1000 -31 5 -981 0
-61 -11 1692 -2000 -41 -13 -1000 -51 -8 1317 0
477 94 -5749 0 -53 64 0 477 55 -4473 0
                      4
-463
-378 47 -4898 1000 -28 52 0 32 39 -3814 0
72 -19 -859 1000 22 -13 0 -58 -18 -667 0
131 -45 -4619 0 -39 -39 0 11 -35 -3601 0
-57 29 -2716 -1000 -197 30 0 403 17 -2117 0
-118 -20 -1252 -1000 32 -17 0 12 -19 -976 0
-130 -41 -853 -2000 30 -42 0 120 -40 -666 0
14 -11 -1713 0 -76 -10 0 -16 -10 -1337 0
131 29 -766 0 -149 17 0 51 21 -597 0
183 -23 2175 -2000 183 -24 -4000 213 -24 1695 -2000
103 -59 648 1000 23 -49 0 233 -44 505 0
-84 3 174 -1000 46 2 -2000 -164 1 135 0
-178 -5 -665 0 2 6 -1000 -188 6 -518 0
-69 -3 1197 0 31 2 -2000 61 1 931 0
91 17 -2320 1000 11 21 0 111 12 -1805 0
940 49 1032 0 110 63 0 940 44 803 0
                      5
-124
237 -84 2495 -2000 47 -87 0 -13 -68 1941 0
70 4 456 -2000 -30 3 0 50 7 353 0
-236 29 1991 2000 -16 31 0 -26 27 1553 0    6
57 -46 1496 2000 167 -41 0 -223 -27 1167 0
37 31 -20 0 -23 27 0 -23 29 -16 0
-210 50 16 1000 -70 43 0 -250 45 13 0
-34 -11 1216 -1000 -34 -23 0 16 -10 949 0
-143 -15 3913 0 47 -11 0 147 -15 3049 0
-165 -13 -2156 1000 -125 -10 2000 -145 -4 -1681 1000
-476 57 -3673 0 -86 49 0 -236 47 -2857 0
116 -23 587 0 -34 -24 1000 76 -18 456 0
51 14 -1868 0 -9 1 2000 131 1 -1452 0
21 -17 477 0 -49 -21 1000 -59 -17 370 0
-155 -25 2877 -1000 -15 -28 1000 -45 -21 2239 0
-1876 -92 -1 0 24 -102 0 -1876 -89 -1 0
                      6
610
53 109 -3166 1000 -7 98 0 -7 81 -2465 0
106 20 -1268 1000 36 15 0 -34 14 -987 1000
255 -31 1178 -4000 35 -34 0 5 -26 916 0
44 26 -276 -1000 -136 19 0 -6 12 -216 0
107 -37 2267 1000 67 -32 0 -43 -27 1767 0
286 -26 -2061 0 186 -17 0 246 -28 -1607 0
28 -14 2002 2000 78 -4 0 68 -2 1560 0
195 32 -3913 0 -45 40 0 5 37 -3049 0
154 17 1726 0 114 15 -1000 104 11 1345 -1000
704 -69 4547 0 14 -58 0 54 -52 3536 0
-39 27 -1176 0 91 31 0 81 25 -913 0
255 17 2861 0 5 17 -1000 -185 16 2225 0
49 12 -1091 1000 39 15 -1000 59 16 -847 0    8
182 12 -1726 2000 12 8 -2000 -58 11 -1345 0
502 113 -567 0 -148 113 0 502 103 -439 0
                      7
-998
20 -38 2821 0 -30 -29 0 10 -27 2198 0
-179 -18 2676 -1000 -39 -13 0 21 -15 2085 -2000
-378 31 209 2000 -28 18 0 -8 17 164 0
-15 11 8 4000 145 21 0 45 20 6 0
-600 59 -4487 -2000 -60 59 0 40 44 -3496 0
-311 7 3606 0 -171 1 0 -301 10 2810 0
51 35 -7178 -1000 -79 36 0 -69 21 -5596 0
-148 -46 2173 0 122 -54 0 -228 -52 1693 0
-113 33 -1574 0 -83 28 2000 -83 23 -1225 2000
-804 70 -2340 0 26 55 0 -24 49 -1819 0
-44 -13 1225 0 -74 -18 -1000 -114 -14 951 0
-150 -53 -1802 0 -10 -46 0 230 -44 -1401 0
27 14 462 -2000 -13 12 2000 -73 5 360 0
-32 27 -465 -1000 8 30 1000 28 21 -361 0
1382 -184 3145 0 72 -156 0 1382 -123 2444 0
                      8
691
-220 -76 1116 0 20 -73 0 -30 -58 869 0
24 -9 -1661 2000 34 -11 1000 14 -9 -1294 1000
390 24 -2802 0 20 38 0 20 23 -2183 0
-77 -17 349 -8000 -147 -27 0 -97 -23 273 0
820 -54 2064 1000 -20 -54 0 -20 -44 1608 0
183 -4 -2905 -2000 13 -2 0 293 -2 -2262 0    6
-201 -7 7803 0 99 -17 0 -11 -9 6085 0
225 40 -1887 0 -95 44 0 125 43 -1471 0
79 -77 1143 0 29 -68 -1000 29 -55 888 -1000
749 -23 746 0 59 -11 0 189 -15 580 0
-11 -4 -936 0 -21 -4 2000 9 -7 -727 0
-291 38 91 0 19 33 0 -121 31 70 0
-115 -26 -496 1000 -35 -23 -1000 55 -20 -387 0
-109 -63 1681 0 -49 -62 0 41 -53 1308 0
-1642 178 1500 0 18 147 0 -1642 105 1167 0
                      9
-408
168 96 -4072 0 -2 83 0 58 70 -3173 0
29 -4 -1010 -1000 -21 2 -2000 -11 3 -788 0
-302 -76 2008 0 8 -79 0 -22 -60 1565 0
138 -7 217 4000 18 -8 0 -12 -6 168 0
-374 -2 683 -1000 116 -7 0 -24 -4 532 0
139 4 -44 4000 -41 4 0 -61 -4 -36 0
107 -23 -3409 0 -53 -10 0 77 -17 -2661 0
-147 -29 925 -1000 123 -29 0 153 -25 723 0
-56 73 -630 1000 -16 66 1000 14 52 -488 0
-572 -31 -819 0 -72 -32 0 -82 -23 -637 0
152 24 -88 0 12 28 -1000 52 26 -69 0
531 -2 -480 0 31 -4 0 -99 0 -373 0
140 16 1073 0 130 12 1000 60 17 835 0
-42 61 -1839 0 78 61 -1000 -62 55 -1429 0
1082 -99 -5243 0 32 -94 0 1082 -61 -4077 0
                    2 0
1029
-41 -19 2962 0 -1 -8 0 -61 -8 2309 0
39 40 1821 0 9 34 1000 9 29 1421 0
246 27 1519 0 -44 26 0 36 25 1182 0
-221 9 -1940 -3000 129 19 0 259 13 -1510 0
-230 37 1047 2000 -150 39 0 30 33 817 0
-262 5 2117 -2000 168 -2 0 -92 12 1650 0
233 25 -290 0 -77 11 -1000 3 21 -222 0
119 31 -200 2000 -131 26 0 -231 24 -159 0
-37 -33 808 -2000 23 -28 -2000 -7 -20 628 0
577 33 876 0 -23 23 0 -33 22 681 0
-99 -34 715 0 -9 -35 0 -79 -29 557 0
-467 -7 2295 0 -67 4 0 183 2 1784 0
-299 -10 -712 0 -289 -5 -2000 -249 -10 -555 0
229 -30 1038 0 -31 -33 2000 -31 -30 805 0
-72 30 2191 0 -162 37 0 -72 20 1703 0
                      1
-1329
-1 -44 176 0 -21 -44 0 19 -38 135 0
-217 -49 -692 0 -17 -47 0 -47 -39 -541 0
-237 29 -1973 0 23 29 0 -47 17 -1537 0
244 34 1632 6000 -106 23 0 -186 20 1270 0
538 -31 -1038 -1000 58 -24 0 58 -21 -812 0
42 -35 -447 0 2 -26 0 102 -29 -349 0
-222 -11 2068 0 78 7 2000 -172 -6 1608 0
-136 -51 1785 -1000 -136 -43 0 -56 -43 1394 0
73 -13 -1479 1000 -27 -15 1000 -7 -15 -1152 0
-321 -1 -674 0 -11 9 0 -101 3 -525 0
-59 10 291 1000 91 9 0 111 8 226 0
233 -8 -1462 0 23 -17 1000 -17 -22 -1136 0
381 3 -423 0 281 -4 1000 301 -2 -327 0
-102 -2 1166 0 -32 1 -1000 138 0 908 0
44 68 -2104 0 184 63 0 44 49 -1635 0
                      2
210
-83 19 -1589 0 17 16 0 17 17 -1235 0
245 51 -746 0 15 47 0 55 36 -581 0
50 0 -3963 0 0 6 0 30 9 -3088 0
-232 -60 42 -3000 78 -56 0 -112 -47 32 0
-226 26 -1152 0 24 19 0 -36 16 -894 0
-22 74 -2689 0 -132 69 0 -112 56 -2094 0
-190 -4 -1986 0 -10 -13 -1000 150 -1 -1546 0
-183 43 -2003 0 327 39 0 317 32 -1563 0
-80 37 493 -1000 10 37 -1000 -10 32 383 0
-250 -5 569 0 90 -4 0 90 -3 445 0
39 26 -959 -2000 -31 23 0 -81 19 -747 0
-119 22 -3192 -1000 21 28 -2000 -109 33 -2482 0
-20 14 635 1000 -30 18 0 -110 18 493 0
30 30 -2697 0 60 24 0 -130 22 -2097 0
-555 -144 1732 0 -145 -133 0 -555 -93 1345 0
                      3
1241
231 77 46 0 1 79 0 1 60 33 0
-5 -43 1695 0 5 -40 0 -45 -28 1321 0
151 -18 8152 0 21 -23 0 -19 -20 6354 0
197 70 -441 0 -83 69 0 137 62 -341 0
-261 -9 3598 1000 -11 -11 0 -41 -6 2803 0
383 -81 3943 2000 83 -81 0 123 -64 3073 0    7
520 -3 -689 0 180 -4 0 0 -8 -535 0
262 22 849 0 -168 21 0 -358 28 662 0
58 -24 1268 2000 38 -24 2000 68 -21 989 0
306 -14 685 0 -14 -21 0 -74 -15 530 -1000                  5
48 -19 -923 1000 -52 -13 0 -42 -13 -717 0
314 -2 6770 2000 -6 -14 1000 64 -13 5263 0
-214 -10 169 -2000 -24 -6 0 -34 -10 131 0
-60 -23 2345 0 -40 -17 0 100 -15 1822 0
-656 102 5987 0 174 88 0 -656 55 4658 0
                      4
-888
-202 -136 928 0 8 -139 0 18 -111 724 0
-148 30 -2173 -1000 -18 29 0 22 19 -1693 0
9 -19 -3958 0 -21 -18 0 29 -15 -3086 0
-166 -64 -110 0 -6 -58 0 104 -54 -88 0
316 -3 -7583 -2000 -24 1 0 6 -9 -5911 0
-431 55 -2309 -4000 19 59 0 -101 47 -1801 0
-431 30 3562 0 -221 24 0 19 27 2771 0
17 -60 -1921 0 -43 -58 0 197 -57 -1496 0
-11 -1 -1382 -1000 -71 1 -1000 -111 2 -1075 0
-99 38 -2652 0 -19 41 0 171 30 -2061 2000
-78 -10 3418 1000 -18 -10 0 62 -8 2659 0
-428 -30 -4290 -1000 -28 -16 0 32 -20 -3333 0
-84 -2 -839 1000 -154 -8 0 -144 -6 -652 0
-99 -8 -1436 -1000 1 -7 0 -39 -7 -1115 0
1288 36 -13088 0 -192 43 0 1288 44 -10178 0
                      5
-544
49 88 1490 0 -1 90 0 -81 76 1163 0
121 -27 2247 2000 1 -24 -1000 21 -17 1750 0
-170 46 -627 -4000 0 46 0 -10 35 -489 0    5
118 8 679 0 68 0 0 -262 6 531 0
-338 -2 6001 1000 72 -11 0 92 3 4677 -1000
1 -12 -633 2000 -99 -12 0 91 -15 -492 0
21 -16 -3853 0 11 -7 0 -109 -14 -2997 0
-53 25 3547 0 137 25 0 47 23 2763 0
33 11 211 0 73 7 1000 113 6 160 1000
10 -41 2809 0 -20 -44 0 -130 -33 2184 -1000
90 16 -3782 -2000 20 8 0 40 11 -2942 0
392 26 -112 0 -68 18 0 -58 21 -90 0
222 5 632 1000 112 7 0 122 10 490 0
150 15 1030 2000 -20 13 0 -40 11 799 0
-673 -209 16678 0 -93 -194 0 -673 -154 12968 0
                      6
873
272 22 -5055 0 -8 22 0 72 13 -3942 1000
-90 20 -832 -1000 10 17 2000 -20 13 -647 0
17 -37 -1651 8000 -3 -42 0 -13 -29 -1285 0
31 43 -1458 1000 11 47 0 221 35 -1138 0
358 16 649 0 -72 28 0 -142 13 507 2000
255 -27 2583 0 75 -29 0 -75 -21 2012 0
249 -39 2393 0 149 -42 0 19 -30 1860 0
-12 31 -3068 1000 -142 33 0 -42 24 -2390 0
21 -3 1086 0 -9 -1 -2000 -59 -2 850 -2000
73 8 72 0 23 14 0 -47 11 56 0
-88 2 2866 1000 72 9 0 -68 2 2229 0
-279 3 86 0 171 6 0 -69 4 67 0
-43 -2 91 -2000 97 -2 0 217 -6 73 0
-16 0 -1689 -1000 34 -2 0 114 0 -1311 0
-336 263 -25326 0 324 228 0 -336 167 -19696 0
                      7
8
-428 -111 8058 -1000 -8 -106 0 2 -86 6280 -2000
109 -9 -665 0 -1 -9 -1000 -1 -6 -519 0
142 -1 6620 -4000 2 2 0 12 -1 5157 0
-92 -47 2238 -2000 -22 -42 0 28 -35 1746 0
-90 -37 -1817 0 0 -42 0 140 -27 -1417 -1000
-147 16 -2418 0 -77 14 0 -27 18 -1884 0
-29 47 -689 0 -89 48 0 111 43 -534 0
41 -43 1599 -2000 -9 -52 0 -19 -28 1245 0
-77 -1 -2504 0 -127 2 1000 -77 2 -1952 1000
83 24 -4296 0 -47 22 0 103 20 -3340 0
0 -23 -1450 -1000 -60 -24 0 50 -16 -1128 0
37 2 2425 0 -73 -1 -1000 137 -2 1888 0
28 -8 -417 1000 -152 -6 0 -192 -3 -325 0
67 -8 1957 0 7 0 0 -183 0 1521 0
1405 -87 28832 0 -135 -69 0 1405 -40 22426 0
                      8
-540
264 110 -7967 2000 14 98 0 -6 85 -6208 1000
-173 5 453 2000 17 5 0 -13 3 353 0
-116 54 -9278 0 -6 57 0 -16 46 -7228 0
-25 16 -2214 1000 5 7 0 -235 5 -1727 0
12 50 -739 0 32 52 0 -148 40 -575 0
61 47 183 0 81 53 0 201 39 142 0
-240 27 -1250 0 -60 27 0 -30 7 -975 0
-98 30 -719 1000 -48 41 0 -38 13 -558 0
70 -14 3419 0 180 -20 -1000 170 -16 2663 -1000
-376 -23 5373 0 64 -21 0 -26 -20 4177 0
-1 33 -287 2000 -1 27 0 -31 20 -223 0
131 -29 -3758 0 -9 -27 2000 81 -23 -2924 0
-156 23 198 0 104 19 0 34 15 154 0
-62 -2 -902 0 -72 -9 0 178 -11 -702 1000
-1048 -95 -21454 0 -38 -99 0 -1048 -88 -16688 0
                      9
-79
-344 -32 5694 -1000 6 -20 0 -44 -23 4439 0
228 -3 -123 -4000 -12 -1 0 48 -4 -96 -1000
107 -40 6172 0 27 -44 0 17 -37 4809 0
78 23 931 -3000 -32 27 0 248 23 725 0
26 -53 2394 0 26 -53 0 146 -46 1864 0
-58 -81 1512 0 62 -86 0 -338 -73 1180 0
67 -115 3577 0 -103 -113 0 -73 -81 2788 0
-109 -46 750 0 171 -53 0 121 -38 581 0
-18 19 -2029 0 -98 22 2000 -108 18 -1580 2000
458 -1 -2346 0 -12 -5 0 68 -5 -1822 0
79 -36 1263 -1000 -21 -26 1000 -11 -22 983 0
-152 15 2984 0 -2 14 -1000 -202 15 2320 0
209 -38 353 0 -71 -35 0 -91 -29 274 0
-82 17 227 0 118 17 0 -72 17 176 -2000
-676 103 18045 0 -46 121 0 -676 103 14035 0
                    3 0
415
222 -28 -5917 0 -28 -39 0 32 -28 -4615 0
-62 -20 665 2000 -12 -21 0 -82 -12 519 2000
-102 -30 -1069 0 -12 -26 0 -22 -18 -834 0
-1 -25 1582 6000 9 -23 0 -111 -20 1235 0
-318 38 -4437 0 -78 41 0 -48 39 -3456 0
19 31 -939 0 -241 27 0 229 27 -734 0
186 121 -4843 0 186 113 0 -124 93 -3775 0
183 27 -1310 0 53 28 0 -87 36 -1018 0
-60 0 -1640 0 0 0 -1000 -30 -1 -1278 -1000
-240 12 -653 0 -20 8 0 -190 11 -511 0
-104 30 -1331 0 46 23 -2000 -24 21 -1037 0
-156 27 -1435 0 14 25 0 44 18 -1115 0
-133 31 -471 0 47 28 0 37 24 -366 0
82 -31 -302 0 -78 -29 1000 12 -23 -233 1000
2501 -67 -11921 0 21 -80 0 2501 -61 -9271 0
                      1
124
151 24 5101 0 11 36 0 11 30 3979 0
-92 51 -2035 0 28 52 0 78 41 -1587 -1000
200 23 2043 0 -10 21 0 20 17 1593 0
-96 -22 -1731 -3000 -6 -24 0 -186 -14 -1350 0
277 -32 5397 0 67 -39 1000 -3 -36 4205 0
84 -7 943 0 184 2 0 224 -4 737 0
-432 -33 3082 0 68 -32 0 178 -26 2402 0
70 40 1572 0 -210 39 0 -40 18 1224 0
11 -30 4846 -2000 21 -29 1000 91 -22 3775 1000
-113 -26 1973 0 -53 -9 0 97 -13 1536 0
187 -20 371 0 -33 -19 1000 27 -15 289 0
388 -51 133 0 8 -45 0 28 -36 105 0
126 -5 -188 -1000 -34 -3 0 56 -3 -146 0
-82 32 269 0 28 29 -2000 -12 22 207 0
-1970 72 321 0 230 64 0 -1970 45 250 0
                      2
-807
-132 -29 -300 0 8 -36 0 -22 -29 -236 0
99 -51 3037 -2000 -41 -52 0 -31 -43 2368 0
-508 33 -5259 0 2 31 0 12 24 -4099 0
146 61 -1862 0 -24 63 0 326 44 -1452 0
-89 64 -5655 0 -49 64 -2000 -49 54 -4406 0
-152 66 -1918 0 -12 56 0 -502 56 -1497 0
493 -42 140 0 -167 -40 0 -97 -32 110 0
-66 -52 -837 0 284 -53 0 -16 -37 -652 0
74 57 -4997 4000 34 52 -2000 -6 44 -3892 -2000
195 52 -2350 0 75 28 0 115 28 -1827 0
-87 13 1047 0 43 16 0 103 10 817 0
-145 45 1967 0 -35 41 0 -45 33 1526 1000
-77 -10 378 2000 3 -9 0 13 -7 293 0
160 -7 -554 0 -10 -6 1000 -70 -2 -430 0
-45 -24 6518 0 -215 -9 0 -45 -9 5068 0
                      3
1138
-18 90 -3854 0 12 89 0 12 68 -3002 0
-91 37 -1966 4000 29 35 0 -21 27 -1533 0
537 -30 3804 0 -3 -22 0 -43 -19 2965 0
-105 -38 3624 0 75 -40 0 -215 -25 2826 0
236 -58 5436 0 36 -51 1000 16 -42 4234 0
20 -65 1850 0 -30 -52 0 380 -61 1445 0
-114 21 -2095 0 166 31 0 116 16 -1634 0
-38 27 -793 1000 -338 39 0 122 28 -620 0
-68 -35 2653 -2000 -48 -28 1000 -88 -27 2066 1000
-42 -25 1753 0 -22 -11 0 -62 -12 1362 0
-39 -4 -1247 0 -29 -7 -1000 -69 -4 -973 0
-14 -27 -2455 0 6 -20 0 56 -17 -1907 -2000
-200 10 123 -1000 40 11 0 -50 9 98 0
-214 -11 1006 1000 -34 -10 0 126 -12 784 0
944 -66 -12156 0 24 -68 0 944 -62 -9454 0
                      4
-441
52 -112 3635 2000 -8 -105 0 -8 -82 2830 0
10 -29 74 -2000 0 -27 0 50 -19 57 0
-110 -15 -486 0 0 -23 0 50 -17 -380 0
22 14 -2279 0 -28 7 0 102 -2 -1778 0
-249 -8 -2822 0 31 -10 0 41 -12 -2197 0
206 5 -1625 0 -134 -6 0 -274 13 -1270 0
-155 41 1580 -1000 -185 25 0 55 32 1232 0
-52 -15 2146 -2000 198 -30 0 -22 -21 1676 0
16 -12 75 2000 6 -15 0 76 -12 60 -1000
119 -27 -328 0 29 -27 0 -101 -22 -254 0
-134 2 1029 0 -14 2 2000 -74 3 802 0
-21 27 232 0 9 16 1000 -1 14 181 1000
238 -10 -24 0 -52 -12 0 -2 -9 -21 0
103 5 -879 -2000 43 6 -1000 -77 6 -686 0
-738 47 10764 0 -118 36 0 -738 53 8372 0
                      5
-544
-56 30 1181 -4000 -16 17 0 -6 13 924 0
31 26 509 1000 -19 29 0 -39 21 399 0
-319 31 416 1000 41 27 0 -39 21 327 0
47 -27 353 1000 -53 -14 0 -13 -12 277 0
-59 24 1357 0 -99 20 0 -59 23 1057 0
-218 2 922 0 182 8 0 62 -3 722 0
208 -34 -46 2000 148 -24 0 -202 -27 -36 0
123 -11 -1110 1000 -157 -1 0 -67 -2 -868 0
24 16 -858 -4000 -6 14 0 -36 13 -671 2000
-205 28 -1036 0 -75 23 0 145 19 -807 0
179 -1 -2106 0 -21 -1 -1000 9 -4 -1639 0
-102 -39 1376 0 -2 -37 -2000 -12 -31 1068 0
29 11 -16 0 49 10 0 -11 6 -13 0
-16 1 504 1000 -16 -1 2000 14 0 393 0
207 41 601 0 347 48 0 207 22 468 0
                      6
876
80 89 -8377 2000 10 96 0 0 80 -6530 0
16 -44 3 -2000 6 -48 0 16 -37 0 0
391 5 -443 -2000 -49 15 0 41 12 -348 0
-5 7 2328 -2000 95 -4 0 -45 7 1813 0
328 30 -2830 0 38 32 0 28 22 -2206 0
103 7 389 0 -27 1 0 63 11 300 0
-175 -22 -227 -1000 -125 -19 0 115 -15 -176 0
-46 28 -1569 0 144 21 0 -136 14 -1220 0
-63 -11 -1104 2000 27 -7 0 7 -5 -859 -1000
177 -22 1664 0 47 -13 0 -63 -11 1296 0
27 -24 2836 0 47 -20 0 97 -14 2206 0
177 29 -1236 0 7 35 1000 37 30 -959 0
-155 -9 -328 0 -35 -10 0 65 -5 -252 0
140 -13 192 0 20 -9 -1000 -20 -7 150 0
200 -63 -8601 0 -380 -60 0 200 -54 -6690 0
                      7
-631
-39 -140 11377 0 -9 -131 0 41 -108 8865 0
13 62 -289 1000 3 65 0 -17 52 -224 0
-232 -42 -2358 1000 -2 -48 0 -62 -37 -1837 0
-58 41 -3470 1000 -68 44 0 -18 28 -2703 0
-516 -79 3489 0 54 -81 0 4 -64 2720 0
-115 32 -556 0 15 41 0 45 27 -432 0
103 24 586 0 63 23 0 13 21 456 0
-22 2 1948 0 8 6 0 248 11 1515 0
64 28 2666 -1000 -16 27 0 14 22 2078 1000
-127 57 -1604 0 3 42 0 -87 38 -1249 0
-118 43 -1256 0 22 40 0 -98 34 -976 0
113 -8 664 0 3 -8 0 -27 -9 516 0
80 4 -537 1000 10 6 0 -30 2 -421 0
-118 25 -643 0 -28 20 0 -8 15 -501 -1000
11 49 2395 0 61 45 0 11 54 1862 0
                      8
517
-101 112 -5699 0 29 98 0 -71 79 -4439 -1000
-106 -56 401 0 -6 -63 0 14 -50 313 0
295 32 3141 0 35 36 0 65 27 2449 0
-84 -47 2753 0 -14 -40 0 86 -28 2143 0
507 98 -3080 0 -53 98 0 57 79 -2402 0
110 -76 953 0 90 -82 0 40 -74 743 0
-113 5 166 0 -113 -4 0 27 -5 129 0
-103 -40 574 0 -23 -42 0 -163 -32 449 0
1 -44 -1222 2000 -9 -46 0 -9 -38 -953 -2000
-2 -59 453 0 38 -41 0 248 -38 353 0
-26 -20 -1013 0 14 -21 0 114 -21 -789 0
-274 -6 -504 0 -54 -9 0 -114 -5 -394 0
63 11 1738 -2000 -37 10 0 -77 9 1355 0
-103 -8 607 0 17 -5 1000 67 -3 472 2000
-903 -45 9165 0 337 -47 0 -903 -49 7129 0
                      9
-1101
170 -67 -2471 0 -20 -55 0 60 -45 -1927 2000
-78 55 -546 0 12 61 1000 -18 47 -428 0
-315 12 -556 0 -15 10 0 -45 9 -434 0
278 24 -3216 0 18 25 0 -102 16 -2504 0
-404 -120 3748 -1000 16 -108 0 -144 -85 2923 0
2 53 -1774 0 -258 55 0 -18 50 -1383 0
-64 17 -4547 0 146 24 0 6 21 -3543 0
129 38 -2513 0 19 45 0 129 20 -1958 0
13 49 127 -1000 3 50 0 -7 39 99 1000
198 2 1785 0 -62 -15 0 -242 -13 1387 0
215 -11 1242 -1000 -105 -11 0 -85 -8 967 0
-6 11 944 1000 64 12 0 194 11 736 0
-163 -7 -2210 1000 117 -5 0 157 -6 -1722 0
105 -13 -1379 0 -15 -11 -2000 5 -9 -1071 -1000
1824 79 -5560 0 -426 77 0 1824 61 -4324 0
                    4 0
1406
-159 32 5238 -2000 -9 25 0 -19 21 4082 -1000
246 -46 -448 0 -14 -47 -2000 36 -36 -346 0
84 -34 -1985 0 -16 -43 0 24 -34 -1547 0
-263 -5 2683 0 47 -13 0 127 -12 2091 0
363 114 -4348 2000 13 98 0 93 72 -3391 0
59 9 604 -1000 209 7 0 -231 8 472 0    6
246 -47 6730 0 66 -55 0 -84 -42 5244 0
-17 -8 1570 1000 -157 -24 0 -267 3 1222 0    7
-136 -30 -2403 0 14 -30 0 4 -24 -1872 0
-349 43 -2855 0 41 53 0 111 48 -2218 0
-282 20 -282 2000 58 22 0 8 21 -221 0
22 19 -1793 -2000 -58 13 0 -78 6 -1394 0
209 -9 2042 -1000 -61 -10 0 -61 -5 1591 0
16 8 1491 0 36 2 1000 -94 -1 1156 0
-2606 -178 -2315 0 124 -167 0 -2606 -129 -1800 0
                      1
-460
222 -29 -2348 4000 2 -32 0 12 -26 -1829 0
32 4 2012 -2000 42 8 1000 -28 5 1566 0
163 16 2565 0 -7 40 0 -17 30 1999 0
104 0 -718 2000 -36 -2 0 -86 3 -561 0
-31 -10 1753 -1000 -31 -4 0 49 1 1370 0
-53 -35 1252 2000 -113 -32 0 137 -29 974 0
-306 10 -3248 0 -156 22 0 124 9 -2530 0
-70 -1 -672 -2000 200 13 0 270 -3 -521 0
153 5 2906 0 -7 3 0 3 5 2264 0
158 -51 985 0 -32 -47 0 -2 -42 764 0
51 -23 692 -1000 11 -24 1000 41 -22 540 0
210 -64 1788 1000 80 -56 -1000 60 -41 1389 0
-282 8 -1006 2000 -102 7 0 -172 5 -784 0
96 0 306 0 -44 -1 0 116 3 242 0
1225 195 410 0 175 173 0 44465 640 316 0
                      2
-218
-145 69 335 -2000 5 74 0 15 60 260 0
-220 21 -1251 4000 -70 13 0 0 11 -974 0
-168 3 -1942 0 32 -19 -1000 12 -14 -1514 0
-85 -8 611 -4000 -35 -8 0 125 -9 476 0
-526 -53 3480 0 -6 -62 0 -76 -47 2708 0
-191 22 -1921 -1000 59 15 0 199 17 -1496 0
240 33 -648 0 20 27 0 -210 28 -506 0
208 -26 2496 1000 -42 -23 0 -82 -26 1942 0
-64 -1 351 0 -14 2 0 -24 0 274 0
36 21 2155 0 -4 10 0 -44 9 1677 0
142 29 -1892 1000 -38 30 -2000 -138 25 -1472 0
-124 78 -658 0 6 74 2000 -124 55 -511 0
285 -14 -174 -1000 95 -11 0 225 -9 -136 0
-137 11 -1567 -1000 13 17 -1000 -87 13 -1220 0
667 -62 -1045 0 -223 -42 0 -85433 -1035 -810 0
                      3
-387
-30 -111 -2592 0 20 -109 1000 -80 -90 -2019 0
36 0 -1508 -2000 36 6 0 36 3 -1177 0
-143 -10 2065 0 -13 0 2000 -3 0 1610 0
115 10 -1307 2000 15 21 0 -245 18 -1016 0
447 12 -5972 -2000 127 29 0 -33 13 -4652 0    6
109 -5 1786 0 -41 5 0 -181 9 1391 0
123 8 744 0 63 0 0 -87 7 581 0
-121 38 -3765 0 -111 23 0 199 38 -2933 0
146 -12 -1609 2000 56 -11 0 66 -10 -1255 -1000
-8 39 -3446 0 2 41 0 -68 33 -2680 0
91 -28 2076 -2000 11 -31 1000 211 -25 1614 0
53 -78 -1317 0 -117 -76 -1000 13 -54 -1024 0
-225 2 1206 1000 -5 3 0 -85 1 939 0
32 -26 1206 2000 -8 -25 2000 -8 -23 938 0
-331 -4 2446 0 59 -2 0 41579 490 1901 0
                      4
891
68 97 5320 0 -12 93 -2000 48 81 4145 0
35 -21 2410 1000 35 -23 0 -55 -13 1881 0
272 31 -2231 0 12 24 -1000 22 20 -1739 0
32 -12 1700 1000 102 -23 0 142 -16 1322 0
-50 -47 2368 4000 -140 -58 0 150 -30 1845 0
73 -4 -973 0 -37 -10 0 53 -25 -759 0
-224 -96 2326 0 -34 -78 0 476 -73 1810 0
12 -24 3880 0 52 -11 0 -308 -20 3025 0
-311 28 984 -4000 -81 25 0 -71 22 768 2000
115 -77 2958 0 65 -72 0 95 -56 2299 0
-264 6 -1567 1000 76 10 0 -104 8 -1218 0
-75 74 3278 0 105 72 0 15 51 2550 0
128 22 -1260 -2000 -2 15 0 -22 15 -979 0
-95 15 -509 -1000 15 10 -1000 65 13 -397 0
-15 -103 240 0 175 -113 0 1965 -79 188 0
                      5
-1065
-220 -54 -7112 0 -30 -53 1000 40 -49 -5541 0
100 10 -993 -2000 -60 9 -1000 40 3 -776 0
-215 -56 1208 0 -15 -52 0 -55 -43 942 0
-34 13 -2321 -2000 -104 21 0 46 7 -1807 0
116 104 4326 -2000 -14 111 0 -114 79 3372 0
5 5 126 0 115 7 0 -185 17 100 0
111 111 -4201 -1000 1 102 0 -429 85 -3271 0
-192 11 -5613 0 108 6 0 348 4 -4376 0
320 -8 -1903 2000 80 -9 0 70 -6 -1483 -1000
-308 55 -2049 0 -28 53 0 -98 42 -1592 0
52 10 1092 0 -48 8 0 -18 8 849 0
82 -50 -1416 0 -48 -52 0 62 -41 -1104 0
-3 -8 -254 1000 -23 -4 0 17 -7 -200 0
163 4 131 0 23 5 1000 -37 0 102 0
543 277 -695 0 -37 284 0 -1717 221 -542 0
                      6
1013
299 48 6148 0 39 50 0 -81 43 4790 0
-99 3 748 1000 31 2 2000 -9 1 585 0
138 31 1880 4000 -2 33 0 58 27 1464 0    6
-207 5 1774 1000 -7 -2 0 -87 11 1381 0
-187 -51 -5373 0 83 -59 0 13 -51 -4189 0
-176 1 -125 0 -56 0 0 124 -4 -97 0
-156 -47 3924 2000 -6 -53 0 254 -47 3057 0
260 0 5898 0 -160 -3 0 -370 1 4597 0
-228 -13 2118 -1000 -58 -8 0 -68 -10 1650 1000
208 0 -203 0 -52 -1 0 218 -3 -158 0
145 -4 -638 0 -65 -5 0 -15 -10 -496 0
-215 20 -3217 0 5 24 0 -115 22 -2499 0
-48 -18 1410 0 52 -18 0 -28 -11 1098 0
-53 -3 92 0 -43 -1 -2000 -3 -1 73 0
-1574 -379 -1155 0 -204 -385 0 606 -312 -897 0
                      7
-230
-117 -61 -1524 0 -17 -63 0 83 -50 -1188 0
-12 -7 -2147 1000 -2 -3 -1000 -12 -2 -1676 0
100 20 -5704 -8000 30 14 0 -40 11 -4445 0
269 -36 266 -1000 79 -33 0 29 -31 208 0
253 -15 -1001 1000 -67 -5 0 63 4 -779 0    7
217 -19 1111 0 -43 -19 0 -3 -15 864 0
82 6 -4330 -1000 -18 12 0 -278 19 -3375 0
-311 -13 -1807 -2000 19 -8 0 169 -8 -1408 0    6
37 5 -279 2000 37 4 0 67 3 -217 -2000
96 -35 2145 0 -14 -28 0 -244 -21 1668 0
-98 -1 690 0 82 -1 0 62 6 536 0
158 -4 4081 0 -22 -6 0 208 -3 3173 0
11 12 -1403 0 -59 15 0 121 9 -1090 -1000
-148 0 -141 0 32 -2 1000 42 1 -110 0
1715 292 6093 0 15 284 0 -15 240 4737 0
                      8
-167
49 39 -3344 0 -11 32 0 -51 26 -2605 0
88 24 2071 -2000 8 22 0 -2 20 1616 0
-241 -11 5574 4000 -61 2 0 -21 1 4346 0
-128 44 -1873 2000 -68 46 0 92 31 -1458 0
-294 42 5069 -2000 76 35 0 -54 22 3952 0
-54 27 -2672 0 156 25 0 236 24 -2081 0
68 -12 4317 0 38 -18 0 178 -23 3366 0
373 30 -3403 4000 163 29 0 -7 22 -2651 0
88 -16 -1476 -1000 -112 -21 0 -142 -12 -1151 1000
-255 46 -1896 0 105 37 0 35 28 -1475 0
-30 15 -1130 0 -40 17 -1000 -90 10 -879 0
73 4 -2001 0 93 11 0 -207 4 -1557 0
53 13 1048 0 43 7 0 -67 10 814 2000
78 -3 -128 1000 -2 -2 0 -52 -4 -101 0
-695 -105 -10255 0 325 -77 0 755 -74 -7972 0
                      9
-860
-232 30 6472 0 28 43 0 38 32 5043 1000
-14 -33 -621 1000 -4 -32 0 6 -26 -484 0
-53 -81 -2129 0 37 -92 0 67 -72 -1662 0
-64 -22 2130 -1000 -14 -20 0 -144 -14 1657 0
165 -40 -2567 1000 -55 -45 0 -75 -31 -2005 0
-168 2 2849 0 -138 3 0 -248 0 2219 0
-290 44 -3146 0 0 52 0 90 49 -2454 0
-158 -31 5494 -2000 -218 -29 0 82 -25 4280 0
-4 49 1945 -4000 216 51 0 236 36 1516 0    6
197 -61 998 0 -93 -50 0 107 -38 777 0
151 -33 644 0 -19 -33 2000 81 -25 502 0
-198 -8 1575 0 -148 -18 0 162 -14 1226 0
-65 -9 -332 0 -15 -3 0 -95 -7 -260 -1000
153 1 -129 -2000 -27 4 0 -17 5 -99 0
-794 -34 8968 0 -294 -61 0 -1054 -40 6970 0
                    5 0
1511
208 -82 -4931 0 -22 -91 0 -62 -73 -3842 -2000
-40 11 -71 0 -10 11 0 10 8 -57 1000
288 148 -383 0 -2 149 0 -12 122 -297 0
154 3 -2507 -1000 24 3 0 94 9 -1951 0
-41 -6 -1289 0 -1 5 0 79 0 -1000 0
324 -27 -1127 0 -36 -21 0 4 -21 -877 0
305 -67 2859 0 55 -73 0 -15 -58 2230 0
-1 4 -3547 0 89 -8 0 -191 4 -2765 0
-154 -49 -963 8000 -224 -46 0 -244 -32 -749 0
-131 43 -208 0 89 24 0 39 21 -163 0
-44 24 1307 0 76 21 -1000 -14 18 1016 0
199 15 -1426 0 129 17 0 -161 19 -1110 0
-30 -21 -110 0 -50 -23 0 140 -18 -83 0
-135 2 1655 1000 25 -1 0 65 0 1287 0
1145 56 -5774 0 95 60 0 -375 45 -4489 0
                      1
-384
131 45 1973 0 11 54 0 41 46 1536 1000
-90 3 214 1000 -10 4 0 10 1 168 -2000
-145 -92 887 0 5 -93 0 -5 -81 692 -1000
16 -30 4186 2000 86 -44 0 -74 -36 3260 0
-8 48 1429 2000 12 38 0 42 36 1112 0
-106 11 775 0 44 3 0 -106 7 602 0
124 59 -3617 0 -76 63 0 -196 46 -2820 0
-48 15 884 0 112 22 0 -58 15 691 0
133 26 -443 -4000 113 23 0 113 14 -348 0
278 24 -546 0 -112 35 0 -62 24 -423 0
-104 5 -3102 0 -54 9 0 76 2 -2412 0
-152 -17 293 -1000 -32 -16 0 88 -17 229 0
157 32 -697 0 87 28 0 -103 26 -543 0
24 -1 -2975 0 -16 -2 0 -36 -5 -2314 0
122 59 -468 0 -68 73 0 1562 46 -362 0
                      2
-886
-199 25 -4425 1000 1 18 0 -9 11 -3446 0
82 18 36 -2000 22 13 0 -28 14 28 1000
18 20 -269 0 18 23 0 -52 22 -212 2000
-67 80 -5273 -1000 -137 91 0 63 69 -4110 0
-1 -40 873 -4000 9 -33 0 -111 -34 681 0
-237 11 -2557 0 53 17 0 93 12 -1990 0
-246 -62 4747 0 -6 -60 0 174 -56 3699 0
46 -10 381 0 -154 1 0 326 -9 296 0
162 -19 810 1000 2 -16 -1000 32 -12 634 -1000    7
-352 -62 561 0 48 -60 0 -192 -45 435 0
-15 -24 3072 0 -5 -27 0 -125 -15 2388 0
139 2 294 2000 -21 6 0 -41 4 227 0
-90 -24 2391 0 -50 -18 -1000 30 -18 1860 0
42 -6 2641 -1000 12 -4 0 12 0 2054 0
-884 -122 6055 0 246 -142 0 -754 -95 4707 0
                      3
1604
294 -53 7869 -2000 -6 -56 0 14 -41 6130 0
145 -34 -583 1000 -15 -28 0 15 -25 -454 0
92 -26 178 0 -18 -29 0 42 -25 141 -1000
-61 -47 3540 -2000 49 -44 0 9 -35 2763 0
-2 -11 -674 2000 -22 -9 0 128 -3 -528 0
331 13 2450 0 1 8 0 -39 17 1908 0
7 61 -3901 0 -73 58 0 -3 60 -3038 0
64 18 -1311 0 144 9 0 -76 11 -1022 0
-307 34 -155 -2000 3 28 2000 -47 25 -122 2000
138 51 497 0 48 46 0 248 36 387 0
150 20 -1843 0 -10 21 0 70 13 -1433 0
-244 7 591 -1000 46 7 0 -14 7 462 0
-40 25 -3393 0 30 21 2000 -30 18 -2640 0
-139 21 -1429 2000 -29 19 -1000 -49 14 -1112 0
642 22 -734 0 -508 41 0 -578 22 -569 0
                      4
-2354
-502 77 -5478 1000 -2 80 0 -2 62 -4268 0
-289 16 473 0 31 8 0 1 6 369 0
-276 8 -482 0 -16 16 0 34 17 -378 0
80 -19 -1602 4000 60 -27 0 -30 -19 -1252 0
-147 34 -2556 0 53 27 0 -77 23 -1988 0
-308 -62 120 0 -38 -61 0 192 -65 94 0
-46 -29 611 0 164 -26 0 -206 -30 475 0
13 -33 1204 0 -7 -38 0 -107 -26 939 0
288 -43 -818 1000 28 -36 -1000 88 -33 -638 -1000
75 -21 -2981 0 -35 -13 0 -15 -13 -2318 0
-187 -10 877 -1000 33 -8 0 -47 -7 683 0
329 0 -2435 0 -101 -6 0 109 -4 -1897 0
59 -31 2883 0 -41 -33 -1000 89 -28 2243 0
170 -32 618 -1000 40 -32 2000 60 -27 483 0
-174 71 -9103 0 456 71 0 786 61 -7082 0
                      5
2004
229 -112 -1066 0 -11 -109 -1000 -1 -88 -830 0
71 17 -150 -2000 -49 24 0 21 20 -119 0
263 74 862 0 33 60 0 -57 43 674 0
-62 -32 2788 -2000 -142 -22 0 -32 -22 2173 0
236 7 4359 0 -74 7 0 6 6 3394 0
263 59 -1385 0 -147 56 0 -67 57 -1081 0
210 23 1121 0 -90 22 0 190 21 872 0
-121 28 175 1000 -241 36 0 -21 27 136 0
-274 14 2181 1000 -134 10 0 -164 11 1700 0
-307 -25 6815 0 -107 -34 0 -7 -23 5299 0
212 8 -554 2000 -28 6 0 -18 7 -432 0
-303 -12 3408 0 87 -4 0 -123 -5 2654 0
-85 34 -2087 0 35 39 1000 -5 33 -1623 0
40 35 -442 0 0 32 -1000 -30 27 -347 0
-973 -62 8412 0 -213 -77 0 -673 -64 6544 0
                      6
-13
132 104 5509 0 22 102 2000 12 84 4291 0
41 -50 407 4000 41 -50 0 -29 -39 319 0
144 -117 -1621 0 -66 -101 0 24 -78 -1264 0
-67 112 -3937 -2000 133 99 0 -17 82 -3068 0    6
-147 -41 -2212 0 33 -33 0 13 -32 -1722 0
-210 -25 867 0 310 -16 0 -40 -18 677 0
-121 -60 -311 0 69 -65 0 99 -56 -240 0
33 -21 -551 -2000 93 -29 0 113 -27 -429 0
103 20 -2826 -2000 133 20 0 113 15 -2201 0
614 52 -7749 0 114 58 0 -136 42 -6025 0
-93 -9 727 -1000 37 -13 0 27 -11 566 0
224 31 -3483 0 -6 20 0 104 20 -2711 0
100 -26 1115 0 -30 -26 -2000 -80 -20 868 0
-175 -29 441 0 -45 -26 0 45 -19 346 0
1032 74 -438 0 202 72 0 72 66 -342 0
                      7
-1609
-258 -58 -4220 0 12 -59 -1000 -28 -49 -3285 0
129 76 -792 -2000 -11 71 0 -31 59 -618 0
-421 91 710 0 59 75 1000 -31 58 553 0
185 -77 3877 4000 -45 -77 0 85 -59 3023 0
56 41 -1422 0 26 37 0 -4 33 -1109 0
53 16 -230 0 -227 8 0 -47 2 -179 0
-80 64 283 1000 -120 63 0 -170 59 219 0
68 6 276 1000 178 13 0 -162 13 215 0
134 -28 1931 1000 -46 -24 0 -36 -18 1503 0
-493 -55 4688 0 67 -55 0 -33 -39 3645 0
-162 5 -798 1000 -32 13 0 -2 9 -621 0
-152 -49 2746 1000 -22 -41 0 -22 -37 2136 0
-76 -8 97 0 -26 -17 1000 -26 -15 74 0
99 15 -57 0 69 21 0 -61 13 -47 0
-375 -157 -2637 0 -245 -145 0 355 -123 -2049 0
                      8
1100
148 40 -732 2000 -52 37 0 8 27 -575 0    7
6 -91 949 -1000 -24 -89 0 46 -76 741 0
236 -49 1763 1000 -14 -36 -2000 36 -28 1374 0
-97 29 -5652 -2000 -7 42 0 43 26 -4407 0
39 -33 3186 2000 -41 -36 0 -11 -29 2482 0
37 -15 -1359 0 7 -7 0 -43 -3 -1059 0
43 -11 -2195 -2000 63 -11 0 -7 -11 -1709 0
-301 22 -370 0 -91 20 0 -41 22 -289 0
-178 25 -1473 1000 -18 21 0 22 15 -1147 1000
225 60 -3464 -1000 -115 55 0 235 40 -2695 0
318 7 -84 -2000 68 -1 0 78 1 -64 0
175 40 -746 -2000 15 40 0 -105 33 -580 0
140 29 -61 0 160 40 -1000 190 33 -48 1000
-62 -5 -786 1000 -82 -9 0 88 -5 -610 0
173 158 196 0 143 157 0 153 126 151 0
                      9
-285
79 -53 4850 -4000 39 -47 0 9 -31 3783 0
-179 88 -1194 2000 21 92 1000 -9 75 -933 0
-315 17 -2614 -2000 5 14 1000 -5 14 -2036 0
-8 -45 5690 4000 12 -51 0 -128 -33 4437 0    7
-9 5 -2118 -4000 61 11 0 -9 8 -1649 1000
10 10 3480 0 90 -1 0 250 5 2710 0
66 -16 2015 1000 -4 -6 0 106 -10 1569 0
483 -22 -605 0 -77 -17 0 83 -23 -472 0
2 -19 1614 -2000 42 -18 0 -8 -15 1257 -2000
-198 -51 4428 2000 22 -47 0 -58 -36 3447 0
-164 -6 694 1000 -84 1 0 -64 2 538 0
-69 -21 -1401 1000 -9 -27 0 121 -22 -1089 0
-206 -16 -694 0 -126 -23 2000 -96 -18 -539 -2000
-52 -1 1435 -2000 18 -4 0 -62 -4 1117 0
105 -17 -1858 0 -45 -28 0 -1295 -24 -1444 0
                    6 0
36
-153 24 -4542 2000 -13 25 0 -33 14 -3540 0
92 -56 1685 -1000 2 -63 -2000 -8 -48 1315 0
509 -8 826 1000 -1 -14 0 -1 -15 642 0
93 51 -3367 -8000 -7 49 0 -27 36 -2626 0
-99 29 -480 2000 -49 27 0 1 21 -374 -2000
-21 6 -4049 0 39 14 0 -191 8 -3153 0
-108 -12 1269 0 42 -13 0 -168 -10 989 0
-282 -21 1514 0 98 -30 0 218 -25 1182 0
157 3 -852 1000 -33 3 0 -13 6 -663 1000
-21 -8 -2163 -1000 -1 -6 0 -141 -6 -1686 0
15 -13 -178 -1000 -5 -15 0 -75 -17 -139 1000                  7
-69 36 2335 0 -19 39 0 -39 33 1814 0
27 -3 672 0 -153 5 -1000 -223 2 524 1000
245 2 -1852 1000 45 6 0 -15 6 -1442 0
-116 -102 8430 0 -126 -86 0 1884 -68 6554 0
                      1
224
191 50 242 0 31 49 0 11 44 187 0
-110 15 -1769 0 -10 20 1000 -10 16 -1379 0
-386 14 992 0 4 15 0 -16 13 774 0
-124 -49 3889 4000 46 -43 0 196 -32 3031 0
281 -46 2483 0 11 -50 0 11 -36 1933 1000
8 -43 3287 0 -162 -43 0 118 -39 2560 0
58 36 -3163 0 -102 27 0 268 29 -2464 0
80 52 -81 0 30 54 0 -310 54 -66 0
-190 12 -213 0 0 10 0 20 6 -166 -1000
296 84 -2909 0 86 78 0 86 64 -2261 0
-175 24 -125 2000 65 18 0 145 20 -94 -2000
118 -63 -2204 0 28 -58 0 28 -48 -1712 0
173 18 -317 0 273 8 1000 233 10 -248 0
-294 0 1969 0 -24 -2 0 16 -3 1532 0
520 62 -7092 0 220 60 0 -760 50 -5513 0
                      2
-250
-197 -93 3779 0 -7 -100 0 43 -83 2946 0
113 5 1296 2000 3 8 0 33 3 1010 0
118 -15 -1597 0 -12 -14 0 -2 -7 -1245 0
49 40 -3909 2000 -31 37 0 -311 23 -3047 0
-309 55 -2292 0 -29 55 0 91 41 -1783 0
110 72 -1361 0 150 62 0 -30 57 -1059 0
0 -44 1569 0 100 -41 0 -220 -34 1221 0
-169 -32 -2114 0 -139 -25 0 221 -24 -1643 0
60 -2 531 0 20 0 0 -10 0 413 2000
-244 -89 4829 0 -84 -85 0 -4 -67 3757 0
155 -19 37 -1000 -75 -11 0 -145 -11 25 1000
39 63 2299 0 9 60 0 9 46 1788 0
-123 -24 262 0 -123 -20 -2000 7 -18 204 0
84 3 -1145 0 24 2 0 34 3 -891 0
-592 41 -534 0 -72 29 0 -352 25 -416 0
                      3
529
170 81 -3699 1000 -50 89 0 -50 70 -2883 0
139 -19 -478 -4000 9 -28 0 -31 -21 -373 0
170 35 1955 0 10 44 0 40 30 1525 0
-21 13 -313 -4000 -21 13 0 299 15 -242 0
-144 -35 1391 0 36 -34 0 -114 -28 1080 0
-229 -68 -223 0 -119 -56 0 -319 -55 -175 0
143 50 4 0 -17 51 0 -147 32 6 0
77 -11 3651 0 7 -22 0 -143 -20 2840 0
95 -20 -137 0 -15 -18 0 -5 -15 -106 0
262 26 -2828 0 -8 22 0 132 15 -2201 0
-5 11 -317 1000 75 8 0 155 5 -244 0
-324 -59 -1261 0 -34 -60 0 -54 -47 -983 0
18 26 -1083 0 28 29 1000 -52 22 -841 0
191 -4 249 0 -29 -5 0 -69 -6 194 0
-185 -74 2926 0 5 -54 0 975 -47 2274 0
                      4
183
-11 -23 -95 -2000 49 -25 1000 29 -17 -74 0
-371 36 -611 2000 -21 46 0 19 38 -475 0
168 -74 730 0 -22 -88 0 -62 -70 566 0
113 -51 4042 2000 -37 -54 0 -37 -41 3149 0
653 -16 -1981 0 -37 -13 0 33 -8 -1540 0
307 47 -143 1000 197 44 0 517 47 -112 0    7
-150 -34 2055 0 10 -34 0 370 -15 1598 0
123 65 -4643 0 23 78 0 63 58 -3615 0
-27 27 -680 1000 -7 23 0 -7 20 -530 -2000
-390 21 1857 0 30 26 0 -240 23 1445 0
-42 2 787 -2000 -72 1 0 -112 3 612 0
77 62 -1038 0 27 62 0 -53 52 -804 0
-30 -18 2430 -1000 -30 -18 0 10 -16 1887 0
-209 10 -283 0 -19 16 0 51 13 -219 0
307 49 -431 0 -163 38 0 -433 25 -333 0
                      5
-1139
-86 -63 3169 1000 -26 -62 -2000 4 -54 2470 0
318 -44 697 -2000 18 -49 0 -2 -41 542 0
-595 82 -5568 0 65 94 0 95 75 -4336 1000
-185 19 -3476 -1000 95 20 0 -115 13 -2710 0
-664 36 2773 -1000 56 28 0 -34 21 2159 0
-446 -22 504 -2000 -246 -22 0 -436 -24 395 0
-5 13 -4809 0 -95 9 0 -265 -1 -3746 0
11 -93 3142 0 31 -106 0 91 -80 2448 0
-59 -28 1493 -2000 21 -22 0 21 -21 1163 1000
-110 -8 -2843 0 -40 -11 0 60 -11 -2212 0
148 -25 -682 1000 128 -22 0 8 -18 -533 0
267 -45 2048 0 -23 -45 0 157 -41 1591 0
22 -4 -2031 2000 32 -4 0 -8 0 -1577 0
35 -27 836 0 15 -28 0 -5 -22 649 0
585 -34 -2614 0 295 -53 0 -815 -25 -2034 0
                      6
730
-46 107 -2449 0 14 102 1000 4 89 -1908 0
-65 36 619 4000 5 30 0 -15 26 482 0
350 -44 5834 0 -130 -51 0 -110 -39 4544 -2000
120 16 919 2000 -50 18 0 0 15 718 0
386 19 -4242 2000 6 26 0 66 23 -3305 0
404 10 -1588 1000 174 13 0 114 10 -1240 0
7 -24 6519 0 157 -19 0 97 -15 5081 0
-178 56 754 0 62 62 0 -188 56 586 0
-8 40 -1817 1000 -18 32 1000 -8 30 -1416 0
411 -25 1960 0 11 -25 0 81 -20 1526 0
-184 47 91 0 -74 44 0 46 35 75 0
-166 19 -1658 0 14 14 0 -126 19 -1291 0
87 8 754 -1000 -53 2 0 27 1 585 0
-16 33 -968 0 44 25 0 -46 23 -754 0
-927 46 6712 0 -137 56 0 763 25 5220 0
                      7
-115
46 -100 1092 0 -14 -93 0 -54 -83 850 0
-64 7 -854 -2000 -4 19 0 26 14 -664 0
-107 3 -2361 0 133 5 0 73 5 -1839 1000
-32 -3 399 -1000 -82 -6 0 -42 -1 310 0
-212 -71 6123 -1000 -72 -73 0 -82 -62 4771 0
-183 -21 5462 0 17 -27 0 207 -21 4258 0
109 23 -7104 0 -211 33 0 9 23 -5537 0
149 -25 -3817 0 29 -26 0 9 -32 -2972 0
7 -28 1562 0 17 -23 -2000 -13 -22 1218 0
128 28 474 0 88 33 0 108 29 366 0
5 -41 210 0 -45 -41 0 15 -37 159 0
134 -13 622 0 -16 -3 0 24 -7 486 0
-69 6 -460 0 51 10 0 -29 8 -357 0
254 -19 134 0 -56 -17 0 54 -16 107 0
527 -5 -10720 0 -143 11 0 -433 17 -8337 0
                      8
-247
-73 90 -3203 0 7 84 0 47 75 -2496 0
128 -58 588 2000 -22 -67 0 -2 -55 457 0
49 23 1760 0 -71 20 0 -31 13 1372 0
22 2 -630 0 152 10 0 252 -3 -490 0
16 40 -3557 0 16 47 0 76 37 -2773 0
180 16 -7661 0 -220 12 0 -170 15 -5971 0
-191 18 3268 -2000 219 1 0 59 6 2547 0
-236 50 3525 0 -146 46 0 314 38 2746 0
10 -16 -642 0 0 -17 1000 20 -13 -501 0
-601 -16 -525 0 -111 -18 0 -331 -16 -405 0
280 23 -403 0 0 23 0 -80 24 -310 0
-66 18 466 0 34 9 0 -26 8 362 0
50 -6 -194 0 -20 -3 0 -20 -4 -151 0
-326 19 611 0 64 24 0 -16 19 474 0
-777 -124 10283 0 253 -128 -1000 623 -99 7998 0
                      9
637
165 -68 4870 -3000 5 -71 0 15 -61 3796 0    6
-183 85 -2710 -4000 37 86 0 -13 71 -2111 0
127 -24 -4369 0 27 -13 0 7 -11 -3405 0
-61 -42 1294 0 -81 -48 0 -241 -30 1007 0
43 9 -1015 -1000 73 3 0 -27 6 -788 0
-218 -1 5035 0 242 7 0 -98 -7 3924 0
144 -12 1325 4000 -56 -12 0 -76 -7 1033 0
357 -56 -2055 0 27 -39 0 -483 -32 -1602 0
17 28 -336 0 -23 27 0 -13 25 -261 -1000
734 24 -700 0 24 16 0 264 12 -547 0
-381 -28 811 0 59 -25 0 39 -22 629 0
-303 -41 -537 0 -3 -34 0 27 -25 -417 -1000
-143 -10 1106 0 -13 -15 0 27 -10 860 0
118 -37 -110 0 -42 -38 0 28 -31 -87 0
1108 239 -7879 0 -112 245 2000 -822 192 -6129 0
                    7 0
-1037
-151 86 -5301 6000 -21 95 0 -1 76 -4132 0
2 -69 3065 2000 -38 -66 0 -8 -54 2388 0
-291 -21 4709 -2000 -21 -35 0 9 -27 3669 0
115 49 -1938 0 35 47 0 115 37 -1510 0
95 -6 727 2000 -105 -10 0 5 -7 564 0
-28 27 -2773 -2000 -198 27 0 302 31 -2161 0    6
-11 -29 -873 -2000 -1 -13 0 39 -19 -683 0
-179 -5 2365 0 181 -15 0 221 2 1842 0
20 3 369 0 30 5 0 20 0 286 2000
-298 -18 618 0 12 -8 0 -98 -7 482 0
235 37 -788 0 -75 31 0 15 27 -613 0
455 91 -804 0 -65 88 0 65 68 -627 2000
80 22 -1205 0 40 26 0 -30 20 -937 0
27 40 -1118 0 27 39 0 -3 33 -868 0
-632 -129 3868 0 -262 -166 -1000 638 -131 3008 0
                      1
1098
78 -136 7438 -3000 28 -139 0 -42 -111 5796 0
55 23 564 -1000 35 24 0 5 19 440 0
348 55 -1399 4000 48 70 0 18 61 -1089 0
1 13 992 0 -89 14 0 1 11 775 0
-69 -3 1931 -1000 51 0 0 -39 -4 1506 0
216 -48 2689 4000 166 -46 0 -204 -37 2097 0
20 18 -1572 0 -140 -2 0 -90 8 -1221 0
49 43 -1086 -3000 -231 40 0 239 22 -843 0
-64 -10 114 0 -14 -10 0 -24 -7 90 -1000
-350 -10 -373 0 20 -15 0 100 -10 -291 0
-106 -24 231 0 44 -14 0 -86 -16 180 0
-154 -103 1630 0 46 -102 0 -44 -83 1268 -1000
45 -8 634 0 -35 -10 0 15 -9 493 0
-61 -12 1337 0 -71 -11 0 -71 -10 1039 0
-549 -187 4610 0 441 -145 0 -579 -125 3588 0
                      2
-968
146 94 -6967 0 -24 86 0 16 70 -5428 0
135 -2 -2370 2000 -15 -4 0 5 -3 -1847 0
-320 -37 -1696 -2000 -50 -55 0 -40 -49 -1323 0
-241 -38 -108 0 169 -41 0 -81 -31 -87 0
-157 -11 -2455 1000 13 -7 0 113 -4 -1913 0
-296 21 -940 -2000 -166 13 0 84 19 -735 0
-263 9 2142 0 7 20 0 17 12 1668 0
-11 -4 -906 6000 139 -10 0 -281 -8 -710 0
156 -5 -343 0 -14 -4 0 16 -3 -267 1000
324 21 627 0 -6 24 0 -36 18 489 0
123 -1 276 0 13 -9 0 133 -4 215 -1000                  6
-86 66 -474 0 14 66 0 -86 54 -368 0
-78 -12 -165 0 22 -11 -1000 42 -6 -128 0
21 -22 -481 0 31 -24 1000 21 -18 -371 0
1519 361 -14149 0 -151 352 0 489 291 -11007 0
                      3
1190
-172 22 2839 0 48 32 0 -12 26 2212 0
-173 -3 1813 -1000 -13 -1 0 -3 2 1412 0
179 13 1750 0 9 26 0 -1 23 1366 0
152 -10 981 0 -98 1 0 -8 -5 766 0
169 19 1161 -2000 -1 17 0 -191 14 903 0
375 8 -1704 0 85 15 0 -185 -8 -1327 0
432 -44 -497 0 152 -34 0 52 -30 -390 0
-106 -12 -815 -3000 24 -7 0 -36 -3 -632 0
-227 2 44 0 23 -4 0 -7 -1 33 -2000
14 -26 -922 0 -16 -32 0 -106 -24 -720 0
-89 14 -472 0 21 16 0 -99 14 -367 2000
-5 -37 308 0 -15 -42 0 215 -35 240 0
25 17 570 1000 -5 12 2000 -45 9 442 0
102 22 258 0 62 26 -2000 62 19 195 0
-865 -320 19242 0 -45 -333 0 -145 -267 14967 0
                      4
-1378
-172 -83 1107 0 -42 -79 0 38 -66 863 0
38 14 -2991 0 18 10 0 -12 4 -2331 0
-238 -20 1256 0 12 -27 0 32 -26 976 0
78 35 -1480 0 -72 24 0 118 25 -1154 0
35 -5 -893 1000 -25 -11 0 135 -7 -693 0
-445 -6 1774 0 95 -16 0 105 1 1384 0
-185 93 -991 0 -135 77 0 5 61 -770 0
198 -5 3008 0 -92 2 0 108 -6 2343 0
78 12 646 0 -12 16 0 -12 9 504 1000
-114 36 932 0 6 38 0 156 27 729 0
52 -11 -11 0 -68 -12 0 102 -12 -9 -1000
54 26 -2449 1000 14 31 1000 -216 27 -1905 0
-69 -15 -879 -2000 -69 -9 -1000 -9 -10 -681 0
-119 -8 47 0 -59 -17 1000 -89 -12 42 0
-612 230 -15414 0 -62 231 0 318 189 -11990 0
                      5
472
201 47 -2062 0 -9 35 0 -39 30 -1609 0
11 -19 4477 0 1 -19 0 31 -13 3491 0
297 42 -4298 0 -3 51 0 -33 45 -3349 0
-1 -27 237 0 109 -23 0 -121 -22 185 0
56 -23 1319 -1000 56 -16 0 -14 -17 1025 0
394 9 -1232 0 -136 19 0 94 13 -963 0
-132 -66 -1349 0 138 -66 0 28 -46 -1051 0
-315 -6 -2410 0 -135 -8 0 55 -5 -1879 0
118 -28 -512 0 8 -24 0 18 -18 -397 0
15 -56 759 0 15 -46 0 -95 -34 587 0
-37 5 779 -1000 113 4 0 -27 5 606 0
112 -4 3164 -2000 2 -6 -2000 122 -4 2460 0
210 6 293 1000 240 6 1000 170 7 224 0
98 14 -1272 0 8 22 0 68 16 -993 0
1200 -134 8554 0 60 -129 0 -520 -110 6655 0
                      6
493
-27 9 282 0 33 14 0 23 11 223 0
91 16 -3035 0 -9 23 0 -9 17 -2367 0
-17 -46 3721 0 -7 -58 0 13 -47 2902 0
-126 26 1431 0 -106 23 0 4 21 1117 0
-220 21 2019 2000 -40 20 0 -20 20 1575 0
-56 -44 2404 2000 74 -47 0 -116 -45 1876 0    7
72 -39 4784 0 -28 -34 0 -88 -26 3728 0
323 7 859 0 343 -5 0 93 6 672 0
-61 20 -353 1000 -1 15 0 -11 13 -278 0
155 82 -3436 0 -25 70 0 15 55 -2671 0
5 2 -758 2000 -85 5 0 -75 3 -589 0
-164 -28 -1690 1000 -14 -25 1000 -34 -25 -1314 0
-170 0 262 0 -310 -7 -2000 -260 -8 208 0
-173 -16 1636 0 17 -15 -1000 17 -11 1274 0
-1724 153 -7393 0 176 155 0 156 129 -5751 0
                      7
-433
40 -26 741 0 -40 -21 0 20 -19 576 0
-66 -17 371 -1000 -6 -26 0 -6 -18 290 0
-153 51 -577 0 7 56 0 57 46 -451 0
131 1 -1804 0 131 5 0 31 9 -1409 0
129 3 -3424 -1000 -91 2 0 -1 -3 -2669 0
-24 84 -2398 -4000 -54 86 0 156 69 -1869 0
-26 102 -5185 0 -116 105 0 94 77 -4041 0
-118 -6 736 0 -138 7 0 -198 -1 570 0
-69 9 414 -2000 -9 9 0 31 8 323 0
-282 -62 3102 0 8 -57 0 -32 -44 2413 0
-159 -13 105 -1000 -19 -9 0 1 -9 80 0
175 29 1127 0 5 27 0 -125 27 877 0
-26 10 -244 0 24 16 1000 34 18 -193 0
50 8 -724 0 -50 2 2000 -40 2 -564 0
1834 -295 10093 0 -256 -285 0 334 -231 7849 0
                      8
168
-155 19 235 0 35 7 0 -35 8 181 0
-91 22 662 2000 -1 26 1000 -31 19 514 0
93 -69 -1055 0 -17 -64 0 -87 -54 -823 0
-179 -59 1826 0 -109 -63 0 41 -62 1424 0
-3 -12 -721 1000 127 -9 0 -13 -4 -561 0
-387 -101 1530 2000 43 -103 0 -207 -71 1191 0
126 -82 3631 0 156 -87 0 -104 -66 2828 0
32 69 -2027 0 -178 59 0 72 43 -1577 0
-1 -20 137 1000 -1 -19 0 -41 -17 108 0
309 -24 502 0 39 -25 0 -31 -22 390 0
331 20 710 0 31 10 0 61 12 554 0
-243 -3 -1596 1000 -23 -4 0 147 -4 -1243 0
144 -35 467 0 224 -35 -1000 114 -34 365 0
167 -13 377 0 77 -11 -1000 -23 -9 296 0
44 298 -11861 0 144 269 0 -636 207 -9222 0
                      9
192
235 -40 -3098 0 -15 -32 0 -15 -26 -2410 0
34 -20 -836 -1000 34 -19 -2000 44 -16 -649 0
5 51 424 0 25 45 0 35 36 331 0
200 74 -2705 0 40 85 0 -70 68 -2106 0
-179 3 1780 -2000 -49 -8 0 11 -8 1386 0
629 53 -1649 0 -11 51 0 49 34 -1285 0
-56 53 -1045 2000 -26 59 0 114 41 -811 0
102 -159 1621 0 162 -147 0 -58 -105 1262 0
60 1 -68 0 0 1 0 10 1 -53 0
-167 80 -2671 1000 -67 78 0 73 63 -2078 0
-228 -37 -1194 0 -38 -27 -1000 -18 -25 -930 0
70 -27 1338 -2000 -10 -23 0 10 -20 1043 0
-76 42 -934 0 -56 42 2000 34 37 -726 0
-244 14 -874 0 -74 19 0 66 14 -684 0
-1059 -139 8826 0 -129 -125 0 501 -89 6861 0
                    8 0
-811
67 68 5680 0 7 64 0 27 55 4422 0
67 15 329 1000 -53 14 1000 -23 13 256 0
-35 -14 -83 2000 5 -10 0 25 -6 -64 0
-53 -42 2250 0 67 -57 0 27 -31 1750 0
326 12 650 1000 26 26 0 6 27 508 0
-489 16 1029 0 11 17 0 41 11 802 0
-235 -57 973 -4000 -185 -64 0 -105 -50 755 -1000
-397 123 220 0 -97 118 0 53 83 172 0
86 20 -705 0 36 18 0 26 15 -550 0
62 -40 938 -2000 22 -41 1000 -68 -31 730 0            7
-26 61 245 0 94 51 2000 -26 47 191 0
93 45 -218 1000 123 41 0 53 31 -170 0
-152 -23 607 0 -182 -23 0 -182 -19 470 0
226 -13 116 0 26 -22 0 -84 -16 93 0
-691 10 -1730 0 -11 16 0 229 10 -1344 0
                      1
741
-252 -8 -5236 0 -2 -3 0 28 -9 -4077 0
86 -22 2036 -2000 46 -22 0 6 -20 1585 0
-78 10 867 -4000 -38 1 0 -28 2 675 0
-60 19 -718 0 -70 30 0 60 10 -556 0
88 7 -2369 1000 -2 0 0 38 -10 -1848 0
285 -12 26 0 35 -5 0 105 0 22 0
253 59 -4960 2000 283 64 0 73 61 -3862 2000
195 18 -2223 0 75 16 0 -65 14 -1732 0
-151 -15 896 0 -71 -13 0 -61 -10 699 0
-79 -17 1481 1000 81 -13 -2000 21 -11 1152 0
75 -51 923 1000 -85 -45 -1000 25 -45 719 0
-176 -24 -1148 0 -166 -25 0 -226 -16 -893 0
320 14 -107 0 230 12 -2000 250 9 -83 0
-141 27 2300 0 29 36 0 59 27 1788 0
1230 69 -4737 0 110 64 0 -32800 -448 -3683 0
                      2
250
7 -69 2765 0 7 -65 0 -73 -52 2153 0
-185 41 -2812 1000 -35 39 0 45 34 -2190 0
156 5 -1402 2000 96 23 0 36 12 -1092 0
36 11 250 0 -54 8 0 6 7 192 0
-689 -42 3347 -2000 11 -45 0 -19 -31 2610 0
-181 -29 -78 -1000 -31 -37 0 -121 -23 -63 0    6
249 -26 5845 0 -271 -32 0 -21 -32 4552 -1000
186 -97 4958 0 -94 -93 0 136 -66 3863 0
-7 -1 -217 -1000 43 -1 0 63 1 -171 0
43 26 -1648 0 -147 25 1000 93 19 -1282 0
-10 18 -374 -2000 20 21 1000 40 20 -291 0
156 -16 1205 0 76 -13 0 56 -9 935 0
-97 -27 285 0 -157 -24 1000 -217 -18 223 0
143 -40 -3272 0 -77 -45 0 23 -35 -2544 0
-303 -75 6541 0 -133 -72 0 64637 944 5084 0
                      3
-602
63 57 308 0 -7 45 0 63 43 240 0
151 -34 753 0 31 -30 -1000 -79 -26 586 0
-190 -23 1823 0 -180 -40 0 -120 -25 1420 0
-44 -41 496 -1000 156 -45 0 36 -31 388 0
609 10 -3000 1000 -71 18 0 -51 19 -2338 0
222 33 -601 2000 -98 32 0 132 20 -468 0
-362 8 -3634 0 198 9 0 -72 7 -2831 0
-199 108 -7635 -1000 161 104 0 -349 71 -5950 0
90 15 -217 2000 20 18 0 -30 10 -167 0
-18 -6 668 0 52 -1 0 -88 -4 519 0
30 -1 -704 1000 -50 -7 -2000 -120 -4 -550 1000                  7
-55 17 186 0 -25 14 0 125 8 148 0
-113 44 -462 0 67 37 0 67 29 -359 0
-164 45 1682 -1000 116 44 0 -44 36 1307 0
-75 -47 -616 0 315 -46 0 -32335 -540 -476 0
                      4
331
66 -27 -1792 0 -14 -19 0 -24 -21 -1395 0
-222 -4 -138 0 -12 -8 2000 38 -5 -106 0
234 4 -2309 0 184 6 0 144 3 -1799 0
-29 29 -1384 2000 -169 32 0 -89 31 -1079 0
-207 129 935 -4000 123 124 0 143 90 727 0
-227 -4 -785 -1000 103 1 0 -157 -3 -610 0
18 -23 4120 0 -122 -15 0 108 -12 3211 0
-6 -68 6151 2000 -76 -69 0 414 -44 4795 0
-63 -22 680 -1000 -53 -29 0 -3 -20 528 0
-97 -12 324 0 53 -22 0 43 -11 254 0
-44 5 1302 0 146 5 1000 136 2 1015 -2000
111 9 -660 0 11 9 0 -49 9 -516 0
49 -42 694 0 -41 -35 0 69 -28 539 0
61 -34 -26 2000 -89 -29 1000 -9 -25 -19 0
677 -155 -9832 0 -143 166 0 677 134 -7647 0
                      5
51
-78 33 1329 0 32 31 0 12 27 1035 0
253 12 918 0 -7 16 -1000 3 11 714 0
-131 -14 2333 0 -111 0 1000 -71 -1 1817 0            6
139 -14 601 -1000 139 -13 0 -151 -25 468 0
23 -276 2700 8000 -157 -271 0 -177 -216 2105 0
266 -14 4257 0 6 -19 0 56 -12 3316 0
8 21 -4283 0 68 17 0 8 11 -3337 0
408 -36 -684 -1000 -52 -35 0 -232 -36 -536 0
-7 11 -1734 0 33 16 0 13 12 -1349 0
75 12 -85 0 -55 17 0 -5 9 -69 0
76 -25 -1402 0 -94 -21 0 -34 -15 -1091 1000
-39 -13 83 0 41 -8 0 31 -8 66 0
30 42 -1439 0 60 39 0 -60 30 -1120 0
140 -5 -564 -1000 60 -8 -2000 30 -5 -440 0
-188 541 14373 0 -268 -107 0 -188 -90 11176 0
                      6
-419
49 -49 -1323 0 -51 -50 0 -21 -40 -1033 0
-121 13 -1226 0 9 11 0 -1 8 -956 0
38 36 -2458 0 -2 20 -2000 -2 18 -1914 0
-88 18 412 2000 -118 16 0 272 26 323 0
71 251 -3730 -4000 101 243 0 51 204 -2906 0
-369 -1 -3804 0 -119 13 0 -9 9 -2965 0
58 -1 47 0 -52 -3 0 -122 3 35 0
-644 106 -4143 0 86 107 0 306 91 -3226 0
69 0 2179 0 19 0 0 -1 -1 1696 0
125 0 -1940 0 15 3 0 45 3 -1506 0
17 39 536 0 27 36 0 -23 27 417 0
-118 1 -59 -1000 -58 -2 0 -18 -3 -46 0
-99 -53 1765 -1000 -49 -51 1000 1 -40 1374 0
-265 35 494 0 -35 34 1000 -45 27 386 0
-653 -413 -4378 0 187 -90 0 -653 -60 -3402 0
                      7
69
-97 36 4649 0 43 36 0 3 29 3625 0
70 -21 1193 0 -10 -20 0 -10 -14 931 0
-109 -18 2024 0 101 -12 1000 51 -13 1578 0
52 -26 -975 -4000 82 -26 0 -128 -23 -762 0
-18 -101 982 0 -28 -98 0 42 -87 764 0
284 6 1787 0 164 -10 0 74 -5 1394 0
102 -33 6547 0 2 -35 0 82 -30 5103 0
335 -88 4674 0 -115 -83 0 -395 -73 3641 0
50 -9 364 0 -40 -9 0 10 -6 285 0
-151 -12 2790 0 39 -16 0 -211 -11 2168 0
-188 -42 371 0 -78 -40 0 -18 -30 288 0
123 -5 731 2000 23 -5 0 -37 0 568 0
32 33 -1065 2000 2 32 -2000 2 28 -829 0
212 -34 -146 0 -18 -32 0 62 -24 -116 0
761 127 -6948 0 101 133 0 761 98 -5405 0
                      8
-120
111 -19 -8951 0 1 -14 0 11 -15 -6975 0
-207 16 -884 0 13 10 0 -7 12 -689 0
-82 -8 -1205 0 -122 -4 0 -82 0 -942 0
-31 9 2069 2000 -101 13 0 -141 6 1613 0
-43 10 -1009 0 -23 15 0 -53 17 -784 0
-116 7 -2946 -1000 24 0 0 -256 -1 -2296 0
-146 32 -9191 0 114 45 0 14 33 -7163 0
137 21 -1949 0 137 16 0 127 22 -1517 0
-135 28 -4075 -2000 25 25 0 -15 20 -3177 0
290 1 -278 0 -20 0 0 230 -1 -215 0
210 29 -371 0 90 29 0 -40 23 -288 0
-166 11 -702 -1000 24 11 0 64 5 -546 0
16 -5 351 -1000 16 -2 1000 16 -5 274 0
-46 20 -150 0 34 18 0 -16 10 -115 0
-893 46 277 0 -103 52 0 -893 36 214 0
                      9
581
-55 17 5126 -1000 -25 14 0 15 17 3993 0
173 -24 -222 -2000 -17 -16 0 -7 -20 -174 0    6
289 27 1586 0 79 22 0 59 15 1238 0
-23 23 -2242 0 97 26 0 357 17 -1747 0
241 36 3211 0 91 28 0 81 18 2498 0
10 10 1862 2000 -180 28 0 390 20 1451 0
44 -8 6392 0 -76 -25 0 74 -10 4982 0
-195 26 539 0 -95 20 0 5 4 418 4000                  3
69 -36 3140 4000 -11 -33 -1000 -1 -28 2449 -1000
-470 17 -3084 -1000 -40 18 0 -180 15 -2400 0
-297 -8 -451 0 -57 -13 0 123 -11 -352 0
324 12 -750 0 -16 10 0 -66 9 -582 0
39 3 -419 1000 -11 -3 -1000 -51 0 -328 0
-120 -10 -193 2000 -20 -11 0 -40 -5 -150 0
-271 -219 12608 0 49 -236 0 -271 -181 9808 0
                    9 0
-126
22 32 696 2000 12 27 0 -18 19 544 0
106 34 2299 4000 16 31 0 36 30 1793 0
-5 -37 -1810 -1000 -25 -37 0 5 -29 -1411 0
64 -22 388 0 14 -33 0 -326 -16 301 0
-550 -86 -5169 0 -90 -78 0 -60 -59 -4023 0
21 -18 382 -1000 -39 -23 0 -229 -18 296 0
48 24 -4399 0 28 28 0 -252 7 -3429 0
-53 -10 410 0 117 3 0 87 11 320 -8000
-11 32 -725 -2000 9 31 2000 9 27 -567 2000
345 16 4013 2000 75 18 0 235 15 3123 0
276 16 1763 0 46 22 0 -74 18 1373 0
-330 -30 1667 0 -20 -21 0 80 -15 1295 0
-47 -2 412 -2000 13 5 2000 53 2 323 0
101 12 1410 -4000 11 16 0 1 13 1096 0
1149 314 -19050 0 -1 319 0 1149 256 -14817 0
                      1
422
41 -77 2306 -1000 11 -70 0 1 -57 1796 0
-163 -34 -3122 -2000 -23 -30 0 -13 -31 -2434 0
21 23 2070 2000 -9 20 0 -39 17 1613 1000                  6
-187 21 1549 0 -37 23 0 183 13 1210 0
214 79 7031 0 64 72 0 -46 57 5476 0
61 -26 773 0 141 -24 0 1 -19 604 0
-171 -38 3845 0 -71 -25 0 209 -10 2997 0
204 -26 -2455 0 -46 -37 0 -26 -37 -1913 4000
-104 -38 1588 0 -4 -37 -1000 -4 -30 1239 -1000
-94 -57 -4027 -1000 -24 -61 0 -254 -54 -3134 0
-119 -30 -2141 0 -59 -34 0 -49 -28 -1665 0
169 7 -1835 0 -31 0 0 -171 -3 -1426 0
27 -17 159 1000 17 -23 -1000 -13 -19 122 0
-71 -14 -1863 2000 -1 -15 0 79 -16 -1449 0
-247 -260 21224 0 -167 -270 0 -247 -221 16507 0
                      2
-1223
-75 43 -6463 0 5 39 0 -5 30 -5037 0
27 27 1759 -1000 37 22 0 17 24 1372 0
-229 17 -4578 -1000 11 22 0 31 16 -3566 -2000
197 -30 -1208 0 -23 -29 0 -183 -26 -944 0
159 -22 -3783 0 -21 -19 0 99 -15 -2948 0
-53 69 -1490 0 117 66 0 -53 52 -1160 0
121 43 -3503 0 51 21 0 -79 14 -2729 0
-319 54 1817 0 -29 59 0 51 53 1416 0
229 46 -1282 0 -11 45 1000 -1 33 -1000 1000
39 50 4140 0 -51 55 0 249 49 3222 0
135 29 567 0 55 34 0 115 26 438 0
5 16 2058 0 95 11 1000 125 12 1599 0
10 36 -492 0 -100 36 0 -50 31 -382 0
98 5 912 -1000 -12 1 0 -82 5 709 0
84 78 -10898 0 204 102 0 84 78 -8475 0
                      3
373
-281 3 4455 0 -41 2 0 -11 6 3473 0
46 -21 309 2000 -24 -19 0 -44 -16 238 0
12 -38 5953 0 12 -32 0 -18 -25 4637 1000
-64 21 187 0 -74 22 0 236 26 148 0
-32 20 -2768 0 -52 18 0 -22 10 -2156 0
18 -68 1086 0 -222 -74 0 28 -52 843 0
20 -47 4677 0 -80 -28 0 140 -23 3643 0
380 -51 1361 0 10 -51 0 -90 -35 1062 0
-153 -54 257 0 7 -56 -2000 -23 -41 201 -2000
-84 -53 -1150 0 26 -48 0 -154 -39 -896 0
-140 -37 1676 -1000 -50 -43 0 -110 -31 1307 0
-88 1 -494 0 -28 4 -2000 62 1 -382 0
78 -29 717 -1000 238 -26 0 158 -20 557 0
-87 4 -253 2000 33 10 0 73 7 -195 0
-518 54 -7006 0 -128 39 0 -518 47 -5452 0
                      4
719
736 -7 213 0 36 -6 0 16 -6 165 0
-54 4 -878 -1000 -14 2 0 36 2 -681 0
161 8 -4797 0 -9 -3 0 21 0 -3738 0
24 -2 -1078 0 254 3 0 -96 -5 -843 0
6 -91 5326 0 56 -87 0 -44 -63 4150 0
-95 43 -1731 -1000 175 57 0 -55 35 -1346 0
-88 33 -3676 0 192 27 0 -218 30 -2864 0
-373 12 -3102 0 -73 15 0 -43 4 -2421 0
-17 73 -2514 2000 13 78 1000 43 62 -1960 1000
-69 69 -2883 0 11 58 -1000 61 45 -2243 0            6
80 54 -2563 2000 50 56 1000 60 43 -1995 0
0 -12 -1084 1000 -30 -8 1000 -170 -6 -845 0
-164 6 -1222 2000 -354 6 0 -294 1 -950 0
210 -2 444 -1000 -40 -6 0 -70 -5 343 0
938 -124 12667 0 208 -126 0 938 -113 9856 0
                      5
-673
-669 -20 -2529 0 -29 -15 0 11 -14 -1970 0
28 18 -718 3000 28 17 0 -32 9 -561 0    7
-204 34 6834 0 -14 38 0 -4 28 5327 0
-118 -7 1124 -1000 -198 -13 0 2 -6 879 0
-345 108 -3054 1000 -15 106 0 25 80 -2381 0
81 -31 1927 2000 -89 -41 0 311 -30 1501 0
84 -35 2522 0 -196 -37 0 234 -40 1965 0
410 2 2367 0 -110 -9 0 240 -9 1849 0
-5 -78 4926 -4000 -15 -82 -1000 -25 -67 3840 -1000
219 -58 2937 0 39 -52 2000 -151 -41 2286 0
-102 -60 1759 -1000 -52 -54 -2000 -22 -45 1368 0
53 -18 475 -2000 -27 -17 0 93 -12 370 0
107 5 1319 0 327 -2 0 367 3 1026 0
-257 -10 -51 1000 13 -5 -1000 33 -6 -38 0
-1216 136 -10502 0 -166 148 0 -1216 118 -8170 0
                      6
397
362 44 3065 1000 52 41 0 -8 34 2388 0
-102 -18 2028 -6000 -2 -17 0 48 -7 1581 0
218 -74 -9559 0 48 -76 0 8 -61 -7450 0
212 -15 1290 2000 22 -10 0 -78 -11 1004 0
434 -14 -1664 -2000 -46 -13 0 4 -9 -1294 0
-48 27 -1712 -1000 -38 26 0 -158 24 -1335 0
56 24 -5403 0 86 23 0 -164 19 -4209 0
-208 44 -2886 0 442 42 0 -478 43 -2252 0
68 48 -4376 2000 18 49 2000 8 37 -3411 2000
-15 49 -28 0 -85 47 -1000 175 38 -22 0
121 40 -809 0 31 35 1000 51 28 -630 0
95 32 37 1000 55 25 0 15 17 29 0
-212 -9 -1138 -2000 -272 1 0 -352 -1 -884 0
119 16 -1246 -2000 -21 7 2000 -11 7 -970 0
679 -38 10738 0 -11 -52 0 679 -42 8350 0
                      7
-401
-260 -55 -4138 -2000 -40 -54 0 -20 -45 -3225 0
163 15 -2137 3000 -17 19 0 -37 11 -1666 0
-119 99 5679 0 -89 105 0 -79 85 4425 0
-207 27 -2437 -1000 13 28 0 -37 20 -1900 0
-7 -80 4624 1000 103 -83 0 -47 -62 3601 0
65 -33 2243 0 -5 -29 0 -175 -22 1749 0
-170 48 5581 0 -50 56 0 60 45 4347 0
-183 -86 5657 1000 -513 -65 0 387 -54 4409 0
-5 -17 2472 0 -15 -18 -1000 -5 -8 1926 -1000
-164 -49 -3296 0 76 -55 0 -64 -43 -2564 0
-46 -30 741 -1000 24 -33 0 -46 -20 579 0
-243 -10 -458 0 -23 -6 0 77 0 -358 0
336 2 1444 2000 196 0 0 206 1 1121 0
-109 -17 1732 1000 41 -10 -1000 -9 -6 1348 0
-429 -123 -4784 0 11 -107 0 -429 -75 -3718 0
                      8
520
349 51 3199 1000 -11 47 0 59 40 2494 0
-27 -37 3388 -3000 -7 -40 0 13 -33 2640 0    6
-18 -81 -316 0 62 -87 0 102 -69 -246 0
106 -12 1010 0 26 -21 0 196 -10 788 0
-59 32 -2482 0 -109 39 0 71 24 -1933 0
-125 63 -2225 0 15 62 0 185 45 -1735 0
249 -100 -1331 0 19 -109 0 -161 -82 -1035 0
347 38 -4333 -2000 147 31 0 -233 23 -3376 0
67 17 -838 0 7 20 0 -3 9 -652 0
-90 17 4947 0 -120 30 0 -30 19 3848 0
139 43 -711 2000 69 45 -1000 59 29 -556 0
292 10 1047 0 -28 9 -1000 -108 5 818 0
-189 20 -1641 -2000 -49 16 0 -59 12 -1277 0
155 6 -741 -1000 -35 4 1000 35 -1 -577 0
677 185 -4193 0 107 165 0 677 117 -3262 0
                      9
-392
-298 -15 -1104 0 42 -16 0 -78 -14 -862 0
-179 57 -5462 6000 41 55 0 1 48 -4256 0
43 53 -415 -4000 3 55 0 -77 41 -322 0    5
22 8 564 0 -98 12 0 -48 5 439 0
78 68 1304 0 78 64 0 -12 54 1016 0
124 -77 164 0 74 -81 0 -206 -62 128 0
-204 83 -722 0 -94 79 0 196 66 -564 0
-230 21 1051 1000 300 9 0 260 -6 819 0
-178 -36 1017 0 -28 -39 0 22 -29 791 0
143 28 -3297 1000 153 15 0 93 20 -2565 0
-351 -42 87 -1000 -171 -35 2000 -51 -26 69 0
-165 -21 -170 0 45 -21 2000 65 -22 -134 0
-16 -17 1053 1000 -6 -16 0 74 -17 822 0
-116 14 14 2000 44 11 -2000 -6 12 11 0
-724 -44 767 0 -64 -35 0 -724 -15 595 0
                   20 0
-316
29 -28 2798 0 -31 -23 0 49 -16 2183 0
224 -38 3819 -3000 -36 -36 0 -26 -30 2976 0
-49 -31 -3126 8000 11 -33 0 71 -24 -2438 0
-1 4 -965 0 139 11 0 -41 7 -751 0
-367 -40 -5849 0 -27 -47 0 -57 -36 -4558 0
-64 60 1367 3000 -64 71 0 166 50 1066 0    7
24 -58 219 0 184 -52 0 -106 -54 170 0
159 -3 -2106 0 -291 0 0 -281 19 -1641 0
175 45 -3833 0 25 42 0 -25 36 -2984 0
48 -37 1322 -2000 -112 -27 0 -82 -27 1029 0
340 26 217 1000 90 15 -1000 10 12 170 0
-113 8 -674 0 47 11 -1000 -93 13 -525 0
61 -8 87 0 -9 -6 0 -19 -2 67 0
143 0 -849 -1000 -47 7 1000 -47 4 -660 0
165 -68 10311 0 -235 -56 0 165 -49 8022 0
                      1
589
88 51 -5951 0 18 47 0 -22 34 -4640 0
-60 21 366 1000 10 21 0 30 13 286 0
148 14 8138 -4000 -42 16 0 -42 14 6342 0
-199 -42 1160 1000 -139 -52 0 -159 -35 902 0
228 -23 8549 0 18 -20 0 48 -15 6660 0
-69 -34 977 -6000 51 -45 0 111 -19 761 0
-158 44 834 0 -8 51 0 12 52 651 0
-161 -15 3269 0 39 -6 0 409 -21 2546 0
-113 -23 5384 0 7 -14 1000 7 -13 4192 2000
62 18 -1347 1000 102 15 0 92 12 -1049 0
-154 -11 571 -2000 16 -8 0 -24 -5 442 0
56 3 1307 0 -144 2 0 126 0 1017 0
46 20 -1212 0 6 18 1000 -94 17 -944 0
-178 -29 1479 0 52 -34 0 32 -25 1149 0
839 -31 -6836 0 109 -36 0 839 -28 -5320 0
                      2
-76
21 -64 6154 1000 -19 -62 0 1 -49 4796 -1000
-73 -27 -1658 -2000 -3 -26 0 7 -16 -1294 0
-250 -6 -7206 0 10 -3 0 10 -5 -5614 0
225 67 -1539 -2000 145 67 0 155 49 -1197 0
-96 37 -7840 -2000 -66 45 0 64 31 -6106 0    6
336 9 -2195 3000 -54 16 0 -274 -5 -1711 0
343 -18 -1648 0 -137 -24 0 73 -23 -1283 0
44 15 -2301 0 234 5 0 -416 23 -1793 0
-13 -20 -3466 0 -13 -27 -2000 -3 -20 -2699 -4000
-142 -7 1255 0 -92 -1 0 -82 3 979 0
51 12 -1680 1000 -49 15 0 -39 11 -1306 0
22 -3 -3317 0 102 -1 0 -48 1 -2580 0
-46 -14 1863 0 4 -11 -2000 94 -13 1449 0
157 34 -292 0 -53 35 -1000 -23 26 -225 0
-355 127 -8678 0 225 116 0 -355 85 -6745 0
                      3
507
-82 97 -3712 -2000 8 97 0 18 80 -2891 2000
135 23 1376 1000 5 17 0 -45 12 1075 0
536 -31 2654 0 26 -35 0 6 -25 2068 0
-93 -44 890 1000 -103 -29 0 37 -27 693 0
368 -40 7640 4000 48 -53 0 -122 -40 5951 0
-433 -12 -634 0 47 -14 0 157 -6 -493 0
-256 -3 14 0 24 -7 0 24 -8 8 0
-88 -44 3567 0 -248 -36 0 222 -42 2782 0
29 46 1338 0 9 50 1000 9 37 1042 2000
-29 18 -768 0 41 1 0 -9 -1 -600 0
-100 -17 1457 0 30 -14 0 90 -11 1134 0
-18 14 3779 0 -28 7 0 -18 6 2939 0
-39 -8 -2008 -1000 1 -10 1000 -19 -4 -1562 0
-214 -31 -1127 0 26 -31 2000 6 -25 -879 0
-993 -82 10384 0 -63 -78 0 -993 -57 8071 0
                      4
-1796
54 -129 -273 1000 4 -129 0 -6 -108 -214 -1000
-212 -25 -2584 1000 8 -12 0 28 -13 -2016 0    7
-725 69 -1493 0 -25 70 0 -5 52 -1165 0
212 -7 66 0 62 -24 0 -18 -8 51 0
-545 -11 -4128 -2000 35 9 0 45 7 -3215 0
90 43 1517 0 50 37 0 -20 36 1182 0
210 -15 1979 0 140 -9 0 -110 -5 1545 0
-54 54 -6184 0 -34 53 0 116 41 -4821 0
76 -37 -403 0 -4 -41 0 -4 -31 -314 -1000
224 -29 972 0 -6 -13 0 -6 -15 756 0
179 -3 176 0 -11 -10 0 -61 -10 136 0
213 -43 -1902 -2000 23 -36 0 -67 -32 -1478 0
-16 34 1051 2000 -6 34 0 -46 25 820 0
91 21 -65 -1000 -19 23 -1000 51 21 -48 0
733 -3 -1088 0 -97 -4 0 733 3 -842 0
                      5
1251
-89 89 2889 0 -19 81 0 1 72 2251 0
135 44 2993 -2000 -5 34 0 15 35 2333 0
325 -45 411 0 5 -42 0 -15 -30 321 0
-254 16 1565 0 26 24 0 -114 9 1219 0
164 103 -2644 0 -86 85 0 14 70 -2061 0
230 -62 -271 0 -160 -55 0 60 -53 -212 0
-284 33 -1834 0 -124 30 0 116 29 -1432 0
501 -28 5807 0 71 -28 0 -329 -16 4526 0
-105 1 233 0 -5 3 0 -5 4 184 2000
76 13 -580 0 36 -2 0 26 4 -450 0
-195 7 -1019 0 -5 13 0 15 15 -791 0
-232 49 712 4000 -12 41 0 -62 37 553 0
71 -42 493 -1000 -9 -41 0 11 -33 380 0
130 0 3285 2000 60 -8 0 -60 -8 2553 0
-109 56 -1477 0 11 58 0 -109 38 -1150 0
                      6
79
116 13 -1308 0 36 22 0 -14 13 -1019 0
-42 -63 -1377 1000 -12 -63 0 -12 -57 -1072 0
32 -16 1778 0 -18 -24 0 12 -22 1386 0
221 36 -5073 0 -79 29 0 151 32 -3953 0
378 -143 6772 2000 58 -138 0 18 -114 5276 0    7
-97 36 946 -2000 43 35 0 -47 31 737 0    6
348 -14 1511 0 28 -15 0 -212 -21 1180 0
-465 24 -4707 -1000 95 17 0 145 16 -3668 0
59 39 -1087 -1000 -1 37 0 9 28 -851 -1000
-356 21 -1107 0 -56 31 0 -6 26 -861 0
199 25 -112 0 -1 20 0 -11 12 -90 0
118 -5 -2078 -2000 -2 0 0 228 -2 -1617 0
-85 15 -303 0 15 14 0 45 12 -233 0
-155 -23 -3938 -1000 -95 -10 1000 45 -8 -3061 0
83 -77 -1163 0 43 -70 0 83 -54 -906 0
                      7
-309
-28 -66 -2961 0 -58 -64 0 2 -50 -2306 0
124 61 472 0 4 61 0 -6 51 366 0
-157 47 -2947 0 43 57 0 3 47 -2297 0
-185 -86 5032 -3000 -5 -78 0 -115 -71 3922 0
-396 89 -5980 -4000 -6 95 0 -86 79 -4659 0
90 5 -2161 4000 90 4 0 -20 10 -1683 0
-258 -13 -1253 0 72 1 0 162 0 -978 0
192 -44 4919 2000 -88 -39 0 82 -41 3832 0
-16 -55 1759 2000 4 -51 -1000 -16 -43 1372 -1000
41 -29 2569 0 -9 -30 0 101 -32 1998 0
-308 -37 124 0 -8 -36 0 -8 -28 99 0
-96 -38 5284 0 -6 -37 0 -16 -31 4111 0
113 15 -1406 0 -7 16 -1000 -27 11 -1094 0
134 23 2174 0 74 12 -2000 -6 9 1689 0
-1003 15 421 0 27 22 0 -1003 15 330 0
                      8
531
-218 60 3078 -6000 72 63 -1000 2 50 2397 0    5
-125 -9 -935 -2000 15 -2 0 5 -2 -727 0    6
331 -20 2529 0 -9 -27 0 1 -20 1972 0
-49 88 -1842 6000 31 82 0 151 71 -1436 0
327 -39 4627 2000 -3 -45 0 87 -37 3606 0
-185 -8 2511 -2000 -65 -12 0 -45 -12 1956 0
232 33 239 0 -178 10 0 -38 17 188 0
-136 48 -3396 -1000 34 52 0 -46 50 -2645 0
62 46 -1678 -1000 -8 43 2000 2 38 -1306 2000
45 6 -2428 0 55 11 0 -235 15 -1889 0
284 19 2813 0 44 22 0 54 20 2187 0
53 27 -5306 0 33 29 0 -217 25 -4127 0
103 -6 1807 0 73 -8 2000 103 -3 1404 0
-56 14 -2421 0 -16 20 1000 -46 17 -1883 -1000
1869 109 7124 0 -31 80 0 1869 72 5539 0
                      9
-283
458 -68 2677 12000 -32 -78 2000 8 -66 2086 0
97 -58 919 4000 -23 -61 0 7 -50 716 0
-221 -14 -257 0 -21 -10 0 -21 -10 -202 0
124 -51 1082 -3000 -76 -47 0 -186 -42 844 0
-336 85 -5494 0 24 93 0 -26 70 -4281 0
20 -7 -3094 0 30 -1 0 100 -9 -2410 0
-270 -23 628 0 100 -7 0 90 -11 487 0
83 -33 2670 0 -57 -35 0 43 -38 2080 0
-114 -28 1478 1000 26 -27 -1000 16 -23 1151 -1000
239 16 2589 0 -61 7 0 239 7 2014 0
58 -4 -4230 0 -62 -8 0 -32 -10 -3290 0
73 -2 2862 0 -47 -8 0 263 -7 2224 0
-377 -8 -743 -1000 -147 -8 -1000 -187 -8 -577 0
-9 -30 3461 0 1 -35 0 91 -29 2694 2000
-819 -162 -14025 0 -229 -137 0 -819 -117 -10908 0
                    1 0
-416
-386 60 -5280 -6000 -16 69 -1000 34 62 -4114 0
-266 48 272 -2000 -6 41 0 -36 36 210 0
58 12 -626 0 -12 2 0 38 1 -488 0
-57 29 -1286 1000 133 27 0 63 25 -1004 0
156 -112 4628 -2000 -24 -127 0 16 -93 3604 0    6
104 17 2434 0 44 20 0 -36 21 1895 0
-32 -27 466 0 88 -29 0 -22 -26 365 0
176 11 -5251 0 26 7 0 -194 17 -4091 0
71 5 -613 -2000 -29 8 0 -9 6 -479 0
-533 -30 -3997 0 7 -27 0 -103 -27 -3109 0
-234 2 2115 0 36 7 0 6 9 1644 0
-61 26 -2194 0 19 26 0 -251 23 -1704 0
132 4 153 2000 -58 4 0 -8 2 119 0
17 7 -2529 0 -13 12 0 -83 11 -1969 -1000
-320 133 10464 0 360 118 0 -320 99 8139 0
                      1
327
149 -47 2180 0 9 -53 0 -71 -47 1700 0
238 16 -1128 0 48 21 0 18 14 -876 -1000
34 -7 -1419 5000 34 5 0 -26 5 -1104 0    6
56 -40 272 -2000 -14 -37 0 96 -29 215 0
-17 21 -2291 4000 -27 32 0 -47 22 -1782 0
-210 -49 -449 1000 -70 -53 0 -60 -43 -348 0
215 59 -3943 0 -85 51 0 -145 48 -3074 0
-473 16 4798 0 7 12 0 67 11 3737 0
-23 5 108 1000 7 -1 0 17 -2 86 0
326 39 1817 0 96 38 0 -74 38 1414 0
-13 2 -507 0 7 -2 0 -13 -5 -392 0
-71 -78 727 0 19 -68 0 109 -59 565 0
144 0 -137 -1000 284 2 0 214 4 -106 0
22 3 939 0 -18 2 0 2 1 731 0
-577 -66 -3191 0 -127 -51 0 -577 -44 -2482 0
                      2
45
-17 66 76 0 13 58 0 53 48 56 0
11 -40 957 4000 -49 -41 0 41 -29 745 2000    7
-213 11 1931 -10000 -13 9 0 -3 8 1504 0
-21 47 -554 1000 -141 45 0 -71 31 -436 0
-126 78 1513 -2000 44 70 0 44 54 1176 0
296 80 -651 -2000 26 71 0 56 62 -509 0
90 -38 6215 0 -10 -35 0 130 -29 4845 0
426 -35 -1087 0 -84 -22 0 186 -18 -845 0
37 7 -1182 2000 47 11 0 17 12 -922 0
267 -37 3590 0 -133 -35 0 77 -31 2791 0
187 -8 967 0 -33 -8 0 27 -5 750 0
124 87 673 0 -56 78 0 -6 66 522 0
51 -4 -262 0 -129 -4 0 -119 -3 -204 0
-134 2 499 0 56 0 0 -4 0 388 0
1206 9 1280 0 6 -4 0 1206 -3 996 0
                      3
149
-172 -49 1038 0 -12 -37 0 -42 -28 812 0
-110 24 -769 -8000 30 25 -1000 -50 15 -602 -1000
309 12 -1475 5000 -11 8 0 29 6 -1149 0
-6 -49 645 2000 164 -48 0 -86 -32 507 0
298 -61 -1310 3000 -12 -53 0 -32 -40 -1018 0    7
-23 -74 1408 1000 -73 -66 0 77 -61 1098 0
-345 -1 -3961 0 65 5 0 -25 -5 -3089 0
-204 15 789 0 106 2 0 -254 -16 613 0
-189 -13 1627 -4000 -69 -14 0 -89 -13 1267 0
-445 23 -4864 0 155 26 0 105 17 -3782 0
-133 -1 -1242 0 67 1 0 -13 2 -965 0
-140 -57 1159 0 90 -57 0 -30 -43 903 0
-170 -2 1100 -1000 -100 -4 1000 -120 -5 854 0
227 -4 -1501 0 -53 -1 0 47 -3 -1167 0
-721 -7 3967 0 109 3 0 -721 5 3084 0
                      4
-188
443 -36 -1200 4000 -7 -35 0 53 -34 -935 0    6
138 -6 369 4000 -22 -6 2000 48 -3 290 0
-277 -24 3431 0 13 -22 -1000 -37 -20 2672 0            5
-117 41 1097 -4000 -57 39 0 63 29 852 0
-151 -7 913 -6000 19 -11 0 9 -10 709 0
-320 79 -2920 0 40 87 0 -180 71 -2275 0
195 19 281 0 -65 14 0 -105 22 220 0
-134 34 -3275 3000 -44 48 0 216 52 -2550 0
210 -9 -655 2000 10 -9 0 80 -7 -509 0
328 -17 1514 0 -202 -19 0 -182 -15 1177 0
3 8 903 0 -67 7 1000 -37 4 702 0
162 47 -3486 0 -88 49 0 112 33 -2711 0
67 11 -1634 2000 157 12 -2000 257 7 -1269 0
-198 8 1434 0 22 6 0 -28 8 1115 0
1125 -24 -13460 0 -365 -36 0 1125 -37 -10467 0
                      5
-269
-505 123 -2750 -8000 35 119 0 -45 101 -2146 0
-89 -12 926 0 11 -10 -1000 -79 -7 722 0
-1 -29 -3738 0 -21 -29 2000 29 -21 -2912 0
141 -20 -1467 2000 11 -22 0 141 -15 -1142 0
-62 31 -782 3000 -42 29 0 38 23 -607 0
216 -96 3928 0 96 -110 0 116 -80 3061 0
18 -40 992 1000 -112 -39 0 208 -34 774 0
343 -61 5468 -6000 33 -73 0 -327 -56 4260 0
-135 42 155 -2000 -25 43 0 -95 34 120 0
-402 28 1999 0 208 28 0 118 24 1555 0
139 11 -836 1000 39 10 -2000 79 8 -650 0
-74 -37 4316 0 86 -36 0 -94 -26 3355 -1000
-65 -7 1907 -1000 -115 -6 1000 -105 -2 1482 0
105 -11 -750 0 15 -13 0 25 -12 -584 0
27 68 11366 0 327 75 0 27 71 8839 0
                      6
638
492 -126 6391 4000 -18 -120 0 32 -99 4982 0
81 41 -1527 -1000 11 39 0 41 28 -1192 0
250 63 1420 0 20 70 -1000 -20 56 1108 0
-59 12 927 1000 -79 18 0 -239 6 722 0
-58 -72 1528 -3000 2 -62 0 -98 -49 1188 0    6
52 56 -1782 1000 -118 58 0 62 41 -1391 0    7
22 65 -904 -2000 192 66 0 -268 48 -705 0
-185 50 -5617 3000 105 53 0 445 31 -4379 0
251 -40 -508 4000 121 -40 0 181 -33 -395 0
458 -27 -3501 0 -102 -30 0 28 -23 -2723 0
-92 -40 894 -2000 68 -40 1000 8 -33 695 0
-60 -20 -2985 0 -90 -15 0 110 -18 -2321 2000
40 5 -1848 0 20 5 -1000 -130 1 -1436 0
-35 16 255 1000 -35 16 1000 85 12 200 0
-2339 36 -3028 0 -79 23 0 -2339 8 -2354 0
                      7
-43
-510 18 -3809 0 -40 8 0 -40 10 -2967 0
-122 -62 -362 2000 -22 -64 0 48 -45 -281 1000
-92 -5 -442 0 18 -19 0 -12 -14 -346 0
30 4 -2432 -2000 20 2 0 270 6 -1895 0
250 92 -3276 6000 70 82 0 80 68 -2551 0
-33 33 -1035 -2000 67 39 0 -63 30 -802 0
123 -11 416 1000 -57 -9 0 383 -5 322 0
98 15 2162 0 -212 11 0 -242 21 1688 0
-267 19 91 -2000 -127 13 0 -167 15 71 0
-237 -9 2698 0 -67 -4 0 -97 -2 2097 1000                  6
-44 57 -711 1000 -114 62 -1000 -84 55 -552 0
146 53 -956 0 56 44 -1000 -194 50 -743 -1000
62 -1 384 -1000 22 -4 2000 122 6 297 0    7
-69 -18 377 -2000 11 -14 -2000 -199 -9 292 1000
1826 -145 -1770 0 -14 -124 0 1826 -82 -1378 0
                      8
-774
256 104 -2702 0 46 108 0 26 84 -2107 0
-52 72 1419 -1000 8 78 0 -52 57 1107 -2000
-16 -76 981 0 -56 -67 0 74 -57 764 -2000                  5
28 -26 3703 1000 98 -25 0 -312 -20 2886 0
-242 -10 4569 -3000 -72 -7 0 -2 -10 3561 0
-68 -72 1073 1000 -58 -73 0 -188 -56 831 0
-343 -46 -106 0 7 -55 0 -273 -41 -79 0
-78 -102 1186 0 192 -88 0 192 -75 923 0
116 -18 1866 -1000 66 -9 0 66 -14 1452 0
239 72 -835 0 89 63 1000 9 46 -646 -2000            7
115 -38 67 0 15 -43 2000 95 -41 51 -1000                  6
-24 0 2938 0 -4 0 2000 116 -9 2285 0
-3 -11 1536 2000 -3 -8 -1000 -43 -16 1197 0
-47 24 -1928 1000 3 21 1000 63 15 -1500 -2000
-743 45 10028 0 -13 31 0 -743 8 7800 0
                      9
380
45 -120 5515 0 -15 -123 0 5 -99 4297 0
170 -71 67 0 10 -76 0 30 -59 51 1000
32 98 -1169 0 32 91 0 -98 75 -910 4000
48 -1 -1717 -1000 -22 -3 0 268 -5 -1338 0
8 -33 -3456 3000 -12 -34 0 -12 -26 -2695 0    7
-57 38 -1019 0 -7 43 0 323 27 -790 0
342 11 -332 0 2 13 0 -8 9 -261 0
-69 108 -41 0 -199 94 0 -179 77 -33 0
128 -3 -2886 2000 38 -7 0 48 0 -2246 0
-185 -96 -963 0 -15 -84 -2000 45 -65 -752 1000
-139 -6 477 0 11 -9 -1000 -119 -2 371 2000
-155 -54 -1013 0 -25 -48 -1000 -25 -39 -788 0
-133 12 -1445 0 7 10 0 37 13 -1127 0    8
164 -23 1926 0 -6 -22 -1000 64 -17 1499 1000
1274 163 -14572 0 -76 172 0 1274 141 -11333 0
                    2 0
60
-84 50 -4181 2000 6 55 0 -14 46 -3257 0
32 28 -371 -3000 -8 28 0 -18 24 -290 0    6
-117 -67 559 0 33 -55 0 53 -44 436 -2000
-182 41 -1269 2000 -132 34 0 -52 39 -991 0
171 7 1029 -6000 91 4 0 11 8 802 0
184 -13 2397 0 24 -24 0 -196 -7 1866 0
-452 18 1255 0 -62 24 0 -12 23 978 0
254 -39 -2886 0 54 -35 0 34 -31 -2248 0
-233 49 1173 -1000 -133 48 0 -133 36 911 0
-457 24 1791 0 13 17 1000 3 16 1394 0
56 38 -947 0 46 41 0 46 33 -736 -1000
4 35 -534 -1000 -6 33 0 14 29 -415 0
130 3 159 -2000 -50 2 0 0 0 126 0
42 -8 267 0 32 -6 2000 12 -4 208 0
-488 -270 10183 0 222 -267 0 -488 -209 7918 0
                      1
209
35 2 2585 -4000 -15 -2 0 15 -3 2015 0
-134 37 -17 6000 -4 37 0 6 26 -11 0
124 40 934 0 -46 30 0 -36 24 727 0
192 -14 1456 -1000 92 -3 0 -198 -13 1138 0
94 -13 -258 3000 -46 -5 0 4 -10 -198 0
-12 30 -4347 1000 38 39 0 38 21 -3388 0
425 -6 -247 0 45 -1 0 125 -8 -191 0
-286 1 3888 0 204 7 0 -176 0 3029 0
110 -52 1505 0 80 -54 0 70 -41 1175 0
645 65 -2356 0 -25 66 0 35 52 -1833 0
-42 -33 1656 -1000 -102 -29 0 -12 -29 1288 0
186 12 1299 2000 46 6 0 -154 6 1010 0
35 -14 726 1000 95 -10 0 -85 -9 565 0
-48 39 -1035 0 -28 35 -1000 -108 27 -806 0
-684 161 -4633 0 -234 145 0 -684 112 -3601 0
                      2
-542
-31 25 -565 2000 19 26 0 -1 20 -442 0
-169 -52 -1122 -3000 21 -49 0 1 -37 -877 0
-138 -24 -2308 -1000 32 -22 0 32 -19 -1798 0
-94 -24 1088 -3000 36 -25 0 276 -21 845 0
-349 42 -647 0 -49 35 0 11 31 -508 0
-254 -45 5051 -2000 106 -52 0 26 -36 3938 0
-203 1 -1874 0 47 -13 0 -113 -11 -1462 0
105 1 -2737 -1000 -55 -1 0 365 10 -2131 0
-151 20 -3093 0 49 28 0 59 19 -2411 0
-83 -54 3286 0 7 -60 0 -133 -51 2556 0
18 10 -1447 2000 88 6 0 108 9 -1126 0
-93 -19 -2367 -1000 -3 -12 0 257 -13 -1841 0
-152 15 -1690 0 -102 15 0 68 14 -1316 0
-45 -22 646 0 25 -23 0 125 -18 502 0
992 33 -2418 0 322 46 0 992 42 -1882 0
                      3
650
18 -65 932 0 -12 -58 0 -42 -46 728 0
434 25 1450 0 -36 23 0 -26 21 1133 0
-26 10 555 2000 -6 14 0 4 13 432 0
-43 45 -3487 6000 37 38 0 -113 34 -2716 0
233 -54 3790 1000 -27 -48 0 -57 -42 2955 0
281 30 -3807 1000 -229 34 0 121 25 -2968 0
194 1 1299 0 -126 10 0 24 14 1014 0
146 -31 1620 2000 -364 -39 0 -454 -36 1261 0
183 9 2373 0 -77 3 0 -57 3 1849 0
-143 -4 -2713 0 27 7 0 117 8 -2109 0
225 6 547 -1000 -15 7 0 -155 4 425 0
-48 19 1502 0 -18 16 0 -138 14 1168 0
65 -6 1948 0 55 -9 0 -45 -8 1515 -1000
-43 -13 -370 0 -63 -7 0 -143 -5 -286 0
-1892 -120 11210 0 -452 -116 0 -1892 -100 8719 0
                      4
-954
0 54 -4288 0 20 47 0 60 37 -3342 1000
-302 1 553 2000 28 -2 0 8 -8 428 0    7
6 8 2682 -1000 -24 -2 0 -14 -2 2090 0
34 -64 2944 -3000 -136 -60 0 -216 -51 2294 0
-65 43 -4999 -2000 105 38 0 15 36 -3896 0
-147 -10 2921 0 173 -11 0 -297 -4 2276 0
-303 -13 2266 0 87 -14 0 187 -18 1764 0
-231 58 -2413 -1000 479 64 0 419 55 -1881 0
-18 -25 228 1000 22 -23 0 -18 -17 179 0
141 31 1832 0 -49 22 0 -119 16 1423 0
-299 -10 -72 0 -9 -9 0 131 -7 -54 0
-119 -27 -789 0 -29 -24 0 81 -23 -613 0
58 5 -1697 0 -2 5 0 68 3 -1319 2000
80 27 -904 0 70 20 0 160 14 -704 0
1646 78 -14067 0 176 63 0 1646 59 -10940 0
                      5
1203
63 -6 3436 0 -27 -11 0 -47 -5 2676 -2000
217 -22 -2210 -4000 -23 -17 0 37 -9 -1721 0
282 -9 -5422 0 42 -1 0 2 -1 -4225 0
-75 34 1003 0 125 38 0 295 36 782 0
-82 -13 2414 1000 -32 -9 0 18 -13 1882 0
-53 5 -1821 0 -183 4 0 137 -2 -1419 0
175 35 -3711 0 -15 30 0 -305 35 -2891 0
141 -23 2586 0 -229 -22 0 -169 -23 2016 0
-13 23 -2222 -2000 7 17 1000 27 14 -1733 1000
-339 -36 -2144 0 41 -26 0 161 -22 -1666 0
-30 -10 300 0 -20 -13 1000 -160 -9 231 0
245 2 3561 0 35 2 0 -25 8 2768 0
-156 -11 1891 1000 -56 -10 0 -56 -6 1471 -1000
-92 -32 2321 0 -32 -25 0 -112 -18 1804 0
-698 110 6676 0 222 112 0 -698 79 5191 0
                      6
-548
-71 -78 -69 1000 -1 -70 0 39 -61 -51 1000    7
-210 21 1247 2000 30 17 0 -50 13 973 0
-134 -34 7810 0 -44 -36 0 6 -30 6087 0
274 -4 -4618 0 -96 -15 0 -116 -12 -3599 0
239 -42 -227 0 -11 -47 0 29 -35 -177 0
151 -15 -410 0 181 -16 0 81 -10 -318 0
-15 -34 1297 0 5 -29 0 255 -31 1010 0
-32 -59 1490 0 -12 -61 0 -62 -43 1162 0
-112 2 1836 1000 -2 8 -2000 8 4 1430 -2000
151 7 786 0 -9 4 0 -109 4 611 0
328 33 -1214 0 38 34 -2000 118 28 -942 0
-102 39 -5307 0 8 33 0 18 18 -4125 0
171 -6 -1673 -2000 111 -4 0 81 -4 -1303 0
-124 20 -2678 0 6 19 0 36 14 -2081 0
370 -351 4125 0 -400 -345 0 370 -271 3209 0
                      7
-364
-104 125 1039 -2000 26 123 0 -4 104 807 0
-19 -11 904 0 -19 -7 0 51 -6 701 0
-134 52 -4990 0 6 54 0 -4 44 -3890 0
-212 17 3542 0 28 27 0 -2 14 2759 0
-167 88 251 0 -37 93 0 -47 80 195 0
-115 29 1452 0 -145 38 0 -125 20 1130 0
49 -43 745 0 39 -41 0 -251 -33 582 0
-12 110 -6979 0 -12 108 0 108 85 -5440 0
116 -45 -55 1000 -24 -47 1000 -24 -35 -40 1000
113 23 2305 0 -17 19 0 -37 17 1792 0
-295 -32 1497 0 -45 -28 1000 -5 -24 1163 0
-2 -47 2475 0 -62 -47 0 -92 -31 1923 0
-1 17 855 0 -61 14 0 -101 12 667 0
286 3 1711 0 -24 -1 -1000 -24 0 1329 0
233 383 -10009 0 363 381 0 233 313 -7784 0
                      8
411
172 -64 -3584 1000 2 -63 0 -28 -58 -2792 0
144 10 -2272 -3000 14 7 0 -66 5 -1765 0    6
-16 -8 -1770 0 24 -9 0 -6 -7 -1379 0
-29 -6 -283 1000 31 -12 0 31 0 -218 0
-273 -93 -432 0 27 -91 0 -3 -85 -337 0
146 -30 -178 -2000 176 -43 0 76 -17 -138 0    6
4 130 -1719 0 54 126 0 264 104 -1340 0
-31 -56 5938 0 49 -61 0 -91 -49 4627 0
-46 73 -1112 -2000 54 78 0 34 60 -869 0
111 -20 -3265 0 21 -14 0 141 -11 -2538 0
211 17 -438 0 51 10 0 1 7 -341 0
28 12 1115 0 68 22 0 38 15 867 0
45 -5 328 2000 95 -6 0 255 -7 255 0
-94 -17 -250 0 6 -14 2000 36 -13 -193 0
-118 -116 7835 0 -88 -111 0 -118 -95 6092 0
                      9
43
6 -4 3104 0 -34 -11 0 6 -2 2421 0
-133 9 2029 6000 -23 8 0 67 8 1575 0
187 -23 3599 0 -23 -19 0 27 -16 2805 0
140 -29 -776 -2000 -50 -28 0 60 -29 -607 0
381 87 -1290 0 51 80 0 11 71 -1004 0
18 27 -685 4000 -112 30 0 -12 8 -535 0
22 -99 753 0 -158 -92 0 -118 -76 586 0
32 3 305 0 -38 9 0 -78 4 240 0
97 -63 1097 1000 -43 -70 0 -33 -53 856 0
-256 7 2658 0 24 -3 0 -136 -2 2065 0
-62 -4 -933 0 -32 4 -1000 38 3 -725 0
39 29 -1788 1000 -21 19 0 49 18 -1389 0
-311 -11 -399 -1000 -291 -7 0 -411 -4 -311 0
-20 20 -83 0 50 21 -1000 40 18 -64 0
367 -267 -3839 0 -13 -262 0 367 -218 -2984 0
                    3 0
6
77 -18 -1051 0 17 -10 1000 -3 -13 -823 0
1 -53 -336 -3000 21 -48 0 -29 -42 -257 0
-182 3 -1245 0 28 -5 0 -22 -2 -971 0
-77 17 863 1000 -7 26 0 -157 20 674 0
-157 -90 4567 -3000 -77 -85 0 23 -71 3558 0
-208 -28 -531 -2000 -58 -16 0 12 -8 -412 0
-137 -34 2866 -3000 -67 -45 0 73 -36 2233 0
248 -26 -5025 0 118 -21 0 308 -17 -3917 0
-209 26 -130 -1000 1 31 0 1 21 -103 0
203 -16 -2618 0 -87 -12 0 23 -13 -2033 0
-61 -5 1556 -1000 9 -7 2000 -161 -4 1210 0
-60 -48 974 -2000 -60 -40 0 -60 -34 757 0
328 24 -739 1000 288 22 0 308 14 -574 0
154 -23 -247 0 -36 -27 0 -106 -21 -193 0
-1182 481 4581 0 -102 463 0 -1182 383 3562 0
                      1
-520
-404 41 363 0 16 41 -2000 26 37 286 0
152 75 -561 0 -8 72 0 2 62 -440 0
115 14 -553 0 -35 22 0 -5 16 -429 1000
69 12 -1177 2000 59 10 0 159 7 -918 0
118 80 -3948 6000 98 78 0 -32 66 -3076 0
94 13 1276 0 24 -4 0 24 4 993 0
137 154 -3499 6000 317 155 0 -173 125 -2725 0
-473 19 6498 -3000 -143 21 0 -83 13 5062 0
175 -7 -692 2000 15 -8 -1000 25 -5 -537 0
94 29 1289 0 64 25 0 104 23 1000 0
70 8 -903 2000 -20 3 -1000 220 -1 -702 0
25 44 -736 1000 95 40 0 -75 32 -574 0
-146 -29 357 -2000 -106 -30 0 -196 -18 276 0
-277 18 137 -1000 -7 20 0 73 15 105 0
672 -390 -5451 0 -8 -368 0 672 -300 -4240 0
                      2
779
468 17 640 -3000 -32 12 1000 -22 10 498 0    6
-42 -49 -395 5000 -12 -49 0 -2 -41 -307 0    7
56 5 2494 0 26 -2 0 -4 -1 1941 -2000
-233 -5 678 -4000 -3 -21 0 -33 -5 529 0
16 -35 -2144 -3000 -124 -36 -1000 46 -26 -1672 0
-16 22 -422 0 134 31 0 64 22 -328 0
-194 -156 -533 -3000 -254 -148 0 76 -121 -416 0
221 28 -4500 6000 21 14 0 -119 21 -3505 0
2 2 1114 -1000 22 0 2000 12 5 867 0
-300 4 521 0 10 11 -1000 -180 13 405 0            6
-103 5 -533 -1000 27 8 0 -153 12 -414 0
60 -45 364 0 -40 -44 0 130 -32 285 0
20 33 481 1000 40 34 0 130 26 375 0
267 9 -366 2000 37 7 0 -43 10 -282 0
476 79 6736 0 126 54 0 476 33 5240 0
                      3
-271
-312 -43 -4320 6000 28 -35 0 18 -31 -3367 0
-143 11 599 -10000 17 10 0 7 7 468 0
-85 -53 -2163 -1000 -25 -50 0 35 -40 -1683 1000
163 -14 908 2000 -17 -1 0 -7 -15 706 0
-62 -55 5674 1000 118 -56 2000 18 -47 4424 0
-26 -17 -371 0 -46 -14 0 -206 -19 -290 0
389 41 3128 0 39 38 0 29 34 2437 0
-45 -42 1532 -3000 55 -28 0 -35 -31 1194 0
-31 18 -1923 0 -91 18 -1000 -111 6 -1497 0
-40 -29 -440 0 -70 -28 2000 120 -33 -340 0
63 -8 1310 0 -17 -8 0 3 -10 1017 0
-229 39 215 0 21 36 0 21 26 167 0
39 -27 262 0 -41 -27 0 -51 -24 204 0
-228 -35 1423 -1000 -58 -30 0 22 -29 1104 0
-748 177 -7983 0 92 166 0 -748 153 -6208 0
                      4
-167
99 -27 6907 -3000 -41 -28 0 -11 -24 5382 0
160 3 1527 5000 0 1 0 10 1 1188 0
-30 104 -988 2000 30 109 0 -30 86 -772 0
8 24 -1888 1000 -42 26 0 -202 28 -1470 0
-51 157 -4137 -2000 -61 160 -1000 -191 123 -3226 0
23 -44 177 0 -167 -52 0 83 -36 139 0
-216 42 -1684 0 -46 36 0 -136 28 -1312 0
5 24 289 0 -145 19 0 55 13 224 0
-4 -28 1899 0 56 -26 0 126 -14 1476 0
166 -18 -21 0 126 -25 -1000 -14 -11 -18 0
-63 -28 -510 0 -33 -23 0 77 -23 -394 0
146 -10 -1313 0 -74 -9 0 -104 -3 -1022 0
-115 5 -1133 0 25 4 -1000 35 1 -881 1000
131 22 -1744 1000 41 20 0 41 13 -1354 0
-496 -157 4279 0 -436 -120 0 -496 -97 3326 0
                      5
-233
-97 66 -3818 0 53 53 0 -17 47 -2974 0
19 2 -3245 0 -21 10 0 -21 8 -2528 0
68 -87 1741 -1000 -42 -94 0 -2 -78 1357 0
9 -13 167 -2000 59 -16 0 209 -17 130 0
-27 -206 2342 1000 3 -206 0 273 -161 1826 0
90 83 37 0 150 92 0 70 74 27 0
-254 -9 -221 0 196 -2 0 206 -1 -172 0
77 -14 -571 0 267 -22 0 37 -3 -443 0
-31 34 -421 0 49 33 0 -41 20 -324 0
79 79 -595 0 -121 81 0 19 64 -462 0
68 52 -794 0 78 43 0 -32 41 -621 0
2 15 2693 0 62 12 0 162 -1 2094 0
141 13 904 1000 -19 17 2000 -19 18 703 -2000
-99 13 1380 -2000 1 11 0 -59 15 1073 0
327 87 -847 0 597 93 0 327 56 -659 0
                      6
421
424 -20 -2643 0 -6 -4 0 24 -8 -2060 0
-159 0 3394 -1000 31 -10 0 21 -6 2646 0
-105 -38 -219 0 25 -35 0 5 -21 -170 0
-2 -38 3257 1000 -22 -40 0 -62 -27 2539 0
190 179 -1556 0 -30 175 0 -140 141 -1214 0
23 -88 346 0 43 -100 0 -27 -74 273 0
144 -71 144 0 -76 -71 0 -26 -61 111 0
-51 -1 -493 0 -221 10 0 19 -2 -386 0
22 -64 -886 1000 -48 -63 0 -8 -45 -692 0
-272 -92 1121 0 48 -87 0 -22 -76 871 0
-79 -47 1175 0 -59 -42 0 -39 -33 917 0
2 -49 -1810 0 12 -41 0 -68 -27 -1406 0
-131 -25 -271 -2000 19 -29 -1000 -1 -24 -211 1000
39 -34 -1438 1000 -11 -33 0 19 -28 -1120 0
314 -164 630 0 -466 -181 0 314 -139 491 0
                      7
-26
-540 -40 5786 0 -40 -48 0 0 -34 4508 0
177 -13 -4597 2000 -13 -1 0 -63 -3 -3585 0
85 164 -317 0 45 158 0 -5 125 -246 0
-116 84 -3837 -4000 -36 80 0 174 63 -2992 0
-319 -107 1129 1000 61 -102 0 11 -83 882 0
-143 78 -806 0 -133 91 0 17 59 -632 0
149 93 -470 0 -81 91 0 -81 81 -364 0
59 22 598 0 149 17 0 19 19 466 0
-37 80 720 -2000 33 77 0 43 60 561 -1000
208 72 -537 0 78 70 0 -2 63 -417 0
117 37 -708 1000 57 35 0 7 26 -553 0
120 47 -819 0 -20 46 0 -90 36 -638 0
62 23 129 0 -28 23 1000 42 19 100 0
73 37 1246 0 13 36 0 -77 30 971 0
1250 181 1338 0 310 166 0 1250 132 1042 0
                      8
-142
121 62 -6056 0 31 59 0 -9 45 -4718 0
-164 8 5714 -1000 6 -6 0 56 -3 4456 0
118 -182 303 0 -82 -177 0 18 -144 233 0
125 -71 883 8000 65 -60 0 -165 -56 690 0
449 34 -2947 -2000 -101 32 0 -1 24 -2297 0
46 -45 1037 0 136 -55 0 16 -29 811 0
-166 -73 3533 0 74 -72 0 -16 -65 2752 0
5 -19 204 0 -15 -19 0 -235 -21 160 0
61 -52 240 1000 -39 -48 0 -69 -40 186 2000
-15 -49 -941 0 -165 -46 0 -85 -42 -731 0
-15 -31 241 -2000 -25 -30 0 65 -24 189 0
-199 -15 2159 0 -19 -21 0 31 -18 1679 0
101 -2 80 2000 41 -1 -2000 -59 -4 62 0
10 -35 -1186 0 -10 -32 0 160 -29 -924 0
-2169 -159 -1861 0 -209 -139 0 -2169 -103 -1450 0
                      9
-275
210 -52 7166 0 -20 -41 0 0 -31 5583 0
106 16 -3869 0 -24 27 0 -4 21 -3018 0
-237 141 -613 0 63 142 0 -7 116 -474 0
62 15 994 -4000 52 9 0 -78 19 773 0
-455 40 8924 1000 115 31 0 -75 26 6953 0
24 18 -592 2000 -86 19 0 -166 3 -463 0    7
118 81 -7746 0 -142 77 0 68 63 -6036 0
-179 10 -784 0 -119 14 0 161 12 -611 0
-3 2 -693 0 -3 -3 0 37 2 -538 -1000
172 23 3432 0 52 16 0 212 14 2667 0
-174 28 -364 1000 -24 25 0 -64 23 -283 0
90 -25 -1242 1000 0 -18 0 90 -13 -965 0
-172 -18 -354 -1000 -62 -17 1000 -2 -11 -274 0
-63 41 790 0 -3 37 0 -93 35 616 0
1252 212 -4567 0 112 188 0 1252 154 -3549 0
                    4 0
1320
-33 12 -2546 0 7 4 0 27 1 -1983 0
-56 -25 890 1000 24 -29 0 4 -24 696 0
220 -90 1050 0 -30 -90 0 -10 -74 815 0
-153 40 -1246 0 -103 40 0 37 28 -970 0
465 -146 -12147 0 -15 -122 0 185 -97 -9466 0
-38 -13 -363 -4000 32 -4 0 32 9 -282 0
6 -48 8515 0 186 -45 0 16 -36 6634 0
225 -10 1518 5000 105 -14 0 45 -9 1182 0
-231 43 525 0 9 44 0 -21 34 408 0
-411 8 -5630 0 39 9 0 -131 6 -4376 0
172 -6 488 0 12 0 0 2 -4 379 0
-134 46 256 -2000 66 42 0 -154 34 198 0
168 32 -126 0 98 28 0 28 23 -99 0
-140 -27 965 0 -50 -27 0 -30 -26 749 0
-88 -208 7035 0 -208 -172 0 -88 -154 5467 0
                      1
-1477
20 7 -6253 0 30 2 -1000 -40 1 -4873 0
41 5 733 -2000 -19 5 0 -9 7 569 0
-229 63 -2907 0 11 67 0 11 50 -2264 0
-42 -52 1716 0 48 -47 0 108 -40 1337 0
-613 250 3147 -3000 -23 228 0 -133 186 2455 0    6
20 10 652 2000 -110 1 0 200 -10 508 0
-133 -16 -5161 0 -83 -17 0 -123 -13 -4019 0
13 -3 -1508 -10000 -227 -5 0 -77 -4 -1174 0
366 -62 238 0 26 -54 0 26 -50 185 0
178 -30 5549 0 28 -32 0 -2 -21 4313 0
-41 -26 -110 0 -1 -26 0 -1 -20 -86 0
342 -40 -767 1000 -68 -41 0 132 -31 -596 0
-132 -42 546 0 -82 -36 0 -2 -32 424 0
164 -11 -1088 0 84 -8 0 104 -6 -845 0
-816 48 2776 0 304 22 0 -816 34 2164 0
                      2
103
-261 -6 6072 0 -21 -3 2000 29 4 4731 0
-25 30 -751 1000 15 27 0 25 18 -582 0
-25 -64 5205 0 -15 -75 0 15 -54 4057 0
147 41 -1968 0 -113 25 0 -93 22 -1534 0
555 -255 10529 6000 -25 -248 0 45 -204 8202 0
-91 -4 -859 0 169 1 0 -101 2 -670 0
274 -22 3344 0 -36 -21 0 264 -16 2602 0
-254 11 813 5000 316 20 0 -64 14 633 0
-125 49 -754 0 35 38 0 55 39 -587 0
207 20 -3491 0 -63 28 0 57 23 -2714 0
42 28 251 0 2 22 0 82 19 196 0
-316 20 751 0 54 18 0 14 14 584 0
51 29 -381 0 31 26 0 11 24 -293 0
22 14 -782 0 -28 15 0 -78 13 -609 0
889 248 -16765 0 -271 249 0 889 195 -13042 0
                      3
291
118 45 632 0 -2 50 -1000 -22 36 495 0
-51 -46 -356 0 -1 -41 0 -61 -32 -282 0
246 2 -3139 -2000 26 13 0 -34 5 -2446 0    5
-69 -40 1484 4000 71 -22 0 131 -23 1157 0
-320 133 -13045 -3000 10 137 0 -80 110 -10164 0
11 -3 3029 0 -59 -8 0 -149 -7 2360 0
-348 78 -3097 0 -8 81 0 -338 63 -2409 0
185 8 -1216 0 -125 -5 0 85 -7 -948 0
-93 -20 58 0 -143 -14 1000 -143 -15 47 1000
-313 14 1185 0 27 8 0 -113 1 922 0
-66 1 -1191 1000 -6 4 0 -106 3 -927 0
96 30 -516 0 -64 35 0 -184 28 -401 0
-90 -11 -24 0 -10 -14 0 -30 -14 -23 0
-4 5 1007 0 -24 2 0 6 1 783 0
-660 -306 20781 0 330 -297 0 -660 -245 16163 0
                      4
808
308 -33 -3668 -1000 -12 -31 0 18 -29 -2862 0
150 12 1966 0 0 11 0 60 10 1536 0
25 23 397 4000 -35 15 0 5 20 307 0
147 37 -822 -8000 47 28 0 -143 31 -641 0
134 47 4914 0 24 40 0 104 34 3829 0
284 14 -5206 0 -156 17 0 94 17 -4055 0
264 -7 1081 0 104 -11 0 174 -7 839 0
-97 -26 2016 0 -37 -14 0 13 -2 1572 0
48 -6 784 0 118 -2 -2000 108 -2 608 -2000
206 -28 140 0 26 -26 0 166 -16 109 0
107 -7 860 -2000 17 -7 -1000 27 -6 669 0
-50 -49 841 0 10 -53 0 210 -43 653 0
164 30 354 0 -16 33 0 -16 31 277 0
-119 -5 -111 0 21 -3 0 1 -1 -86 0
588 -36 -8558 0 -382 -49 0 588 -45 -6656 0
                      5
-1815
-290 2 3506 2000 10 -4 0 -20 -1 2734 0
-212 26 -2483 0 -32 23 0 -32 17 -1936 0
-252 78 -3818 -2000 18 80 0 28 58 -2973 0
-150 -35 884 4000 -80 -32 0 50 -26 689 0
-241 -144 2203 0 -31 -135 0 -81 -112 1716 0
-308 -25 4167 -2000 312 -21 0 202 -18 3246 0    6
-285 -55 238 0 -85 -55 0 -25 -44 187 0
35 38 -1983 0 -145 32 0 155 17 -1547 0
168 5 -104 -1000 -12 -3 1000 -32 0 -81 1000
62 10 -488 0 -48 13 0 -128 6 -380 0
-133 -19 1138 1000 -23 -20 2000 67 -17 886 0
-13 7 90 0 57 11 0 -133 7 72 0
-111 -46 -111 0 19 -44 0 39 -41 -85 0
86 17 -29 0 6 12 0 6 6 -22 0
334 235 -4491 0 234 242 0 334 206 -3492 0
                      6
1572
-239 -24 -2577 -1000 -19 -21 0 11 -15 -2008 -1000
165 1 889 0 55 3 1000 5 3 691 0
118 -121 5654 0 8 -115 0 -42 -90 4404 0
-25 31 -1147 0 205 29 0 -155 15 -894 0
402 16 -3228 0 12 2 0 72 7 -2514 0
205 13 -1659 4000 -275 7 0 -125 6 -1293 0
400 41 257 0 130 55 0 -30 40 201 0
89 -53 2844 0 239 -55 0 -291 -35 2218 0
-248 18 -2013 2000 -28 19 -1000 2 12 -1566 0
-284 19 110 0 16 13 0 66 12 86 0
79 29 -1988 0 9 33 -1000 -51 27 -1547 0
91 11 -591 0 -9 8 0 61 7 -463 0
-76 16 -206 0 -56 13 0 -96 13 -163 0
60 -27 -85 -1000 -20 -20 0 30 -14 -67 0
-656 -106 5438 0 -116 -104 0 -656 -84 4228 0
                      7
90
398 40 -847 0 38 43 0 -2 32 -661 2000
-34 -35 298 0 -34 -36 -2000 6 -28 234 0
204 60 -1880 0 -6 52 0 14 40 -1463 0
108 -23 1034 0 -322 -20 0 368 -12 807 0
-88 152 1610 0 82 157 0 -48 130 1254 0
-94 -2 117 -2000 116 2 0 -194 5 92 0
-210 -59 -506 0 -100 -82 0 90 -59 -397 0
-8 37 -4243 0 -28 42 0 132 27 -3307 0
70 -24 3112 -1000 0 -21 2000 -10 -14 2423 0
377 -38 638 0 -13 -33 0 -63 -25 496 0
39 -28 1766 -2000 -21 -34 0 -41 -28 1373 0
132 -4 -343 0 -48 -2 0 2 1 -262 0
213 9 287 0 113 13 0 203 10 227 0
-118 2 128 2000 2 -1 0 -18 -2 101 -1000
137 -17 1448 0 107 -13 0 137 -15 1128 0
                      8
-1156
-153 -78 5301 0 -33 -81 0 -3 -62 4132 -1000
-30 12 637 0 20 14 1000 -20 10 497 0
-328 -12 620 0 2 -10 0 12 -7 482 0
-99 20 -1573 0 171 16 0 -209 15 -1227 0
-252 -79 -2716 0 -162 -74 0 -2 -67 -2118 0
-35 21 298 0 -135 13 0 155 9 233 0
-93 56 -420 0 -113 66 0 -163 50 -324 0
-127 29 1194 0 -7 29 0 43 21 930 0
76 11 -1455 -1000 -14 11 -1000 -4 4 -1133 0
-275 37 -1307 0 55 33 0 -25 24 -1017 0
-93 33 -2181 4000 87 38 0 117 31 -1695 0
-144 20 75 0 6 15 1000 -4 10 54 0
-17 6 -213 0 -47 -1 0 -107 2 -169 0
59 32 -618 -1000 49 32 0 -1 29 -483 2000
-489 57 -7885 0 1 49 0 -489 38 -6135 0
                      9
-127
141 119 -6851 0 31 114 0 11 91 -5339 0
62 28 -1834 0 -28 28 0 42 22 -1431 0
-2 20 -1447 0 -2 18 0 8 14 -1127 0
107 -12 2498 -1000 67 -16 0 -213 -10 1947 0
240 -96 5342 0 110 -90 0 0 -74 4166 0
71 2 -634 0 151 11 0 41 9 -498 0
-205 -40 3066 0 65 -35 0 275 -31 2387 0
8 -84 5550 0 -82 -79 0 -132 -61 4326 0
-7 13 -457 2000 53 10 0 43 15 -357 -1000
131 -19 2847 1000 -19 -11 0 91 -4 2214 0
9 -20 1654 -2000 -81 -24 0 -101 -18 1286 0
67 -23 849 0 47 -14 -2000 -73 -7 662 0
-143 -2 -288 1000 -13 3 0 -33 -2 -222 0
-44 -35 1420 1000 -54 -35 0 -74 -29 1107 -1000
843 -4 5770 0 -177 1 0 843 1 4490 0
                    5 0
1165
-229 -88 4376 0 -39 -81 0 -19 -65 3411 0
-47 -45 2033 -2000 13 -42 0 -47 -34 1585 0
169 -29 340 0 -1 -21 0 9 -17 264 0
-87 12 -2227 2000 -77 22 0 403 13 -1737 0
-226 144 -4461 1000 -26 131 0 84 112 -3479 0    7
-184 -41 1501 0 36 -46 0 -44 -41 1174 0
591 53 -2889 0 121 46 0 -289 42 -2250 0
27 91 -7598 0 197 77 0 267 69 -5922 0
-134 -24 -259 -1000 -34 -16 0 -24 -19 -201 2000
-158 14 -4895 -2000 -98 7 0 -158 -5 -3806 0
-21 2 -371 1000 -11 7 0 19 2 -290 0
-271 20 -1614 0 -51 15 1000 119 8 -1255 0
73 -24 580 -2000 -7 -26 0 3 -17 449 0
-26 0 -570 -2000 14 1 0 154 -1 -445 0
438 -64 1832 0 98 -68 0 438 -44 1423 0
                      1
118
275 9 420 0 25 5 0 35 1 324 0
-19 39 -1091 4000 21 30 0 21 26 -850 0
95 -11 1080 0 5 -16 0 -45 -12 843 0
-8 -20 1742 -1000 -48 -23 0 -278 -16 1361 0
89 -45 2750 -2000 -1 -44 0 -131 -40 2143 0
122 50 -1993 0 -158 57 0 22 45 -1555 0
-194 -29 -3368 0 -14 -33 0 246 -33 -2626 0
64 -92 4166 0 -316 -79 0 -206 -74 3246 0
110 20 999 -3000 80 8 0 40 11 779 -1000    6
93 -9 4277 1000 153 -7 0 253 4 3326 0
172 13 -181 -2000 52 9 0 2 10 -138 0
239 -32 2867 1000 -31 -30 0 -151 -22 2230 0
-133 39 -442 1000 17 41 0 -3 29 -341 0
196 33 -2145 1000 6 31 0 -184 26 -1668 0
-922 8 -2877 0 108 7 0 -922 5 -2236 0
                      2
-1004
-148 46 -1708 0 -8 45 0 -28 39 -1329 0
35 -19 -2279 -2000 -35 -15 0 15 -13 -1776 0
-292 74 -2098 0 -2 69 0 38 55 -1637 0
109 19 -1979 2000 -21 18 0 -1 9 -1546 0    8
333 -58 -3966 1000 -17 -51 0 53 -41 -3089 0
22 -55 1643 0 212 -59 0 22 -44 1280 0
-280 -3 7548 0 -110 7 0 -150 9 5883 0
105 105 -3043 0 395 88 0 -5 75 -2369 0
-58 -22 271 6000 -158 -13 0 -128 -11 210 0
-7 -25 -1144 0 -147 -27 0 -87 -24 -890 0
-219 -38 871 1000 -19 -36 1000 81 -29 675 0
-142 9 -2299 -2000 78 5 0 58 3 -1789 0
63 -41 88 0 -7 -42 0 33 -31 66 0
-181 -21 3307 0 9 -20 0 119 -15 2572 0
-429 34 -3300 0 -49 52 0 -429 36 -2567 0
                      3
281
-302 -15 -3632 0 18 -14 0 -2 -12 -2828 0
-101 -1 7765 0 9 -4 -1000 19 -2 6052 0
212 -116 4306 2000 -8 -107 0 -38 -85 3358 0    6
-157 -8 1287 -4000 163 -1 0 133 1 1006 0
-315 57 2323 0 45 56 0 45 43 1810 0
140 52 -445 0 -80 48 0 -30 36 -345 0
150 24 -7050 0 90 18 0 -70 15 -5495 0
-83 -102 5216 0 -393 -94 0 -13 -73 4062 0
55 -8 -547 -3000 105 -14 0 125 -15 -427 0
-40 33 -1324 0 100 35 0 -60 27 -1029 0
-3 29 -827 1000 -33 24 -2000 -103 18 -643 0
163 11 55 1000 -67 9 -1000 -7 9 43 0
158 13 807 0 -22 14 0 -42 9 629 0
62 -18 -1321 0 -58 -16 0 -48 -18 -1027 0
913 -85 7208 0 63 -105 0 913 -74 5605 0
                      4
25
302 5 6515 0 -8 6 0 32 1 5073 0
103 -5 -9403 -1000 23 7 2000 -77 3 -7329 0    6
-108 122 -6469 -4000 22 116 1000 42 91 -5043 0            6
112 1 126 2000 -88 -11 0 -68 -12 97 0
-99 -24 3085 0 -59 -27 0 -49 -16 2403 0
-209 -51 -1558 0 -129 -53 0 -39 -35 -1216 0
129 -116 7232 0 -121 -113 0 249 -86 5637 0
-202 78 -4447 0 248 83 0 108 68 -3464 0
-25 74 -1347 -1000 -35 79 0 -75 66 -1047 0
65 14 1021 0 -65 7 0 -15 6 793 0
110 17 -330 -2000 60 23 1000 -20 22 -255 0
-71 19 686 0 79 27 2000 69 18 534 0
-50 5 -915 0 10 6 0 70 9 -712 0
-53 36 -741 0 47 30 0 87 30 -577 0
-2086 273 -11110 0 -196 283 0 -2086 211 -8641 0
                      5
900
38 -92 -750 0 -2 -91 0 -52 -67 -582 0
24 24 4827 2000 -16 13 -1000 74 13 3761 0
230 -101 4017 2000 -40 -95 -2000 -10 -76 3132 0
-126 -5 -382 -2000 -16 -5 0 -66 6 -299 0    7
299 -17 -3967 0 89 -15 0 59 -15 -3091 0
58 31 3741 0 78 49 0 88 24 2915 0
5 259 -6244 0 115 258 0 -185 200 -4866 0
157 -43 225 -3000 -73 -37 0 -33 -39 176 0
14 -105 2077 2000 14 -109 0 64 -90 1616 0
-173 -61 1564 0 67 -54 0 -43 -39 1217 0
-10 -33 520 1000 -40 -34 0 160 -34 403 0
35 -23 -665 0 -45 -30 -1000 55 -25 -517 0
-132 8 -525 0 38 1 0 18 -2 -409 0
37 -26 395 1000 27 -16 0 -93 -16 309 0
3361 -333 16913 0 1 -347 0 3361 -274 13157 0
                      6
-662
21 143 -5606 0 1 140 0 21 109 -4369 0
71 -11 291 -1000 1 -7 0 -29 -9 229 0
-297 37 1486 0 13 32 1000 -27 29 1157 0
127 6 -387 4000 47 16 0 197 2 -301 0
-186 16 1804 0 -46 15 0 -36 12 1407 0
96 -19 -3368 0 -4 -33 0 -64 -20 -2622 0
-44 -251 3608 0 -74 -248 0 156 -200 2812 0
44 7 2314 6000 -106 -4 0 -86 1 1802 0
-34 69 446 -1000 46 72 0 -4 63 350 0
260 55 -2854 0 -20 58 0 180 40 -2219 0
-21 10 -100 -1000 29 7 0 -101 14 -77 -1000
-99 6 1982 0 31 8 0 -159 10 1540 0
63 -22 1441 0 -47 -14 0 -127 -11 1123 0
-45 1 878 -2000 -55 -9 0 -15 -6 680 0
-1815 133 -13096 0 195 146 0 -1815 121 -10189 0
                      7
-654
-34 -122 5694 1000 -4 -115 0 16 -90 4437 0
-257 -25 -2781 0 -7 -27 0 -17 -17 -2169 0
155 5 -2625 0 15 8 0 25 3 -2045 0
44 -4 840 -2000 4 -10 0 -96 0 657 0
-86 56 -1116 0 -26 52 0 -26 46 -872 0
-251 23 -157 0 -21 14 0 -71 20 -124 0
-194 62 -2310 0 -4 59 0 -244 48 -1802 0
-134 4 -1821 -3000 166 2 0 156 10 -1420 0
34 -10 -2666 0 -46 -12 0 -46 -13 -2080 0
-81 -19 1980 0 -41 -21 0 -171 -13 1538 0
146 9 117 2000 -14 12 0 -44 5 91 2000
190 -27 -2992 -2000 -50 -21 0 170 -22 -2325 0
8 18 -391 0 38 16 0 88 14 -307 0
157 25 -1399 1000 17 28 1000 57 22 -1086 0
201 -60 4032 0 131 -56 0 201 -47 3138 0
                      8
567
-120 13 -1427 -2000 -30 4 0 -30 6 -1113 0
261 42 3618 1000 21 42 0 21 33 2820 -1000    7
-85 17 -415 0 5 8 0 -15 10 -325 0
-48 -18 -88 0 -48 -17 0 42 -13 -71 0
77 -68 -1059 2000 7 -54 0 17 -51 -823 0
210 -27 3501 0 100 -15 0 100 -9 2727 0
152 73 1657 0 162 66 0 52 65 1293 0
72 -10 826 0 22 3 0 -158 -6 647 0
-73 -33 3071 0 -73 -30 0 -23 -24 2394 0
-89 3 -1582 0 51 -6 1000 41 -6 -1229 0            7
-272 -8 -28 -1000 -2 -5 0 18 -1 -23 -1000
-393 13 2605 4000 17 3 0 -103 9 2025 0
32 6 -1673 -3000 -48 4 0 -8 2 -1299 0    7
-131 -37 1142 -1000 19 -33 -2000 -1 -26 888 0
-85 221 -1930 0 -285 208 0 -85 163 -1502 0
                      9
174
138 68 -1845 1000 38 74 0 28 57 -1437 0
-211 -26 -4136 -2000 -31 -25 0 -21 -26 -3223 2000
133 -29 1739 0 -7 -18 0 3 -19 1357 0
-163 48 -1560 0 -63 44 0 -203 33 -1215 0
232 -5 2679 -4000 -28 -23 0 -68 -11 2086 0
18 40 -4423 0 28 31 0 -32 15 -3444 0
-122 -28 -1888 0 -192 -21 0 98 -27 -1472 0
-5 19 -437 0 -105 10 0 55 10 -344 0
115 39 -3596 0 85 40 0 45 34 -2801 0
107 -18 1767 -1000 7 -4 -2000 67 -4 1376 0
63 -14 -60 0 -37 -23 0 53 -22 -45 0
462 73 -2461 -2000 52 77 0 -78 60 -1915 0
65 -28 2431 6000 55 -27 0 -45 -22 1889 0
41 29 -128 2000 -39 23 1000 21 18 -100 0
669 -317 5928 0 19 -308 0 669 -246 4611 0
                    6 0
-164
207 40 901 0 17 36 0 7 24 703 0
170 -1 3306 1000 30 0 0 30 7 2577 -1000
-136 27 -493 0 4 27 0 44 24 -386 0
201 -50 2747 0 121 -41 0 291 -34 2140 0
-93 92 -3104 2000 27 94 0 107 71 -2417 0
-52 -10 3314 0 -202 -2 0 -142 2 2580 0
44 -100 1961 -1000 74 -99 0 -46 -81 1529 0    5
71 9 -901 0 -39 12 0 -9 4 -700 0
0 -23 2634 1000 50 -27 0 50 -22 2050 0
-236 24 -905 2000 -36 12 1000 -116 12 -708 0
134 22 235 0 74 28 0 -86 24 182 0
-282 -126 1962 0 -82 -120 0 18 -101 1528 0
-166 23 -1475 -3000 -46 23 0 64 19 -1146 0
-79 -14 -1367 -1000 51 -10 0 -79 -7 -1063 0
-1125 265 -11485 0 65 263 0 -1125 213 -8931 0
                      1
-340
-505 -102 1641 0 -15 -95 0 -25 -74 1278 0
-251 -4 -1048 0 -21 -4 0 -21 -8 -819 0
43 -39 -431 0 -47 -45 0 -67 -37 -334 0
-82 36 -2335 -1000 -12 33 0 -262 23 -1819 0
-479 -142 5617 0 71 -126 0 -89 -99 4375 -1000
-73 -3 -3378 0 247 1 0 197 -8 -2631 0
291 169 269 2000 -9 173 0 101 143 209 0
-93 -60 3044 0 127 -68 0 107 -47 2371 0
-19 11 7 -2000 -89 10 0 -79 3 8 0
378 5 -171 -1000 -22 7 0 78 4 -130 0
-68 10 -792 0 -68 9 0 52 5 -617 0
43 83 -2004 0 43 78 0 173 68 -1560 0
39 9 955 0 49 9 0 -91 8 743 0
104 16 1745 1000 -16 13 0 54 9 1357 0
-258 -111 11826 0 2 -109 0 -858 416 9194 0
                      2
849
232 -19 -1372 0 -68 -29 0 12 -23 -1069 0
317 32 525 -2000 7 34 0 27 30 412 0    6
-11 38 1661 0 79 36 0 69 30 1294 0
-89 -19 376 2000 -159 -25 0 91 -18 294 0
451 135 -6202 0 -99 125 0 101 96 -4831 2000
91 -36 4661 0 -99 -38 0 -89 -22 3632 0
-270 -134 -3405 -1000 -20 -147 0 -120 -126 -2654 0
207 83 -3055 0 -133 92 0 -113 66 -2381 0
-157 22 -1843 1000 13 23 0 43 25 -1437 0
-187 -7 -256 0 103 2 0 13 0 -199 0
114 -27 1013 0 64 -28 0 4 -20 790 0
282 -10 4073 0 -28 -14 0 -78 -13 3168 0
-17 -35 -1268 0 3 -33 0 183 -30 -988 0
-170 -25 -190 -2000 -50 -22 0 -10 -17 -148 0
891 -40 -6503 0 -89 -48 0 2871 -1048 -5055 0
                      3
-859
-107 47 -265 0 83 54 0 -17 49 -207 0
-85 -35 -1521 4000 15 -41 0 -15 -33 -1187 0
83 1 -4352 0 -37 6 0 -57 4 -3392 0
185 8 1771 -1000 245 14 0 215 17 1377 0
-147 -124 3677 0 23 -124 0 -57 -98 2863 -1000
4 23 -3584 0 -206 21 0 154 8 -2792 0
-34 49 6149 0 66 63 0 86 66 4793 0
-262 -56 525 0 8 -63 0 -112 -43 412 0
148 -36 1180 1000 28 -34 -1000 -42 -30 919 0    7       6
17 -23 848 0 -103 -30 0 7 -21 657 0
-82 13 -771 0 -72 13 0 -42 11 -601 0
-431 -26 -4329 0 9 -19 0 -211 -13 -3366 0
0 37 993 0 -190 34 0 -310 33 775 0
123 15 -1331 1000 93 17 0 3 13 -1035 0
911 62 2491 0 31 71 0 -1659 569 1936 0
                      4
43
60 90 52 0 -10 87 0 30 64 41 0
-147 17 1526 -2000 -37 19 0 -57 15 1190 0
-144 -21 5166 0 -14 -23 0 16 -19 4025 0
95 -27 -2069 2000 -255 -33 0 -335 -28 -1608 0
276 168 -2092 0 56 159 0 16 132 -1628 0
-49 14 1308 2000 41 13 0 -119 21 1017 0    7
276 7 -6017 0 -4 5 0 -144 -11 -4691 0
133 8 2251 1000 93 11 0 113 9 1750 0
32 -10 1622 -2000 -28 -9 2000 42 -8 1264 0
154 17 127 0 34 14 0 -86 10 101 0
-208 -5 466 0 22 1 0 12 -1 362 0
189 52 2234 0 39 42 0 329 31 1737 0
143 -8 -325 1000 263 -8 0 303 -10 -255 0    8
22 4 1007 0 -68 2 0 2 4 783 0
-813 -43 144 0 97 -65 0 157 -54 114 0
                      5
616
138 -120 215 0 -2 -116 0 -22 -94 167 0
109 4 -1514 0 29 5 0 99 3 -1180 1000
95 -2 -5538 0 15 6 0 -5 6 -4313 0
-326 71 -554 -4000 194 77 0 214 56 -435 0
-429 -221 4364 0 -79 -210 0 -59 -173 3400 0
-1 -12 -547 -4000 289 -11 0 -121 -16 -425 0
-343 -16 2675 0 -23 -23 0 117 -12 2088 0
64 44 -3291 -2000 34 44 0 144 37 -2561 0
-171 41 -2784 1000 29 33 -1000 -11 28 -2169 0
-461 9 -1189 0 -21 16 0 99 13 -925 0
185 -1 98 1000 -25 -6 0 -5 -3 78 0
55 -79 -2044 0 5 -62 0 -165 -53 -1591 0
-51 -23 32 -2000 -41 -22 0 -51 -20 25 0
63 -23 94 0 23 -28 -1000 23 -24 74 0
-445 -222 -5356 0 35 133 0 125 91 -4167 0
                      6
-468
-79 -32 1491 0 -49 -35 0 1 -26 1163 0
81 -30 2745 2000 -9 -27 0 -49 -19 2138 -2000    7
6 -4 7448 0 -4 -17 0 16 -12 5801 0
144 -96 3434 2000 -16 -96 0 -106 -73 2677 0
358 217 -8575 -3000 48 217 0 118 173 -6683 0    6
40 -5 696 2000 -130 -4 0 280 -5 543 0
25 20 -2162 0 -25 21 0 5 14 -1688 0
-141 -75 1243 1000 -301 -69 0 -191 -65 965 0
173 -35 877 3000 -27 -23 1000 -17 -19 684 0            7
361 -25 1473 0 61 -27 0 -69 -20 1145 0
51 -6 -427 -2000 21 -8 0 51 -8 -335 0
-68 62 3038 0 -18 46 0 102 46 2364 0
-141 17 -321 1000 -201 17 0 -151 17 -248 0
-87 38 -98 0 -7 41 2000 -47 32 -76 0
520 464 7743 0 -140 -207 0 -190 -145 6021 0
                      7
-465
-46 164 -3325 0 74 161 0 14 129 -2592 0
-132 35 -1761 -4000 8 30 0 -12 20 -1371 1000
-156 23 -5510 0 -16 32 0 4 20 -4292 0
285 89 -2922 -1000 -65 85 0 75 62 -2276 0
-177 -217 7785 6000 -17 -217 0 -177 -167 6068 0
-83 22 -604 0 -73 15 0 -213 28 -472 0
329 -52 5448 0 9 -50 0 -111 -33 4247 0
-122 65 1428 0 408 53 0 58 49 1117 0
-49 12 1087 -6000 41 4 -2000 31 4 845 0
-45 22 -592 0 -65 16 0 115 9 -460 0
0 34 -171 1000 90 34 0 -20 29 -129 0
-2 -1 -2492 0 -32 0 0 -102 -7 -1938 0
97 6 1071 0 277 5 0 197 3 832 0
-49 -37 -738 -1000 1 -35 -1000 51 -28 -575 0
-643 -71 -1122 0 -53 266 0 427 200 -870 0
                      8
1057
254 -154 2746 0 -66 -148 0 4 -118 2141 0
31 -16 -1470 2000 -9 -14 0 21 -9 -1146 0
260 2 -22 0 40 -6 0 -20 2 -18 0
-392 -72 715 2000 98 -71 0 -112 -49 556 0
23 202 -3813 -3000 3 198 0 143 156 -2972 0
171 -40 -206 0 71 -33 0 171 -41 -160 0
-387 74 -5525 0 13 75 0 253 50 -4306 0
261 -54 -504 0 -199 -38 0 -9 -37 -396 0
8 11 -869 3000 -52 13 1000 -32 8 -675 0
-19 9 -2098 0 1 21 0 -189 18 -1631 0
-56 -51 737 -1000 -106 -50 0 54 -42 570 1000
149 -47 1504 0 -21 -36 0 -31 -30 1170 0
-49 -30 -889 0 -249 -26 0 -249 -22 -692 0
-22 22 886 2000 8 22 0 -52 19 689 0
-480 -265 -8816 0 90 -262 0 -500 -213 -6859 0
                      9
-87
-389 54 -176 0 31 50 0 -39 39 -139 0
-7 3 1429 -3000 13 2 0 13 2 1114 0    6
160 -23 2827 0 -40 -18 -1000 0 -19 2204 0            5
-41 53 807 -1000 -151 62 0 139 49 628 0
214 -107 4302 0 14 -100 0 -26 -84 3352 0
-217 43 788 -1000 -47 37 0 -97 36 615 0
22 -53 1300 0 -98 -53 0 -248 -35 1013 0
-168 45 -1141 0 62 36 0 142 35 -888 0
-59 1 -1053 1000 -9 2 0 -29 4 -822 0
16 -30 3082 0 86 -37 0 66 -27 2396 0
-29 59 -773 2000 31 63 0 -139 50 -601 -2000
-121 34 -763 0 69 30 0 109 27 -595 0
272 33 178 0 212 28 0 282 27 140 0
248 -6 -342 -1000 -22 -7 1000 -12 -7 -266 0
959 86 13138 0 39 81 0 49 83 10220 0
                    7 0
-484
417 38 -2946 0 7 37 0 27 31 -2295 0
-66 22 417 6000 -16 22 0 -26 19 324 0
-480 10 -2483 0 20 14 2000 10 13 -1936 0
265 -55 -1884 -1000 75 -76 0 -35 -63 -1466 0
-435 29 -7727 0 -5 19 0 15 14 -6021 0
197 -28 -1306 2000 -33 -24 0 -83 -16 -1018 0
408 36 865 0 238 33 0 58 26 675 0
-60 -25 317 0 -150 -26 0 -220 -19 247 0
89 -19 3184 -2000 89 -21 0 109 -18 2482 0
118 14 -1242 0 -42 13 0 58 9 -967 0
25 -60 1023 -1000 15 -63 0 75 -49 797 1000
-197 10 -95 0 33 7 0 -187 9 -73 0
-317 -8 -321 2000 -177 -5 0 -287 -6 -251 0
-252 -2 115 0 -2 1 -2000 48 2 90 0
1098 82 -5004 0 -32 89 0 58 60 -3893 0
                      1
-174
-337 -36 4409 1000 -7 -35 0 23 -27 3436 0
149 -74 299 -3000 -1 -71 0 -21 -58 234 0
129 -22 2521 0 -11 -27 -1000 -11 -21 1965 0
-102 93 814 2000 -12 112 0 58 91 633 0
182 -7 6760 0 -28 0 0 -48 8 5267 0
-118 30 2467 -1000 112 31 0 62 17 1920 0
-354 -25 -11 0 -184 -26 0 -24 -22 -9 0
219 0 80 0 229 0 0 239 3 62 0
-81 19 -3749 1000 -131 18 0 -141 14 -2921 0
-103 27 266 0 17 23 0 47 18 209 0
-26 47 -1179 0 4 47 0 54 34 -917 0
348 -18 82 0 -162 -18 0 138 -21 64 0
149 -6 87 -4000 59 -8 0 209 -9 67 0
72 4 -539 0 82 -4 0 22 -4 -420 0
-1724 -2 -2361 0 -184 -19 0 16 -19 -1836 0
                      2
-84
-41 -6 -4187 -2000 -21 -2 0 -21 -6 -3262 0
-76 96 -1608 1000 24 97 1000 34 76 -1254 0
-61 51 -2625 0 19 49 0 19 38 -2045 0
-34 -102 2307 -1000 66 -108 0 -324 -90 1798 0
110 33 -2667 0 10 27 0 70 15 -2077 0
20 -37 -1594 0 -40 -30 0 -110 -27 -1239 0
113 -1 -753 0 -57 0 0 123 1 -587 0
-68 27 981 0 -258 33 0 -348 14 765 0
56 1 1986 1000 86 4 0 96 6 1546 0
-306 -49 -996 0 -106 -40 0 -126 -34 -776 0
118 -22 883 0 -12 -22 0 -52 -10 686 0
-334 1 583 0 146 6 0 106 5 454 0
-218 6 214 2000 62 6 0 -88 8 169 -1000
49 -1 1539 0 -121 8 2000 -31 7 1199 0
568 -101 -8326 0 318 -85 0 -182 -58 -6477 0
                      3
1227
329 -12 5739 1000 9 -14 0 -11 -11 4471 0
77 -67 2528 -2000 -33 -71 -2000 -3 -57 1971 0
247 -38 3169 0 -3 -31 0 -3 -26 2468 0
-26 32 -3759 -1000 -76 36 0 334 32 -2929 0
1 -140 2539 0 81 -128 0 -89 -101 1979 0
6 39 -495 0 16 20 0 86 25 -387 0
36 50 465 1000 146 53 0 -84 40 361 0    6
219 -33 -2945 -1000 189 -39 0 389 -23 -2295 0
-48 -29 170 -2000 42 -26 0 22 -25 133 0
440 39 2668 0 80 35 0 80 30 2076 0
-108 -1 -598 0 -18 0 0 2 -7 -466 0
292 6 -879 0 -58 -5 0 -128 -1 -685 0
267 -8 602 -1000 -33 -4 0 67 -7 465 2000
-144 7 -2148 1000 76 0 -1000 -24 0 -1673 0
46 122 19141 0 -44 115 0 496 78 14890 0
                      4
-1142
-268 33 -6024 0 32 31 0 12 28 -4693 0
-208 44 -3542 1000 32 41 1000 2 36 -2760 0
-63 34 -6389 0 -3 28 0 -3 26 -4977 0
-5 60 1753 2000 95 50 0 -65 41 1365 0
-147 212 -3058 2000 -57 195 0 103 161 -2384 0    7
-17 -35 -171 -1000 -217 -19 0 173 -17 -133 0    6
-32 -94 304 -2000 -112 -92 0 18 -76 239 0
-441 3 4301 2000 9 -3 0 -331 -2 3352 0
107 42 -1162 1000 -83 31 0 -63 29 -904 1000
-184 -38 -3309 0 -84 -38 0 -94 -30 -2575 0
-13 9 187 1000 27 7 0 47 9 148 0
-116 -12 -3 0 -36 0 0 -26 0 -1 0
-201 8 -970 2000 -41 7 0 -61 10 -752 -1000
194 -14 1540 -2000 -36 -9 0 24 -8 1198 0
80 -185 -14729 0 -170 -191 0 -250 -144 -11459 0
                      5
254
56 -39 4005 0 -24 -38 0 -14 -32 3119 0
178 -17 1967 3000 -12 -14 0 -12 -16 1531 0    7
-112 -71 7676 0 -2 -66 0 -2 -57 5980 0
104 -86 135 -1000 -116 -78 0 -66 -62 107 0
67 -150 -728 -4000 -53 -132 0 -143 -112 -569 0
43 11 2009 2000 243 10 0 -127 -1 1565 0
-144 30 269 1000 96 31 0 -114 29 209 -1000
292 39 -3313 -1000 -108 50 0 222 41 -2583 0
-227 -30 1047 0 23 -17 0 -17 -18 815 -2000
-57 47 895 0 113 45 0 243 35 698 0
107 2 188 -2000 17 0 0 -83 0 144 0
-43 7 2208 1000 117 4 0 -3 3 1716 0
208 5 783 -1000 38 0 0 -12 -3 609 0
-167 2 -209 1000 13 1 0 -17 1 -161 0
-456 205 12857 0 134 207 0 -206 165 10003 0
                      6
195
-42 94 -5419 0 -2 91 0 38 74 -4221 0
51 -8 -690 -6000 11 -3 0 1 2 -536 0
160 95 -4765 0 0 89 0 -20 75 -3712 0
19 51 1096 2000 19 48 0 -1 33 853 0
16 68 3437 2000 36 56 0 96 46 2682 0
-234 3 -2137 -1000 -64 2 0 -234 6 -1665 0
453 101 -1749 0 -27 93 0 183 74 -1363 2000
-57 -39 2348 0 63 -47 0 23 -45 1831 0
302 0 -381 0 52 -8 0 82 -5 -298 1000
-132 -32 1923 0 -42 -30 0 -262 -22 1494 0
-117 -19 163 1000 -67 -13 0 93 -13 127 0
-26 16 -3786 -2000 -106 12 0 64 8 -2943 0
-84 -3 -1317 1000 -14 0 0 76 0 -1027 0
79 11 -883 -1000 -1 7 0 49 6 -688 0
44 -87 -18992 0 -126 -73 0 544 -63 -14774 0
                      7
217
182 -97 6486 0 12 -92 0 -28 -74 5054 0
-194 -14 4703 3000 -34 -16 0 6 -16 3664 1000
-62 -68 -428 0 -12 -67 0 18 -56 -333 0
-133 -21 -1505 -4000 27 -14 0 27 -7 -1173 0
174 -9 -1045 0 24 -10 0 74 -8 -818 0
462 4 884 0 -38 -7 0 452 0 690 0
-557 -131 1618 0 13 -130 0 -107 -105 1261 -1000
-56 20 -2767 0 -126 34 0 -156 32 -2157 0
-296 7 252 0 -76 5 0 -66 7 196 -1000
521 23 -2171 1000 -29 23 0 181 15 -1687 0
210 17 -984 0 50 14 0 -20 14 -763 0
158 -29 4017 1000 28 -28 0 28 -18 3122 0
-127 -19 1404 -2000 3 -18 0 -37 -13 1096 0
40 -2 696 2000 40 1 0 -90 1 542 0
70 -18 12683 0 200 -37 0 -550 -20 9867 0
                      8
-1382
-352 -33 -4254 -1000 -22 -36 0 -42 -29 -3317 0
134 37 -8331 -2000 34 30 0 14 28 -6491 -2000    6
-9 2 7374 0 11 7 0 -9 6 5745 0
84 15 -330 2000 -56 2 0 44 1 -257 0
-101 -59 -2660 -1000 -31 -49 0 -121 -38 -2070 0
-369 -19 557 0 181 -9 0 -349 -5 432 0
2 54 -481 0 -128 60 0 -58 48 -375 0
-76 -24 1356 0 284 -43 0 34 -38 1056 0
297 0 -455 -1000 27 8 0 17 5 -351 2000
-449 -38 1083 -2000 41 -34 0 -129 -28 841 0
-230 -7 1451 0 10 -9 0 -60 -7 1126 0
-48 29 -3068 0 42 31 0 2 19 -2383 0
63 18 -296 1000 13 16 0 -47 12 -233 0
-10 -16 244 -1000 -80 -16 0 60 -13 189 0
724 30 3868 0 -196 42 0 -76 27 3005 0
                      9
1393
392 129 3390 2000 22 132 0 72 108 2645 0
-70 -21 5741 4000 -40 -15 0 -20 -16 4472 1000
-111 42 -6935 0 -1 36 0 49 30 -5404 0
71 -27 723 1000 81 -18 0 1 -15 564 0
-187 75 2805 2000 23 66 0 13 53 2184 0
81 42 -2218 1000 -249 35 0 301 25 -1728 0    7
502 34 530 0 152 27 0 152 23 412 0
79 -2 4564 0 -271 12 0 -41 21 3559 0
-238 9 255 2000 12 4 0 12 2 195 -1000
230 14 -312 1000 -70 6 0 -20 11 -242 0
-89 10 -881 0 -29 12 0 11 6 -685 1000                  7
-95 -41 2371 0 -65 -44 0 -5 -31 1840 0
129 -21 -649 0 -31 -21 0 79 -15 -505 0
-59 23 -443 1000 71 23 0 21 19 -344 0
-1599 -40 -9461 0 11 -47 0 431 -35 -7355 0
                    8 0
11
-285 -106 -1566 -1000 -35 -111 0 -25 -94 -1223 0
56 -10 -394 -2000 36 -9 0 -4 -7 -305 0
238 -35 -4403 0 -12 -32 0 -62 -28 -3431 0
-162 54 -892 -2000 -52 46 0 -202 42 -695 0
151 -58 -106 -1000 11 -55 0 31 -42 -81 0
138 -48 3762 -2000 158 -41 0 -292 -37 2933 0
-287 -92 1397 0 -27 -86 0 -57 -71 1090 0
88 40 -10028 0 188 31 0 168 14 -7817 0
66 -25 80 -1000 -14 -23 0 -4 -19 64 0
-233 17 -61 0 97 20 0 127 13 -48 0
240 -22 68 -1000 -10 -24 0 -10 -16 54 -2000
63 52 -2806 0 43 54 0 -147 41 -2179 0
-68 30 715 0 42 33 0 -68 25 557 0
-31 -26 -324 -2000 -51 -26 0 -21 -23 -252 0
1919 6 5898 0 139 21 0 -121 14 4586 0
                      1
-1500
143 58 -3026 0 43 63 0 -7 55 -2357 0
94 10 -2700 -1000 -26 5 0 44 6 -2105 0
-617 4 12567 0 33 9 0 -7 10 9793 0
59 -83 3348 1000 89 -72 0 179 -67 2607 0
-236 113 -1781 1000 -56 118 0 -66 89 -1390 0
-187 10 -1978 1000 -67 15 0 193 5 -1542 0
-146 92 -6452 0 -6 94 0 -16 75 -5028 0
19 -34 8182 0 -91 -26 0 -11 -21 6378 0
23 36 279 -2000 3 34 0 -7 29 218 0
204 3 -957 0 -36 6 0 -106 4 -745 0
-106 21 -30 2000 24 24 0 74 19 -25 1000
88 -57 1450 -1000 18 -52 0 48 -43 1126 0
-102 -12 -137 0 -102 -20 0 -42 -15 -106 0
-40 24 1566 1000 40 24 0 -30 22 1218 0
-1034 83 -8165 0 -144 77 0 -204 64 -6352 0
                      2
1618
-58 -32 6224 0 -8 -36 0 -18 -31 4850 0
-200 19 2861 2000 20 22 0 -60 18 2229 0
744 25 -12161 0 -46 18 1000 44 11 -9476 0            6
-52 93 -5111 0 -112 84 0 88 73 -3980 0
333 -204 2264 -2000 43 -211 0 93 -168 1766 0
98 20 -2263 0 18 6 0 -142 20 -1764 0
179 -48 7324 0 -91 -51 0 -11 -37 5707 0
-404 41 -3234 0 -104 30 0 -344 32 -2522 0
-39 -26 -1448 4000 1 -22 0 1 -18 -1131 0
-85 -16 2660 0 45 -18 0 55 -13 2071 0
102 -1 46 -1000 -8 1 0 -18 0 38 0
-299 73 395 2000 -59 59 0 131 56 308 0
212 -5 42 -1000 122 7 0 162 3 32 1000
203 -17 -1925 0 -7 -15 0 33 -13 -1498 0
-132 -66 13422 0 128 -87 0 128 -68 10441 0
                      3
-202
115 -8 -4931 0 -25 -3 0 45 -3 -3842 0
115 -38 -1912 -1000 5 -34 0 25 -31 -1489 0
-218 -59 11140 -4000 42 -60 -2000 -18 -43 8680 0    5
162 -88 3401 0 122 -76 0 -78 -63 2648 0
-372 163 -2362 1000 -2 165 0 -62 134 -1841 0
40 -9 3241 0 20 -2 0 -70 -6 2526 0
153 22 -4815 0 213 19 0 -27 6 -3752 0
338 -95 1375 0 68 -82 0 398 -75 1072 0
29 1 1612 -2000 -1 -3 1000 -11 -5 1260 1000
-108 -3 -1869 0 -68 -6 0 -58 -9 -1454 0
-207 -21 226 1000 -57 -22 0 -167 -19 175 0
266 -70 -1399 -1000 66 -53 0 -134 -53 -1088 0
-75 3 -1132 2000 105 -4 0 -25 -3 -880 -2000
-109 14 563 0 -49 12 0 21 9 439 0
721 -121 -6266 0 -89 -88 0 111 -73 -4873 0
                      4
-501
-6 38 570 0 14 34 0 -56 31 443 0
-111 35 50 3000 -1 30 0 19 31 38 0    7
-176 85 -8524 8000 -16 89 1000 4 66 -6642 0
-217 70 -445 0 -97 59 0 63 51 -346 0
432 -26 3223 0 -28 -30 0 32 -20 2512 0
-136 -8 -843 0 34 -7 0 214 -7 -657 0
-305 -49 6251 0 -135 -48 0 175 -26 4872 0
162 103 -1194 0 32 102 0 -238 89 -929 0
40 6 -192 1000 -30 6 -2000 -10 10 -153 -2000
-15 13 -489 0 15 20 0 65 19 -383 0
129 30 -293 -2000 79 22 0 169 20 -229 0
55 36 3407 0 -45 21 0 15 25 2650 0
-354 10 684 -1000 -334 8 0 -254 10 532 1000
30 -8 980 0 70 -9 0 -60 -7 763 0
-860 283 -5054 0 10 262 0 340 211 -3933 0
                      5
-268
-197 -3 3411 2000 23 -2 0 53 -5 2660 0
117 -11 2093 -6000 -23 -11 0 -43 -15 1632 0
125 -71 3332 -4000 -5 -72 0 -5 -56 2597 0
186 -31 -695 -1000 -54 -30 0 -194 -30 -541 0
-147 -28 -4312 0 3 -26 0 -27 -23 -3361 0
128 25 -826 0 -232 27 0 -62 19 -644 0
19 87 -7874 0 -31 88 0 -151 62 -6138 0
-152 -53 699 0 88 -62 0 178 -57 543 0
31 1 -1596 -2000 121 1 1000 111 -3 -1242 1000
275 -8 1331 0 25 -11 0 15 -10 1039 0
62 -20 124 1000 -18 -13 0 -8 -10 98 0
-254 -6 -3384 0 46 5 0 66 -5 -2634 0
458 -16 1744 0 228 -11 0 288 -13 1355 0
-92 3 -1227 0 -42 5 1000 58 3 -957 0
1111 -259 1883 0 41 -263 0 -809 -213 1466 0
                      6
730
204 -62 -5735 -4000 -46 -58 0 -36 -48 -4472 0
-9 -21 -2038 3000 21 -19 0 51 -13 -1589 0
26 43 -341 0 6 43 0 16 36 -267 0
1 7 -296 2000 161 12 0 61 15 -230 0
-141 12 2651 0 69 13 0 19 5 2066 0
-15 -57 882 0 145 -66 0 -95 -46 688 0
241 -99 5504 1000 61 -98 0 -49 -74 4290 0
-209 30 232 0 -79 32 0 -39 36 181 0
-120 10 2536 1000 -160 12 0 -160 12 1975 0
-58 -11 -571 0 -8 -12 0 -168 -6 -448 0
-84 7 -399 -1000 -14 11 0 -44 6 -313 0
227 -1 775 0 -103 -7 0 -23 4 605 0
-184 -2 -1934 0 -34 -4 0 -64 -1 -1502 0
103 -18 667 0 3 -17 -2000 -17 -14 521 0
-629 177 2797 0 21 179 0 621 143 2175 0
                      7
-542
-95 106 2606 2000 35 91 0 45 74 2034 0
-38 38 -522 2000 -8 39 0 -38 30 -407 0
-44 -53 -1709 0 -14 -51 0 -24 -42 -1330 0
-113 -19 2859 -1000 -63 -15 0 87 -19 2225 0
283 21 2306 0 -87 22 0 43 22 1797 0
-29 62 -174 0 81 72 0 31 48 -136 0
-351 101 -2475 -2000 -71 96 0 69 75 -1928 0
227 -12 4 0 27 -13 0 -23 -22 4 -1000
73 -31 -2339 0 83 -32 0 83 -31 -1821 0
92 33 399 0 -48 30 0 212 20 314 0
89 -14 401 2000 -21 -21 0 9 -15 316 0
-147 -6 460 1000 33 -2 0 13 -9 358 0
104 18 -315 0 -6 20 0 -16 15 -247 0
-26 43 -463 0 34 35 1000 -66 31 -362 0
-416 -115 1881 0 -176 -99 0 -486 -80 1462 0
                      8
562
-45 -95 5104 0 15 -79 1000 -45 -58 3975 0
-5 -38 2686 -4000 5 -42 0 5 -32 2094 0
29 57 4889 0 19 57 0 29 46 3808 0
112 43 -5197 -4000 -68 34 0 2 28 -4047 0
-493 -114 -5854 0 67 -106 0 -73 -86 -4561 0
-11 -2 -1197 0 -61 -1 0 79 1 -933 0
374 -62 -173 1000 -66 -57 0 44 -49 -135 0
90 -18 -1918 0 -60 -11 0 -80 0 -1495 2000
-147 29 2491 0 -67 32 0 -67 32 1940 0
-344 -30 -1194 0 26 -25 0 -64 -18 -931 0
-142 24 1098 -1000 68 24 0 78 20 851 0
-56 0 -42 -2000 94 1 0 -6 4 -34 0
-148 3 1177 -1000 22 -3 0 -98 -1 917 0
-19 -44 689 1000 -19 -34 -1000 91 -30 538 0
744 62 -2768 0 124 38 0 604 30 -2150 0
                      9
-293
71 46 -8504 0 -39 45 -2000 -9 31 -6625 0
31 40 -3049 2000 -39 38 1000 11 32 -2375 0
-19 -15 -8119 0 -19 -23 0 -9 -17 -6325 0
-154 -78 5192 8000 96 -81 0 -134 -54 4044 0
684 302 3684 0 4 289 0 114 235 2869 0
-20 -43 1815 0 150 -55 0 -40 -27 1415 0
-261 4 1115 0 289 9 0 -61 9 869 0
-184 27 2578 3000 46 20 0 -34 16 2008 -1000
167 -4 -2533 0 137 -9 0 107 -9 -1974 0
285 24 92 0 55 15 0 -55 17 72 0
155 -8 -1654 0 5 -6 0 -75 -6 -1286 0
233 28 -521 1000 -47 17 1000 83 14 -405 0
51 -31 316 2000 -59 -24 0 71 -17 245 0
-19 20 45 -2000 -39 12 2000 -79 12 34 0
-693 -73 4021 0 107 -55 0 -123 -35 3125 0
                    9 0
-352
-17 8 5290 0 23 1 1000 53 0 4120 1000
-20 -47 2495 -2000 60 -38 -2000 -10 -34 1942 0
5 -7 6688 0 15 4 0 -35 -1 5211 0
120 102 -2698 -4000 -90 102 0 180 73 -2101 0
-574 -458 -3425 0 -44 -447 0 -174 -364 -2667 0
-35 22 -1338 0 -305 36 0 75 8 -1043 0
190 4 657 0 -300 -10 0 -80 2 512 0
-186 -35 -417 -6000 -86 -31 0 84 -28 -324 0
56 -5 1114 0 -64 -4 0 -24 -4 870 0
-204 -31 1195 0 -124 -15 0 76 -18 931 0
-272 -14 -57 0 -62 -12 0 -52 -9 -44 0
-129 -46 655 0 -29 -33 -2000 -189 -30 509 0
36 37 -1022 -1000 66 33 0 26 20 -796 0
-100 1 -1809 1000 40 8 -1000 -20 6 -1408 0
260 108 -10750 0 -170 101 0 -760 73 -8361 0
                      1
917
200 -39 -1504 0 -10 -36 0 -50 -25 -1171 -2000
151 50 -889 4000 -29 40 1000 11 32 -691 0
-78 16 -2685 0 2 10 0 32 12 -2094 0
-74 -38 -1501 -1000 16 -31 0 -134 -25 -1170 0    6
459 381 9669 -3000 9 373 0 89 303 7533 0    6
232 18 913 0 262 3 0 -148 9 711 0
-97 25 -1586 0 123 31 0 293 20 -1238 0
220 48 -2496 3000 120 47 0 100 30 -1945 0
-160 -7 1109 0 -100 -8 0 -60 -6 861 0
147 26 -440 0 167 14 0 -83 10 -345 0
302 23 1291 0 42 17 0 92 12 1004 -1000                  6
118 38 -780 0 -12 36 1000 118 30 -604 0
-13 -20 -206 1000 -53 -19 0 -63 -11 -158 0
217 5 2027 -1000 -23 1 0 157 0 1579 0
-82 -42 7102 0 88 -31 0 578 -24 5525 0
                      2
-1207
-292 32 754 0 -2 33 0 38 22 589 1000
-255 -26 -1420 -2000 25 -18 0 5 -13 -1109 0
-11 -22 1886 2000 -11 -23 0 -1 -19 1472 0
61 -63 2860 2000 51 -65 0 1 -45 2229 0
-368 -208 -8937 6000 -48 -213 0 12 -171 -6964 0
-288 -36 270 0 -98 -24 0 2 -21 211 0
-1 -71 1325 0 -101 -56 0 -281 -52 1036 0
161 -29 3026 0 -169 -29 0 51 -14 2359 0
154 6 -2716 0 174 10 0 104 6 -2114 0
9 0 425 0 -141 4 0 79 5 333 0
-56 -21 -780 1000 -16 -13 0 24 -8 -606 2000
-343 -1 1439 0 47 -8 0 7 -5 1115 0
32 -10 702 -2000 2 -9 -1000 62 -9 545 0
-83 -27 13 2000 17 -27 0 -103 -22 7 0
-56 -112 3998 0 -36 -111 0 -6 -90 3110 0
                      3
1205
52 -32 -773 0 -8 -31 0 2 -20 -603 0
72 -20 2608 1000 -18 -19 0 -18 -15 2035 0
79 -21 -207 -4000 19 -19 0 -11 -16 -163 0
-96 70 -341 -1000 -66 70 0 74 47 -267 0
11 144 1168 -3000 21 153 0 -19 122 911 0
173 20 -984 0 -27 10 0 293 15 -768 0
103 105 -1991 0 233 85 0 193 75 -1554 0
-116 -16 -1696 0 124 -19 0 -376 -12 -1325 0
-279 -5 1697 1000 -169 -7 0 -169 -2 1322 0
-187 -23 464 0 103 -23 0 -87 -21 358 0
-160 6 -108 -2000 -40 -2 0 -100 -3 -84 -1000
265 -49 -1390 0 -55 -44 0 -45 -33 -1078 0
-111 15 -111 1000 59 10 2000 -11 12 -85 0
83 28 -1506 -1000 3 33 1000 -37 28 -1168 0
495 213 -9995 0 65 192 0 -185 156 -7777 0
                      4
-1182
194 48 -49 0 24 40 0 -26 29 -41 0
-44 36 -1301 -2000 -4 25 0 16 19 -1015 0
-28 51 -1885 2000 -28 56 0 22 44 -1467 0
113 -37 378 2000 43 -34 0 -7 -22 294 0    7
141 -120 781 0 91 -119 0 61 -99 609 0
-106 7 -1079 0 64 19 0 -186 0 -838 0
-308 -112 2597 0 -148 -99 0 -298 -90 2024 0
-83 39 838 0 77 37 0 327 26 657 0
294 17 340 -2000 104 18 0 134 10 264 0
-99 23 -2915 0 -79 20 0 1 20 -2264 0
260 6 32 1000 40 14 0 50 11 23 0
81 65 390 0 51 65 0 -99 47 303 0
122 0 -323 1000 -58 7 -1000 -38 1 -255 0
-166 -7 717 -1000 24 -16 -2000 34 -14 554 0
158 -203 12521 0 -62 -186 0 388 -151 9741 0
                      5
1365
-178 -60 812 0 -28 -52 0 -18 -42 637 0
131 -24 -1 1000 -19 -13 -1000 -9 -9 0 0
102 -43 1606 0 22 -55 0 -38 -42 1250 0
-24 38 -1478 -4000 36 33 0 -64 28 -1148 0
-21 79 97 3000 -61 77 0 -71 66 75 0    7
14 -8 3508 0 -96 -14 0 -136 4 2731 0
536 122 -2040 0 -14 109 0 266 100 -1588 0
100 -19 123 0 -140 -14 0 -100 -7 93 0
-169 -13 67 1000 -9 -17 -1000 -39 -10 53 -1000
345 -3 1997 0 25 -5 0 215 -5 1552 0
-314 -4 330 0 -24 -7 0 -44 -4 258 0
-111 -48 -656 0 -31 -51 0 139 -36 -512 0
-33 -15 594 -2000 17 -18 1000 67 -12 466 0
17 -11 456 2000 -43 -2 1000 57 -1 359 0
-836 146 -10230 0 -46 136 0 -226 108 -7957 0
                      6
-1120
12 75 -2486 0 12 77 0 32 62 -1941 0
-25 14 -1450 -2000 25 9 2000 -15 8 -1132 0
-171 61 -2242 0 -1 72 0 29 57 -1746 0
106 -5 -935 2000 -84 -2 0 106 -7 -733 0
-90 -16 -647 -6000 -40 -17 0 20 -14 -504 0
9 -32 -2015 0 39 -38 0 139 -33 -1569 0
-154 -101 531 0 -24 -91 0 -64 -82 411 0
-45 -17 -381 0 95 -8 0 -55 -20 -295 0
163 -4 -434 0 -47 2 2000 13 2 -339 2000
4 -23 1444 -1000 -36 -13 0 -206 -9 1124 0
145 -10 136 0 -15 -10 0 5 -10 107 0
-110 30 2071 0 40 33 0 70 23 1613 0
50 8 -78 1000 70 9 -2000 50 6 -63 0
111 9 -63 -1000 1 4 -1000 -89 2 -53 0
109 -188 4933 0 59 -173 0 -71 -131 3837 0
                      7
1133
174 -62 4481 0 24 -68 0 34 -51 3496 0
-114 14 2325 4000 -4 13 -1000 16 6 1815 0
309 -61 1415 0 -41 -68 0 -1 -56 1101 0
-192 -54 2849 0 68 -50 0 -92 -40 2223 0
261 -50 3761 3000 71 -57 0 -59 -45 2930 0
220 66 -2369 0 -60 77 0 -30 55 -1847 0
-282 22 910 0 128 19 0 -22 21 712 0
-166 13 -432 0 -106 8 0 124 12 -338 0
-205 4 -1458 0 55 5 -1000 -15 1 -1135 -1000
-283 15 -3124 2000 37 7 0 -13 2 -2432 0
52 19 -825 0 32 16 0 32 13 -644 0
181 -47 -1938 0 -19 -47 0 -99 -33 -1509 0
-259 18 -1818 -1000 -129 14 1000 -129 12 -1413 0
-173 -1 -884 1000 37 -5 2000 47 -4 -685 0
-476 292 -2474 0 -16 271 0 114 218 -1924 0
                      8
-1576
-315 2 -3112 0 -35 4 0 -95 0 -2430 0
196 -53 -1486 -2000 6 -48 0 -4 -33 -1161 0
-255 6 2932 0 55 11 0 -15 8 2286 0
114 46 -1629 0 -126 34 0 -16 29 -1270 0
-517 68 -6858 0 -47 77 0 63 60 -5345 0
-225 -39 4369 0 215 -45 0 -35 -31 3406 0
37 42 84 0 -193 34 0 27 27 64 0
156 33 -264 0 96 26 0 -104 25 -205 0
241 8 2345 0 -49 -3 1000 1 -1 1827 1000
63 41 1954 -1000 73 44 -1000 123 37 1520 0            6
54 1 483 0 44 2 0 24 3 378 0
3 80 1464 0 23 78 0 -137 61 1140 0
251 0 3024 2000 71 4 -1000 -29 4 2352 0
147 10 967 -2000 -13 21 -1000 67 18 751 0
1939 -243 3124 0 169 -226 0 -431 -191 2429 0
                      9
707
286 24 462 -1000 36 26 0 66 20 365 0
-119 67 1521 -3000 -9 61 0 21 47 1187 0    6
-170 14 -4838 0 -20 10 0 10 13 -3770 0
-37 21 -335 0 183 27 0 23 28 -262 0
284 -50 7300 1000 -46 -55 0 -6 -40 5692 0
-147 -8 -4255 0 -137 -2 0 -137 -2 -3317 0
87 -74 -2602 0 187 -49 0 -3 -43 -2028 0
210 -55 475 0 -20 -55 0 10 -41 370 0
-231 -12 -1506 0 29 -4 -2000 -11 -1 -1174 -2000
333 -74 685 0 -117 -74 2000 -27 -59 535 0
-183 -31 746 0 -63 -28 0 7 -25 577 0
-165 -65 -2488 0 -75 -62 0 185 -54 -1937 0
-78 -46 -1604 -1000 -48 -45 2000 142 -38 -1247 0
36 -26 -762 1000 -34 -33 0 -124 -27 -593 0
-1500 97 -4618 0 -400 91 0 490 76 -3593 0
                   30 0
54
-169 17 1340 2000 -39 12 0 11 9 1040 0
-76 -62 -1152 6000 14 -56 0 -16 -47 -898 0
393 11 1213 0 13 15 0 13 8 944 0
59 -63 1250 1000 -11 -62 0 99 -58 975 0
341 61 -4725 -2000 141 72 0 51 48 -3685 0
261 13 5345 0 1 8 0 401 8 4165 0
-203 106 1843 0 -93 75 0 -43 62 1437 0
-337 17 959 0 83 21 0 73 4 748 0
71 22 1427 0 1 20 1000 31 12 1111 1000
-62 42 -3378 0 78 42 -1000 -122 33 -2628 0
134 35 -1106 0 44 25 0 -6 22 -856 0
145 31 1840 0 75 34 0 -25 27 1434 0
27 50 -321 0 -53 47 -1000 -243 38 -252 0
-74 21 905 0 36 22 1000 106 19 705 1000
83 -65 3783 0 433 -62 0 -147 -47 2945 0
                      1
74
-4 -31 -4625 -1000 26 -29 0 -44 -20 -3601 0
103 36 370 -3000 -17 32 0 -37 26 288 -1000
-190 -4 2760 3000 -40 -4 0 -50 -3 2153 0    6
-153 49 -1297 -2000 -93 54 0 -243 44 -1012 0
-418 -93 1155 1000 -88 -104 0 -128 -77 901 0
-65 7 -4941 -3000 -15 4 0 -385 0 -3849 0    6
228 -89 3136 0 -2 -67 0 118 -51 2443 0
179 26 -15 0 -181 22 0 9 34 -13 0
67 -31 -1682 0 -43 -28 -1000 -53 -22 -1308 0
-234 -9 5466 0 -4 -11 0 26 -9 4250 0
-178 -10 -17 0 -18 2 0 2 2 -17 0
-35 -23 373 0 -45 -35 0 -5 -24 288 0
44 -33 669 0 244 -32 1000 364 -25 522 0
13 5 -1013 0 -27 6 -2000 -37 2 -789 -2000
653 166 -4168 0 -207 166 0 203 129 -3243 0
                      2
241
-39 21 4797 0 1 27 0 51 19 3736 0
97 -4 -531 3000 -13 -7 0 37 -3 -414 2000    7
101 -30 -1746 -6000 51 -33 0 51 -27 -1363 0
41 -30 959 1000 41 -37 0 271 -27 749 0
45 65 1186 0 -5 64 0 155 51 924 0
141 -13 3896 6000 21 -7 0 141 -2 3035 0
48 19 -8651 0 98 6 0 -112 2 -6740 0
-82 -21 -2056 0 48 -10 0 -232 -26 -1602 0
27 17 1020 -1000 87 15 2000 77 15 793 0
-51 6 -2969 0 -71 1 0 119 4 -2308 0
349 -14 738 0 -51 -16 -1000 -31 -14 576 0
-166 3 -180 -1000 -16 9 0 44 8 -141 1000
23 31 -399 0 -187 28 -2000 -297 24 -309 0
-73 -17 584 0 -3 -17 1000 -43 -13 456 1000
-178 -306 9457 0 -98 -320 0 -358 -255 7355 0
                      3
-906
183 -63 478 0 -37 -70 0 -57 -52 373 0
-219 2 944 -6000 31 13 0 31 8 736 -1000
-417 26 -1162 3000 -27 23 0 -7 22 -904 0
130 48 -122 1000 -20 45 0 -90 37 -96 0
608 -16 -2110 -2000 18 -4 0 -72 -4 -1644 0
-219 3 -5878 -3000 -79 -2 0 1 -5 -4580 0
-104 9 9504 0 -134 15 0 -74 9 7404 0
-6 -9 352 0 84 -23 0 294 0 275 0
-62 -19 -214 2000 -72 -18 -1000 -42 -16 -166 0
79 7 -3631 0 79 15 0 -101 6 -2826 0
-288 12 270 0 112 9 2000 -38 9 210 0
177 40 -1761 2000 67 43 0 -33 32 -1367 -2000
-200 -36 772 1000 20 -29 1000 140 -25 597 0
155 6 602 -1000 35 1 0 -5 3 466 0
-1056 370 -12130 0 174 378 0 264 310 -9434 0
                      4
1353
-137 86 -4177 0 33 85 0 23 62 -3253 0
186 -7 -1378 3000 -4 -16 0 -54 -11 -1073 0
453 15 2692 0 13 21 0 13 15 2097 0
-122 -77 -49 -2000 -32 -67 0 8 -57 -38 0
-581 47 -1459 4000 19 34 0 -1 29 -1137 0
7 6 5519 0 117 4 0 37 3 4300 0
181 5 -5858 0 101 5 0 131 9 -4563 0
-53 33 3851 -1000 7 40 0 -3 19 3002 0
-134 43 -341 -1000 6 38 2000 -44 32 -267 1000
-95 -29 6251 0 -115 -31 0 85 -19 4865 0
67 -6 -1123 0 -103 -3 -1000 77 -4 -874 0
31 -50 2657 -1000 -39 -52 0 -39 -42 2066 1000
127 41 -1637 -2000 47 38 1000 -33 29 -1269 0
-103 3 -1649 2000 -43 9 0 87 6 -1281 0
1886 -276 7082 0 -14 -265 0 -14 -221 5509 0
                      5
-1263
157 -39 2192 1000 -3 -37 0 27 -25 1705 0
-189 -8 867 2000 -9 -7 0 31 -7 673 0
-142 -27 -4266 0 -22 -28 0 -42 -24 -3324 0
149 73 -511 1000 19 70 0 29 60 -398 0
-750 -65 8373 -2000 -70 -63 0 -50 -50 6526 0
27 -3 -2353 0 7 1 0 -13 5 -1833 0
-214 14 2673 0 -144 5 0 -64 2 2082 0
117 -54 -3904 2000 -113 -61 0 -283 -41 -3046 0
128 -45 780 1000 18 -38 -4000 78 -34 609 -2000
-2 17 -2997 0 118 20 0 48 11 -2333 0
22 -4 840 0 52 -4 0 -18 -3 653 0
10 12 -1740 0 -10 16 0 -90 15 -1355 0
29 -43 1752 1000 -41 -48 -2000 29 -36 1359 0
-72 -21 1982 -1000 68 -22 0 -72 -18 1541 0
-2578 86 -444 0 -18 88 0 -178 72 -346 0
                      6
826
-293 13 494 -2000 -13 20 0 -53 15 387 0
235 28 -483 -4000 -5 29 0 -5 24 -373 0
56 -15 3657 0 6 -17 0 6 -11 2851 1000                  6
-169 -48 381 1000 21 -52 0 -139 -46 297 0
1272 -86 -8104 0 52 -74 0 72 -67 -6318 0
123 -5 1984 0 -7 -2 0 3 -7 1546 0
25 -33 -5 0 195 -24 0 25 -19 -3 0
-4 67 -1163 -1000 186 79 0 126 58 -902 0
-13 24 -1522 -2000 7 20 2000 -33 19 -1186 1000
213 33 -788 0 -37 31 0 -267 29 -613 0
-120 25 -753 0 -50 22 1000 -90 18 -585 0
-258 17 115 0 32 9 0 182 6 91 0
9 50 -1206 -1000 -11 53 1000 -101 40 -936 0
178 43 -1610 1000 -62 39 -1000 -32 31 -1254 0
2218 20 -1206 0 8 5 0 248 0 -940 0
                      7
-571
258 -64 2536 1000 -2 -73 0 58 -60 1975 0
-266 -35 1835 2000 -6 -38 0 4 -30 1428 0
-15 77 1008 0 25 78 0 15 58 783 -2000
35 37 -5 -2000 5 33 0 25 36 -4 0
-586 189 1639 -5000 54 182 0 14 151 1279 0    6
-160 10 -2360 2000 -20 12 0 10 9 -1839 0
-97 37 -1456 0 -67 45 0 43 36 -1136 0
16 -49 4694 0 -394 -58 0 226 -40 3655 0
58 4 2424 1000 -2 6 -1000 -2 3 1889 -1000
-95 -68 1621 0 5 -69 0 255 -59 1262 0
243 -24 322 0 -27 -24 -2000 43 -19 250 0
87 -4 862 0 -43 1 0 -273 2 669 0
-80 -42 1013 2000 50 -39 -1000 90 -28 787 0
-95 -37 1144 -2000 -15 -30 2000 5 -22 894 0
-1577 13 7 0 -137 20 0 -107 25 9 0
                      8
821
-255 119 -6319 0 25 119 0 -15 96 -4922 0
294 38 -2331 -1000 14 44 0 -26 34 -1817 0
134 -97 -5505 0 -66 -96 0 -6 -72 -4288 1000
-4 -36 242 1000 -4 -20 0 146 -32 188 0
130 -35 -2810 10000 -100 -46 0 -70 -29 -2189 0
63 11 220 -4000 -127 -1 0 -197 8 171 0
285 -62 853 0 -115 -76 0 -55 -62 666 0
36 21 -3933 0 436 27 0 -214 16 -3063 0
-39 -29 -2119 -1000 -19 -28 2000 -9 -20 -1652 2000
202 59 -780 0 -58 59 0 -58 52 -608 0
-241 6 1018 0 129 6 1000 59 3 793 0
256 -16 -993 0 26 -18 0 336 -16 -770 0
-40 11 -180 -1000 -60 10 2000 20 6 -140 0
-95 26 -1427 1000 85 20 0 125 12 -1113 0
1346 -90 -1956 0 66 -95 0 -234 -76 -1523 0
                      9
-961
361 -94 6222 0 -9 -87 0 -39 -68 4846 0
-187 -47 633 2000 3 -48 0 23 -39 495 0
-394 67 6374 0 86 71 0 26 53 4967 0
100 24 -833 2000 -80 7 0 -60 18 -649 0    8
120 -95 8812 -5000 10 -85 0 30 -76 6866 0
74 -59 3626 2000 74 -51 0 84 -48 2826 0
-190 63 -1156 0 190 73 0 10 60 -902 0
-85 -11 1749 0 -175 -15 0 65 -12 1362 0
44 30 1748 2000 64 27 -1000 84 20 1362 -1000
-212 -55 2118 0 78 -55 0 -92 -48 1647 0
63 -5 -1544 0 -47 -9 0 23 -4 -1203 0
-287 15 773 0 3 16 0 -177 13 598 0
93 9 -1508 1000 53 10 -1000 -97 8 -1172 0
248 -19 1187 -2000 -92 -17 -2000 -102 -10 923 0
-146 104 5768 0 144 103 0 314 79 4485 0
                    1 0
75
-264 42 -5545 0 26 38 0 26 26 -4320 0
-32 49 1214 -1000 8 46 0 -2 39 944 0
187 -41 -6542 2000 -53 -53 0 -33 -39 -5099 0
-29 5 1436 -4000 111 14 0 61 8 1119 0
-342 -23 -7835 0 18 -28 0 -32 -20 -6106 0
-38 56 -5464 0 -38 54 0 262 47 -4258 0
-32 -27 1040 0 -162 -30 0 -32 -23 811 0
-58 15 -21 0 42 17 0 -78 15 -17 0
-118 -6 -2467 -1000 -128 -5 -1000 -168 -5 -1922 0
-114 72 -5247 0 46 73 0 66 63 -4079 0
165 25 881 -1000 -25 31 0 -25 24 686 0
243 5 -1107 0 23 3 0 93 2 -858 0
54 0 1595 -2000 -46 -4 0 84 -4 1240 0
-205 5 -527 4000 45 6 1000 5 3 -409 0
-456 -5 -11263 0 24 -4 0 -296 -9 -8757 0
                      1
764
208 -28 2908 0 -32 -30 0 -2 -19 2267 0
169 -34 -1381 1000 -21 -35 0 -1 -30 -1074 0
52 44 6413 -4000 22 52 0 52 40 4998 0
-56 0 -3258 2000 -96 1 0 -116 -3 -2538 0
218 241 4191 0 48 251 0 48 201 3266 0
-83 14 3061 0 147 17 0 -173 9 2386 0
183 -2 -461 -1000 63 -10 0 53 -8 -358 0
83 -17 -100 0 -7 -23 0 -17 -19 -77 0
73 2 1372 -2000 93 1 2000 123 2 1070 0
178 -45 5316 0 -102 -54 0 88 -47 4134 0
-153 -31 -690 2000 -33 -25 0 17 -24 -535 0
-157 -15 1708 0 -77 -13 0 -87 -11 1327 0
-233 -13 70 1000 47 -13 0 7 -8 55 0
144 18 532 -2000 14 13 0 54 12 415 -1000
190 -102 16832 0 -300 -96 0 470 -70 13088 0
                      2
-63
-158 14 -102 0 -28 17 0 2 13 -81 0
-222 2 1535 -2000 -2 6 0 -22 8 1195 0
65 -63 -3010 2000 -15 -65 0 -75 -54 -2346 0
-24 -47 5375 -2000 96 -52 0 -34 -39 4189 0    7
76 -301 -3157 0 -64 -306 0 -24 -251 -2460 0
27 -61 570 0 -173 -62 0 -73 -48 443 0
-114 15 2323 2000 -14 20 0 16 16 1808 0
95 16 -1582 0 -95 28 0 45 20 -1233 0
-104 -11 567 4000 -14 -11 -1000 -24 -8 440 0
-71 -8 -3250 0 -11 9 0 -261 9 -2529 0
-1 12 942 -1000 99 4 0 -121 7 730 0
103 4 -212 0 113 4 0 133 6 -165 0
301 1 -398 0 -49 6 0 -109 2 -311 0
-229 -43 -14 2000 1 -35 0 -79 -30 -13 2000
-339 134 -10092 0 161 129 0 -279 104 -7847 0
                      3
-574
138 18 2480 0 38 14 0 18 9 1933 0
122 33 -3895 1000 12 29 0 22 19 -3034 0
-166 67 -848 0 24 71 0 24 60 -660 0
-33 60 -4254 4000 -53 62 0 -3 46 -3318 0
-146 169 1095 0 54 162 0 -6 134 854 0
8 42 -2211 -4000 228 38 0 -32 33 -1723 0
1 -2 -3205 -1000 -59 4 -1000 -49 1 -2497 0
-377 -9 2046 0 83 -17 0 53 -7 1595 0
160 2 913 -2000 0 6 0 10 4 713 -1000
15 17 2719 0 65 4 0 235 0 2115 0
46 4 -1038 0 -54 5 0 96 3 -805 0
-215 -9 -3492 0 -85 -6 0 -165 -9 -2715 0
-115 20 -1345 0 115 14 0 155 14 -1046 0
200 53 -665 -4000 -30 48 0 120 40 -516 -1000
-411 -77 -981 0 89 -70 0 -131 -58 -764 0
                      4
365
-204 -7 -5861 0 -4 -2 0 -54 -1 -4567 0
159 -33 5304 0 -1 -34 0 9 -24 4130 0
182 -33 1949 0 -38 -33 0 32 -26 1518 0
159 -23 1711 -2000 19 -26 0 149 -8 1337 0
47 -38 1074 0 -43 -28 0 17 -19 836 0
58 0 1933 8000 -82 2 0 128 -1 1508 0
19 -32 1463 0 109 -39 2000 39 -31 1141 0
399 10 -599 0 -61 7 0 -1 -1 -467 0
-50 6 -2334 0 -10 1 0 -10 -1 -1819 2000
-60 10 -1627 0 10 13 0 -40 14 -1264 0
-43 -7 1464 0 -63 -9 0 -63 -6 1137 0
363 40 4825 0 43 34 0 53 32 3751 0
-34 -22 2308 0 -194 -15 0 -164 -13 1797 0
19 -46 623 2000 -11 -45 0 -111 -37 484 0
1671 -16 -1645 0 -119 -21 0 -39 -20 -1279 0
                      5
-365
106 -20 6242 0 -4 -24 0 56 -19 4865 0
-293 9 -3542 1000 7 16 0 -23 11 -2756 0
-80 -9 459 0 20 -14 0 -10 -15 358 0
-177 -6 -1330 1000 93 1 0 -117 -12 -1039 0
81 -7 -989 7000 21 -7 0 -29 -10 -769 0    7
-31 5 -2173 -4000 -171 9 0 59 5 -1695 0
-227 48 -622 0 -87 53 -1000 -47 39 -485 0
-10 -22 344 0 120 -15 0 40 -3 266 0
21 -9 1436 0 11 -9 0 -19 -4 1119 -1000
360 -35 158 0 -60 -30 0 30 -27 121 0
19 0 -1435 0 9 5 0 49 3 -1115 0
-509 -58 -1388 0 -29 -51 0 -19 -45 -1077 0
-4 -4 -1462 0 116 -8 0 96 -7 -1138 0
-165 33 -720 0 25 30 0 45 25 -559 0
-1398 76 8881 0 2 62 0 252 52 6907 0
                      6
-145
-170 -34 -3982 0 0 -29 0 -20 -24 -3105 0
135 1 1528 -2000 -15 -3 0 15 -2 1187 0
-26 19 -4707 0 4 20 0 -16 18 -3668 0
137 7 1389 -2000 -173 0 0 -3 8 1083 0
-53 20 -495 -14000 -3 15 0 37 13 -388 0
-102 -39 3205 0 138 -42 0 -152 -31 2498 0
273 -51 525 0 83 -48 0 33 -34 409 0
-240 10 -1639 0 -80 13 0 -140 2 -1274 0
3 2 -1818 0 -7 9 0 3 5 -1418 0
-463 36 -1464 0 37 33 0 -253 28 -1136 0
-20 9 628 0 90 5 0 0 4 488 0
397 38 -2681 0 7 31 0 17 29 -2088 0
109 28 386 0 9 24 0 -11 20 299 0
129 -18 562 0 -11 -12 -1000 -31 -11 435 0
357 -138 -2907 0 97 -124 0 -83 -99 -2260 0
                      7
611
152 100 489 0 2 97 0 12 81 383 0
-43 3 -688 1000 -3 3 0 7 3 -533 0
68 6 5270 0 -2 2 0 -2 3 4107 0
-20 -12 89 1000 60 -13 0 110 -21 70 0
56 -32 3916 7000 -24 -29 0 -24 -26 3052 0
99 34 -3088 0 -1 31 0 129 31 -2406 0
47 40 1302 0 37 25 0 17 24 1014 0
90 11 1643 0 0 -4 0 130 -5 1279 0
-52 15 2095 -1000 -2 9 0 28 7 1634 0
154 -27 2934 0 -46 -29 0 294 -22 2279 0
73 -17 -518 0 -57 -16 0 3 -14 -403 0
-33 -7 2801 0 -23 1 0 17 -1 2181 0
-239 -25 -138 0 -109 -17 0 11 -16 -105 0
-126 -2 51 0 34 -4 2000 -26 -1 42 0
-440 158 -13263 0 -150 168 0 120 134 -10316 0
                      8
328
260 -86 888 0 -10 -94 0 -10 -79 691 0
245 -11 -748 -1000 25 -10 0 -15 -10 -586 0
-86 -27 -1649 0 -16 -18 0 44 -15 -1285 0
-55 22 -1939 -1000 -5 28 0 -115 35 -1511 0
-333 -29 -6465 0 7 -26 0 37 -18 -5036 0
-14 0 3451 0 26 7 0 -94 -1 2690 0
-49 -14 -3618 0 -169 -8 0 -89 -7 -2818 0
30 -13 -4 0 -20 0 0 -90 8 -5 0
-52 -28 -157 2000 -22 -27 0 -52 -19 -123 0
94 12 -2220 0 84 8 0 -106 5 -1724 0
-66 17 1071 0 34 12 0 -36 13 833 0
110 -23 -345 0 50 -38 0 -30 -31 -271 0
226 10 56 0 176 3 0 -24 7 42 0
97 5 -26 -1000 -23 3 -1000 87 -1 -22 0
528 -90 18309 0 158 -102 0 -322 -78 14239 0
                      9
-1968
-430 42 -745 0 20 56 0 -10 44 -580 0
-385 -15 1647 2000 -15 -18 0 -5 -11 1287 0
-134 4 -892 -1000 16 1 0 -44 -1 -696 0
100 -15 2760 2000 80 -12 0 -30 -21 2151 0
-9 148 2803 -1000 41 126 0 -69 105 2182 0
-49 -40 -4519 3000 -49 -46 0 31 -38 -3524 0
-284 13 2194 0 66 17 0 136 5 1709 0
69 -15 -902 0 69 -20 0 -41 -25 -700 0
159 26 -2015 -1000 109 22 0 109 18 -1570 0
-247 16 1140 0 -57 22 0 73 17 885 0
85 -9 -1601 0 -15 -2 0 65 -4 -1245 0
-382 45 -912 0 -102 59 0 68 47 -706 0
-124 -2 1114 0 -94 2 -1000 26 -2 866 0
18 3 -798 2000 -12 4 0 -62 8 -620 0
1030 -2 -6371 0 -100 -1 0 290 -9 -4954 0
                    2 0
2683
439 -18 568 0 -11 -21 0 19 -13 441 0
244 53 929 -1000 -16 56 0 4 44 721 0
331 31 506 2000 31 27 0 1 23 395 0
-146 6 -2898 -1000 -86 1 0 64 9 -2260 0
701 -149 3066 2000 -9 -123 0 121 -102 2390 0
174 57 3736 -6000 -136 53 0 -86 50 2913 0
268 -21 636 0 238 -25 0 -152 -9 495 0
-120 40 785 0 -60 45 0 80 40 610 0
-200 -3 2875 2000 -160 1 0 -150 -3 2241 0
412 -38 277 0 2 -34 0 -98 -23 215 0
-79 2 2111 0 11 1 0 -99 1 1642 0
310 -38 857 0 130 -41 0 30 -32 664 0
52 -4 -1766 0 -18 -5 2000 -68 -2 -1373 0
-108 -7 1902 -1000 2 -8 1000 62 -10 1480 0
-1499 108 -8201 0 31 102 0 -199 91 -6378 0
                      1
-2119
-487 11 2260 0 -7 7 0 -7 4 1763 0
-26 -56 -2552 -4000 34 -58 0 34 -47 -1987 0    6
-355 -33 -474 -1000 -75 -34 0 -15 -26 -369 0
80 -34 2709 -1000 20 -32 0 110 -29 2112 0
-577 41 -4339 -1000 -57 32 0 -107 24 -3380 0
-97 -17 -4404 3000 203 -5 0 163 -16 -3432 0
-113 22 587 0 -313 30 0 107 8 459 0
115 -46 -1635 0 45 -54 0 95 -42 -1273 0
168 -18 -2461 -4000 128 -15 0 128 -12 -1919 0
-380 46 -1602 0 10 32 0 0 19 -1245 0
-43 13 -1625 0 -3 9 0 197 6 -1264 0
-91 6 -2183 0 -51 4 -1000 -121 2 -1697 0
81 13 1381 0 61 14 -1000 121 9 1075 0
103 14 -2158 1000 -7 17 -2000 -117 13 -1678 0
882 -182 13603 0 -78 -150 0 92 -127 10579 0
                      2
1820
344 -10 -7196 0 14 -6 0 -16 -4 -5608 0
-88 68 658 8000 -18 70 0 -48 53 512 0
550 19 3067 0 70 31 0 50 23 2390 0
-6 66 -2306 2000 54 62 0 -106 51 -1795 0
90 -7 3064 0 60 -9 0 40 -4 2385 0
-164 -21 7156 0 6 -29 0 -84 -18 5577 0
195 -34 -387 0 145 -39 0 -15 -12 -304 0
-151 34 3277 0 -111 41 0 -231 36 2553 0
-137 23 679 2000 -77 19 1000 -57 18 531 1000
5 -56 918 0 -25 -33 0 125 -21 714 0
75 -24 721 0 -25 -18 0 -205 -12 560 0
-120 28 5537 0 10 30 2000 -10 29 4305 0
-244 -10 -1608 0 -64 -12 1000 -84 -10 -1252 0
23 -14 1250 -2000 23 -19 1000 143 -12 970 0
-1455 111 -11735 0 125 70 0 -15 58 -9128 0
                      3
-1192
-170 -5 5952 0 -30 -14 0 0 -14 4638 0
44 -89 -141 -4000 -16 -93 0 4 -73 -111 0
-437 -11 -4969 0 -27 -20 0 -17 -16 -3873 0
45 -45 1930 -1000 -25 -45 0 -65 -37 1500 0
164 22 -2135 -2000 -6 23 0 -36 16 -1661 0    6
334 -2 -5268 0 -26 7 0 -26 7 -4107 0
-123 32 -5302 0 -93 29 0 17 6 -4130 0
121 7 -3523 0 251 2 0 181 -11 -2746 0
136 -14 753 0 26 -12 -2000 6 -11 584 -2000
297 81 -437 0 77 53 0 -113 39 -341 0
72 19 -969 1000 -68 19 0 92 13 -753 0
84 -24 -6582 1000 -16 -26 -1000 64 -28 -5116 0
213 6 1475 0 23 5 -2000 63 6 1147 0
-81 18 -626 1000 9 23 0 -121 15 -486 0
2012 -22 11120 0 -18 -5 0 142 -1 8651 0
                      4
573
157 21 1733 0 27 27 0 37 24 1351 0
35 78 496 2000 25 87 0 55 73 389 0    7
77 -7 4120 0 -23 -10 0 -43 -5 3210 0
-69 17 -933 0 -39 21 0 61 16 -724 0
-21 23 968 4000 -11 29 0 59 22 753 0
-346 33 1243 0 -136 19 0 114 16 972 0
19 22 7616 2000 9 24 0 49 32 5935 0
64 -5 2597 0 -356 -6 0 54 13 2025 0
-140 0 455 0 -60 -3 1000 -80 -2 357 1000
-107 -84 2237 0 -87 -67 0 -67 -51 1742 0
-284 -13 1312 -2000 136 -21 0 -34 -14 1021 0
65 3 4003 -2000 -25 3 0 25 5 3112 0
-29 -7 -536 -1000 1 -3 1000 -69 -1 -414 0
73 -26 672 1000 -37 -28 0 13 -19 524 0
-1265 65 -8526 0 -25 55 0 -85 40 -6632 0
                      5
-737
-429 1 -5009 0 11 -2 0 -29 -1 -3904 0
10 -51 979 -4000 -20 -61 0 -70 -53 762 0
-79 29 -2005 0 31 39 0 41 25 -1560 0
33 -31 -419 0 -17 -33 0 43 -25 -327 0
-284 -57 -943 -2000 -24 -66 0 -44 -54 -734 0
123 -14 -1887 0 223 -6 0 -87 -3 -1475 0
188 -98 -3057 -4000 -12 -92 0 -82 -81 -2383 0
-221 -54 -1199 0 249 -49 0 -281 -51 -935 0
99 1 -2229 0 109 4 -1000 149 4 -1739 -1000
20 43 -3191 0 50 43 0 220 30 -2484 0
210 3 -535 1000 -70 8 0 0 2 -417 0
-32 -21 -2476 1000 58 -16 0 -102 -11 -1928 0
3 -1 -153 2000 13 -5 0 -7 -6 -123 0
11 14 -603 -2000 -9 14 0 171 7 -471 0
295 -75 2213 0 -55 -64 0 -325 -53 1721 0
                      6
851
778 -34 2506 0 -32 -33 0 -22 -28 1951 0
-14 25 -2549 2000 26 26 0 46 23 -1987 0
136 -27 -994 0 6 -35 0 -4 -24 -777 0
82 47 2134 0 32 45 0 -98 38 1662 0
358 27 3003 0 8 34 0 8 33 2338 0
267 -30 2863 0 -183 -30 0 17 -34 2234 0
-364 111 -2188 2000 116 104 0 36 85 -1705 0
180 88 -1182 0 -70 82 2000 200 72 -921 0
6 -3 1653 1000 -4 -5 2000 -54 -8 1290 2000
-647 -3 1769 0 33 -1 0 -107 1 1377 0
70 8 -144 0 60 9 0 40 11 -111 0
66 36 2615 0 -24 32 0 56 23 2037 0
23 10 -300 -1000 -27 13 0 33 9 -230 0
-95 2 317 1000 85 3 0 -185 5 248 0
-1145 -4 3537 0 -5 -6 0 655 -2 2750 0
                      7
-1667
-822 57 -1357 0 18 67 0 38 52 -1053 0
-97 -8 3265 2000 -27 2 0 -17 3 2544 0
-195 18 1567 0 -25 21 0 -15 15 1222 0
-120 -38 -3702 2000 0 -36 0 220 -31 -2884 0
-157 17 -4208 4000 63 13 0 -27 9 -3277 0    7
-374 46 -1327 0 -104 41 0 -134 48 -1034 0
-92 -35 4448 0 -2 -34 0 -132 -24 3467 0
-195 -73 3775 0 35 -65 -4000 25 -54 2942 0
-52 4 382 -2000 -92 8 -1000 -32 13 297 -1000
1074 7 335 0 -136 -8 0 -136 -4 260 0
-125 6 -697 0 -55 4 0 -65 2 -543 0
-51 6 -1398 0 -21 3 1000 9 2 -1090 0
-143 -7 1394 1000 7 -6 0 -13 -3 1082 0
102 -10 -33 -1000 -58 -12 -1000 42 -7 -26 0
2024 0 -8284 0 134 6 0 -496 12 -6442 0
                      8
1753
432 -74 2856 0 12 -84 0 -18 -65 2221 0
32 11 -4485 -4000 12 -1 0 -8 -4 -3494 0
156 -25 -846 0 -4 -24 0 6 -17 -658 0
38 28 2827 -4000 38 29 0 -232 25 2202 0
70 -41 3122 -8000 -90 -39 0 30 -35 2433 0
303 -23 1305 0 263 -17 0 303 -29 1016 0
418 -39 -2870 0 -92 -37 0 138 -34 -2236 0
323 65 -4650 0 113 59 2000 -87 47 -3624 0
32 17 -1682 1000 62 14 0 22 6 -1310 0
-728 -39 -1912 0 162 -25 0 92 -21 -1486 0
78 -25 1511 0 -12 -21 0 58 -19 1175 0
-30 -49 -227 0 -10 -40 -2000 240 -30 -174 0
116 3 -1090 -2000 -4 -1 0 -4 -3 -847 0
-124 13 -134 2000 -24 16 2000 -24 9 -104 0
-1410 73 6714 0 50 63 0 80 49 5221 0
                      9
-415
167 72 -3192 -2000 -13 72 0 7 61 -2484 0
77 -19 4513 2000 -3 -10 0 17 -8 3517 0
103 35 2652 -2000 33 26 0 33 22 2065 0
81 -14 -563 2000 -89 -15 0 41 -18 -437 0
-213 35 -2822 4000 47 29 0 37 29 -2201 0
-275 -16 -1708 0 -85 -13 0 -305 0 -1332 0
-227 38 505 0 -27 31 0 -67 29 391 0
-246 -79 3370 -2000 -166 -74 0 54 -63 2626 0
-5 -19 1951 -1000 -45 -21 0 -35 -17 1518 0
374 58 1624 0 -156 49 0 144 39 1262 0
-17 15 -628 0 -7 12 0 -57 15 -488 0
-72 44 -674 -1000 38 34 1000 -442 26 -526 0
-128 -12 214 1000 32 -7 0 62 -3 166 0
137 -6 322 -1000 27 -11 -1000 97 -8 251 0
1196 -126 2169 0 -294 -115 0 196 -104 1689 3000
                    3 0
-398
-458 -67 1129 4000 -8 -62 0 -8 -57 879 0
-48 -8 -1429 0 12 -13 0 -18 -8 -1114 0
2 -68 -556 4000 -28 -58 0 -48 -51 -434 0
-161 -13 -839 0 99 -13 0 49 -5 -655 0
1 -23 4670 0 1 -11 0 -19 -16 3640 1000
-84 40 -640 0 36 30 0 66 22 -495 0
82 -3 -2583 0 122 2 0 62 1 -2011 0
43 73 -2620 4000 -7 71 0 -57 58 -2041 0
87 -23 -818 2000 87 -20 0 77 -12 -634 0
-188 -56 -383 0 152 -39 0 -58 -32 -298 0
-66 -9 -92 0 34 -8 0 -56 -10 -72 0
179 -34 2535 2000 -11 -29 0 349 -27 1973 0
215 15 -743 -1000 5 9 0 -95 7 -577 0
-73 -4 -244 0 17 0 0 -133 2 -193 0
-2131 83 -6621 0 259 79 0 29 70 -5151 -6000
                      1
-205
218 8 3664 -2000 -12 2 0 8 9 2853 0
36 61 -560 -3000 -14 56 1000 36 47 -437 1000    6
-382 109 -3241 -2000 18 102 0 28 88 -2523 0
22 15 1660 0 -78 20 0 62 13 1292 0
295 49 -5309 -1000 -15 37 0 -65 32 -4136 -2000
349 -67 4993 -1000 -231 -56 0 49 -43 3886 0
-315 -8 6520 0 -65 -1 0 -95 -7 5080 0
110 -64 4331 -2000 -150 -68 0 30 -50 3375 0
-179 43 -780 -1000 -99 38 1000 -89 30 -612 1000
-179 24 199 0 -119 6 0 -39 6 156 0
93 19 -857 0 -17 16 0 213 13 -665 0
-176 26 -2105 -1000 34 22 0 -236 25 -1639 0
-164 1 1345 2000 -14 7 0 106 5 1046 0
-131 3 -605 0 -41 5 0 179 1 -467 0
2928 135 -760 0 -112 128 0 -432 106 -592 3000
                      2
667
149 79 -8427 0 29 83 0 29 62 -6564 0
-75 -73 -567 6000 -5 -59 -2000 -35 -54 -442 -2000
322 -81 730 0 -18 -70 0 -8 -63 566 0
67 -7 -714 0 27 -20 0 -173 -13 -552 0
-130 -96 3731 2000 -20 -88 0 70 -68 2907 1000
-181 116 -7680 2000 289 104 0 79 79 -5982 0
488 4 -4610 0 48 -3 0 88 6 -3590 0
-239 67 -5693 0 361 69 0 1 55 -4438 0
213 -11 383 -1000 83 -4 -2000 83 -7 302 -2000
484 18 -99 0 54 23 0 -146 18 -78 0
-45 -1 1019 0 5 -1 0 -135 0 791 0
-34 4 111 0 -104 6 0 106 3 88 0
-42 -28 -156 -1000 -52 -32 0 -82 -26 -123 0
267 11 1168 0 17 1 0 -183 4 908 0
-2078 -333 8709 0 -58 -321 0 262 -266 6776 0
                      3
83
-332 -51 5957 0 -22 -49 0 -42 -39 4640 0
18 39 815 -3000 18 28 1000 -2 28 637 1000
12 33 2012 0 12 24 0 2 24 1570 0
18 35 -1493 -1000 28 43 0 118 35 -1168 0
-48 81 -1714 -1000 52 78 0 -48 65 -1337 0
80 -114 6459 -1000 -170 -102 0 -170 -87 5034 0
-46 13 -3010 0 -136 14 0 34 3 -2349 0
59 -46 3068 0 -211 -39 0 -1 -37 2393 0
-236 -4 98 2000 -96 -8 1000 -86 -2 76 1000
-346 -25 -833 0 24 -22 0 24 -18 -648 0
-57 -17 586 -1000 43 -14 0 13 -13 456 0
269 -19 1306 0 99 -16 0 49 -13 1014 0
294 50 -1137 1000 74 49 0 44 39 -881 0
-310 -11 -986 0 10 1 0 70 -4 -769 0
654 292 -7007 0 194 276 0 -16 227 -5452 0
                      4
9
384 -9 17 0 34 -14 0 4 -11 14 0
-55 6 -240 1000 5 10 0 15 7 -190 0    7
-69 -38 -904 0 1 -38 0 -19 -32 -704 0
-52 -40 937 2000 -2 -36 0 -82 -31 733 0
-36 -12 -526 0 24 -13 0 4 -16 -408 0
-178 74 -4504 0 142 63 0 182 61 -3512 0
-55 -90 8382 0 155 -90 0 -265 -64 6534 0
260 -8 1632 0 -70 -20 0 -10 -9 1271 0
135 -12 1365 -1000 85 -12 1000 65 -13 1061 0
19 5 2171 0 -71 5 0 129 5 1689 0
46 11 -1176 2000 -34 9 0 46 9 -914 0
-380 9 -783 1000 -20 9 0 -50 4 -607 0
-203 -41 1006 -2000 -43 -37 0 -83 -28 779 0
240 -3 809 0 -10 -9 0 -30 -3 630 0
-619 -119 1739 0 -129 -115 0 -109 -90 1354 0
                      5
-728
-377 -8 -652 0 -27 -3 0 3 -3 -507 0
256 -31 1121 -2000 -14 -33 0 -4 -30 877 0
-6 57 -894 0 -16 60 0 24 46 -700 0
75 -26 2473 -1000 -55 -27 0 135 -25 1925 0
74 -3 1679 0 -86 -5 0 104 -2 1306 0
188 -60 3735 0 -142 -60 0 -72 -48 2912 0
-291 151 -7912 0 -81 149 0 279 113 -6167 0
-156 43 -3442 0 174 55 0 84 35 -2683 0
-21 11 -2261 3000 -41 15 -2000 -31 11 -1759 0
68 13 -2723 0 38 8 0 -32 4 -2118 0
-109 -18 -11 -1000 -9 -13 0 -39 -13 -10 0
329 3 -907 -2000 -11 -1 0 -121 1 -707 0
56 14 -882 1000 96 12 0 166 7 -684 0
-128 -5 -249 0 -8 -5 0 62 -5 -192 0
1253 6 -147 0 13 11 0 243 -1 -115 0
                      6
190
214 -8 924 1000 -6 -8 0 24 -5 719 0
-231 10 -1276 1000 9 11 0 29 12 -997 0
-29 -70 2262 0 31 -68 0 1 -50 1766 0
-122 83 -4849 -2000 108 76 0 -142 69 -3777 0
-7 -34 -297 0 13 -27 1000 -117 -22 -228 0
-77 56 -4172 0 -27 67 0 -7 46 -3251 0
150 -127 7921 0 -10 -116 0 -80 -89 6173 0
-148 -27 1020 0 -148 -37 0 -168 -25 796 0
67 -5 1021 -6000 17 -10 1000 17 -4 794 0
98 -14 1443 -1000 8 -11 0 148 -6 1123 0
197 15 1728 0 -3 10 0 -43 13 1346 0
-48 -22 1299 1000 -18 -20 0 32 -14 1012 0
-322 -9 967 0 -282 -13 0 -292 -8 751 0
144 26 -1194 -1000 54 31 0 -46 24 -930 0
-832 29 762 0 68 16 0 -72 28 592 0
                      7
499
-29 80 -5385 -2000 31 71 0 -9 57 -4197 0
62 11 678 2000 -28 14 -1000 -48 11 530 -1000
95 64 -2447 0 -25 61 0 -15 46 -1908 0
151 -81 3526 4000 -119 -76 0 141 -66 2749 0
-215 45 -2193 2000 25 39 -2000 25 32 -1713 0
-41 -64 6105 0 99 -68 0 -211 -51 4757 0
190 83 -10646 0 110 73 0 70 54 -8294 0
340 18 2683 1000 240 18 0 240 14 2090 0
-88 16 530 3000 2 17 -1000 2 12 414 0
-148 16 306 2000 22 11 0 -228 9 236 0
-32 22 -2663 0 -12 23 0 8 15 -2073 0
74 49 -1009 0 14 46 0 184 38 -787 0
449 23 -868 0 279 31 0 329 26 -674 0
-103 -18 2396 2000 -63 -28 0 57 -21 1865 0
-249 -38 1624 0 -199 -18 0 11 -20 1264 0
                      8
-182
-43 -64 6129 1000 -33 -54 0 -13 -44 4777 0
-99 7 -1861 -4000 31 -1 2000 11 0 -1451 2000
-29 -27 2355 3000 21 -31 0 -9 -23 1836 0
-194 95 -1438 -2000 6 89 0 -94 72 -1124 0
206 -8 2621 -4000 -14 -11 1000 26 -8 2045 0
19 55 -5354 -2000 59 54 0 319 41 -4173 0
-131 -16 10048 -1000 -151 -16 0 99 -6 7827 0
-360 -51 -3371 -2000 -210 -40 0 -330 -31 -2627 0
2 -15 -641 0 2 -10 2000 -8 -8 -500 0
234 -18 -946 -1000 -56 -10 0 104 -10 -733 0
15 -39 1685 0 25 -40 0 15 -33 1312 0
-306 -53 1865 0 34 -47 0 -76 -44 1453 0
-317 -17 767 0 -77 -23 0 -157 -21 596 0
142 0 -1567 -1000 12 11 0 -38 7 -1221 0
829 32 -4209 0 319 29 0 -271 23 -3274 0
                      9
-83
135 -31 -731 0 5 -39 0 -5 -30 -569 0
192 -9 2889 2000 -18 -2 -1000 22 -4 2251 -1000
-184 -7 -3175 -6000 -24 2 0 16 -2 -2476 0
143 -87 952 -4000 63 -78 0 -37 -64 744 0    6
343 -32 -821 2000 43 -24 0 -7 -25 -640 0
30 -6 2125 4000 -10 -10 0 -190 -2 1657 0
-5 -48 -8536 2000 -5 -51 0 -255 -47 -6650 0
30 81 787 1000 20 70 0 240 60 613 0
-17 -2 114 0 -37 -7 -1000 3 -8 89 0
-401 6 -139 0 -41 4 0 -121 2 -110 0
-164 14 689 0 6 15 0 26 13 535 0
175 46 -2919 -1000 -35 40 0 -25 38 -2271 0
131 0 -163 0 11 6 0 -9 4 -127 0
-199 -4 268 0 11 -11 1000 11 -10 209 0
-607 44 746 0 -367 43 0 133 26 580 0
                    4 0
-369
-366 52 -3777 0 14 59 0 4 46 -2945 0
-186 -36 -2210 0 -6 -38 0 -16 -27 -1722 0
72 36 2339 3000 -8 19 0 2 21 1824 0
-128 2 411 8000 -98 -3 0 72 2 319 0
-459 33 -380 -1000 -39 38 0 -39 37 -296 0
17 -23 -2149 -2000 -163 -27 0 117 -25 -1675 0
13 25 8247 -1000 123 31 0 43 34 6426 0
98 -54 309 0 68 -46 0 -72 -45 243 0
27 1 568 0 17 1 0 -33 3 441 0
203 2 2448 0 103 3 0 263 5 1904 0
185 0 -2261 0 -5 2 0 -5 3 -1758 0
-98 -61 3197 2000 -28 -57 0 -118 -48 2484 0
153 -2 -130 0 33 -10 0 83 -5 -101 0
64 13 -869 0 4 13 -2000 4 15 -675 0
-155 -182 6647 0 175 -189 0 295 -144 5171 0
                      1
-48
509 -10 3940 0 -1 -15 0 -1 -12 3071 0
189 70 2492 0 39 67 0 -21 51 1942 0
145 -28 428 0 25 -9 0 -15 -12 333 0
274 31 -285 -1000 144 31 0 24 17 -220 0    7
-46 -4 78 2000 14 -19 0 4 -18 60 0
25 17 3839 0 115 31 0 -35 23 2993 0
-321 26 -4899 0 -61 23 0 19 6 -3818 0
136 -18 1495 0 -134 -26 0 86 -19 1162 0
94 3 -1523 1000 54 6 0 84 4 -1184 0
-120 -18 -3107 0 -40 -22 0 -240 -17 -2416 0
-192 21 1470 0 18 17 0 18 12 1142 0
184 73 -3278 -1000 74 71 0 154 56 -2546 0
-334 28 -940 0 -114 32 0 -134 23 -730 0
73 -11 1366 0 3 -5 1000 3 -8 1061 0
-19 170 -7168 0 91 178 0 -249 142 -5576 0
                      2
1067
-185 -5 -3131 0 -5 -4 0 -5 -2 -2438 0
-50 -50 -3109 0 -50 -47 0 50 -37 -2422 0
-3 -34 -1722 0 -13 -39 0 37 -32 -1342 0
-290 3 -2321 -6000 -90 6 0 -80 10 -1811 0
170 -41 990 -1000 -40 -32 0 30 -24 772 0
89 -18 -2216 0 -111 -28 0 -11 -16 -1729 0
289 -3 2285 0 79 4 0 -1 11 1782 0
-131 42 -1435 0 149 48 0 -121 46 -1116 0
-177 18 1526 -2000 -37 14 0 -47 15 1188 0
198 52 901 0 38 53 0 98 40 701 0
158 -32 482 0 -12 -30 0 28 -23 377 0
-140 -43 2493 0 -40 -39 0 -110 -27 1937 0
263 -54 1572 0 73 -51 0 83 -40 1221 0
-98 1 -501 0 -8 -4 0 -38 0 -387 0
1059 -267 -3785 0 -151 48 0 389 33 -2944 0
                      3
-1127
-22 7 4219 0 8 9 0 -2 8 3285 0
-165 15 1676 -1000 35 19 0 -55 15 1305 1000
-160 67 1155 0 20 64 0 -10 55 902 0
111 4 1946 3000 21 0 0 141 0 1517 0
61 91 -1739 -1000 51 85 0 41 67 -1355 0
-307 39 -1452 0 233 46 0 93 27 -1131 0
-56 -54 -3519 0 -6 -68 0 124 -59 -2744 0
58 -7 -669 0 -62 -17 0 118 -17 -523 0
126 -34 -1562 1000 -34 -30 0 -44 -29 -1218 1000
-29 -71 957 0 -29 -73 0 -9 -56 743 0
-15 13 -1689 0 -95 17 0 -165 13 -1316 0
60 -18 -221 0 -20 -20 0 140 -24 -171 0
-34 49 -638 0 6 44 0 -14 36 -496 0
21 10 -148 0 11 10 0 -49 5 -118 0
-1014 389 13616 0 86 -255 0 -604 -196 10590 0
                      4
698
38 0 -4053 0 -52 -5 0 38 -7 -3158 0
146 -11 -175 2000 -14 -15 0 36 -10 -135 -2000
87 -51 -1360 0 -23 -51 0 -53 -44 -1063 0
65 -26 679 0 -15 -19 0 -275 -16 531 0
-113 -103 2293 2000 27 -94 0 -53 -74 1787 0
158 -59 2657 3000 -172 -59 0 18 -43 2071 0
208 69 3722 0 -182 83 0 -92 69 2902 0
-24 11 -428 0 76 30 0 -154 19 -332 0
-48 16 2594 0 -38 13 0 -28 12 2022 -2000
-132 60 -372 0 -32 72 0 -52 54 -287 0
-60 11 1156 0 100 2 0 170 0 902 0
83 43 -2109 0 43 41 0 -67 39 -1642 0
-53 -33 -5 0 -13 -32 0 107 -30 -3 0
-53 -17 468 0 7 -18 0 137 -12 366 1000
-161 -65 -10895 0 59 266 0 219 204 -8473 0
                      5
-145
-234 -15 1499 0 86 -9 0 -4 -8 1170 0
-9 27 30 -1000 1 26 0 21 16 21 1000
72 21 2644 0 12 19 0 72 18 2063 0
-17 9 -1855 0 13 2 0 243 3 -1448 0
-32 40 -2101 -1000 -62 31 0 18 23 -1639 0
167 37 -2245 -6000 7 32 0 -283 26 -1750 0
-166 -61 -2795 0 194 -65 0 -36 -51 -2179 0
122 -39 1723 0 -138 -59 0 232 -43 1341 0
-40 5 -1559 0 140 5 -1000 140 4 -1215 -1000
193 -33 -257 0 63 -51 0 -27 -38 -202 0
-124 -26 487 0 6 -20 0 -54 -13 376 0
-50 -43 3190 0 -40 -41 0 0 -35 2483 0
-49 16 -48 -1000 1 18 0 -199 21 -38 0
161 21 -860 1000 -39 26 0 -59 17 -670 -2000
894 -135 314 0 -236 -161 0 264 -115 244 0
                      6
-226
262 -1 -1593 0 -48 0 0 -38 5 -1243 0
-47 -47 423 0 3 -45 0 -57 -31 332 0
-21 12 -1873 0 -1 19 0 -51 14 -1462 0
-120 3 2322 1000 -20 5 0 -120 3 1811 0
-37 23 -262 0 33 28 0 -17 25 -202 0
-122 -8 3702 3000 68 -12 0 218 -10 2885 0
-61 36 3479 0 19 37 0 79 24 2712 0
-314 3 1891 0 86 16 0 -184 13 1476 0
152 -8 -1240 0 -88 -5 2000 -78 -3 -966 4000
-157 0 -1257 0 -57 11 0 3 10 -977 0
288 17 -1002 0 -2 14 0 -12 11 -778 0
20 46 -901 0 20 41 0 110 35 -701 0
64 -8 260 2000 -26 -7 0 164 -7 202 0
-38 -27 761 -2000 2 -32 -1000 2 -21 592 1000
-649 68 6536 0 181 96 0 -569 67 5083 0
                      7
564
-202 25 4967 0 -12 18 0 8 12 3872 0
154 55 -976 0 4 53 0 34 40 -761 0
-92 -23 -983 1000 8 -25 0 38 -22 -763 0
26 -10 -2452 -2000 66 -11 0 136 -8 -1912 0
557 -22 1887 0 -53 -22 0 -43 -22 1470 0
28 19 -4856 0 18 28 0 28 27 -3783 0
160 17 -6045 0 -220 3 0 -30 14 -4712 0
255 52 -5382 0 -125 50 0 45 34 -4196 0
-151 0 1493 -1000 -1 -5 -1000 -1 -2 1164 -2000
83 16 3284 0 33 13 0 133 9 2555 0
-131 2 -119 0 -11 7 0 39 5 -92 0
-164 -12 -3800 -1000 -4 -5 0 -254 -7 -2957 0
27 2 -765 -1000 37 -3 0 -113 -5 -594 0
-72 11 -257 1000 28 12 2000 -62 8 -199 0
881 -110 -7084 0 31 -108 0 511 -88 -5509 0
                      8
-1043
115 -18 -5721 -1000 55 -11 0 -5 -13 -4461 0
-234 -29 36 0 -4 -28 1000 -4 -22 26 0
52 -8 2303 -2000 -48 -13 0 -38 -8 1792 0
2 26 1664 1000 -8 27 0 -48 21 1298 0
-708 46 -968 0 82 42 0 112 36 -756 0
-166 -35 3022 0 -126 -42 0 -96 -39 2354 0
-267 -58 10707 0 93 -38 0 -7 -42 8344 0
-177 -44 3875 0 173 -41 0 43 -30 3019 0
109 18 329 2000 59 20 1000 29 11 255 1000
44 -25 -3330 0 -66 -21 0 -16 -18 -2591 0
-105 0 1135 0 -55 -2 0 -115 -4 881 0
19 -24 4583 2000 -1 -26 0 249 -18 3566 -1000
-72 12 1134 0 8 13 0 38 15 882 0
-25 14 -44 -1000 5 15 -1000 25 11 -36 0
-1285 122 5692 0 -35 96 0 -365 89 4426 0
                      9
1460
197 -11 3405 2000 -33 -14 0 27 -6 2657 0
122 -15 1220 0 12 -14 -2000 22 -13 954 0
114 37 -759 1000 74 43 0 34 33 -590 0
122 -45 443 1000 -88 -45 0 -148 -37 345 0
415 -162 877 0 -45 -155 0 -115 -125 686 0
132 27 -355 0 102 30 0 -48 28 -277 0
448 51 -11386 0 158 33 0 -32 34 -8872 0
92 -20 -1466 0 -18 -26 0 -78 -20 -1140 0
-60 -25 -1601 -1000 -80 -19 -2000 -40 -14 -1246 -2000
-139 53 2687 0 101 49 0 -119 40 2090 0
78 -25 -652 0 48 -27 0 148 -20 -506 0
-4 8 -1151 -1000 -14 10 0 -124 5 -896 2000
116 -8 -1207 0 -14 -3 0 -34 -9 -940 0
126 -9 225 2000 -24 -8 0 86 -6 177 0
802 -17 -2300 0 -78 9 0 32 -11 -1788 0
                    5 0
-1075
-258 17 -1274 -1000 -28 18 0 -28 13 -995 0
17 24 -1488 0 -33 21 1000 -23 20 -1163 0
-287 -50 -1093 0 -57 -51 0 -47 -38 -852 0
-70 57 -1596 -2000 90 54 0 170 47 -1245 0
-195 233 -2971 -1000 -5 224 0 75 185 -2317 0
98 2 -1002 2000 38 2 0 88 0 -781 0    7
-224 -32 4917 0 -224 -27 0 -124 -20 3831 0
-67 50 1997 0 -7 46 0 63 41 1554 0
-20 10 1804 -1000 40 2 1000 0 3 1404 1000
177 -83 -2476 0 -23 -78 0 67 -63 -1925 0
12 29 230 0 2 30 0 -68 26 178 0
61 16 -1482 0 31 8 0 -99 9 -1151 -1000
-205 -13 528 0 -75 -16 0 85 -8 412 0
-242 -5 -1037 -1000 38 -5 1000 -152 -3 -808 0
-896 -109 957 0 74 -126 0 364 -82 745 0
                      1
400
45 -15 -665 0 25 -19 0 25 -13 -519 0
-6 1 1065 0 14 3 0 -26 2 833 0
296 60 219 0 46 51 0 56 40 170 0
-36 -35 275 1000 -6 -29 0 -116 -30 216 0
68 -137 3437 2000 18 -124 0 -32 -106 2678 0
-305 -31 1434 -4000 -225 -32 0 55 -27 1119 0
-92 62 1033 0 128 76 0 228 51 805 0
269 -19 -1759 0 -81 -12 0 59 -10 -1369 0
39 -2 -1465 2000 -11 0 -1000 29 2 -1141 -1000
-76 68 1489 0 -6 59 0 -26 53 1158 0
-1 17 -938 0 39 14 0 49 9 -728 0
-15 -35 2236 0 -35 -26 0 295 -21 1737 0
264 21 29 1000 154 20 0 -46 16 21 0
204 13 2275 1000 -56 9 -2000 94 7 1771 0
1140 125 -6614 0 30 124 0 30 86 -5147 0
                      2
-146
143 71 436 0 3 73 0 -17 56 343 0
5 -7 71 0 15 -7 0 45 -9 53 0
-156 -21 1043 0 -56 -13 0 -26 -14 814 0
-9 20 -118 1000 -99 21 0 91 21 -93 0
-70 -8 -190 -1000 -30 -16 0 50 -12 -146 0
310 43 -1086 2000 220 44 0 -160 36 -847 0
-83 -100 -1993 0 -123 -115 0 37 -89 -1553 0
-169 -18 -204 0 11 -15 0 -269 -25 -160 0
1 10 1968 -1000 1 12 2000 -39 6 1534 2000
-9 -12 -625 0 -19 -5 0 -19 -13 -488 0
173 -49 385 0 -57 -42 0 -77 -33 299 0
350 42 -435 1000 20 35 0 -260 29 -338 0
-118 -8 946 -2000 -68 -4 0 12 -6 736 0
56 -9 -2213 -2000 36 -3 1000 66 -5 -1723 0
-691 -39 11360 0 9 -15 0 -481 -10 8839 0
                      3
-422
-337 -142 2807 0 -7 -136 0 23 -112 2185 0
-97 -10 -1360 1000 3 -7 0 -37 -4 -1058 0
17 -31 37 0 47 -29 0 -23 -20 28 0
28 -35 1335 -2000 28 -43 0 -152 -34 1041 0
-122 24 -1414 3000 -2 24 0 -82 24 -1104 0
-216 -35 -536 0 -116 -36 0 94 -28 -418 0
254 94 1888 0 154 93 0 -136 81 1472 0
-262 41 -269 0 28 23 0 218 39 -209 0
8 -15 -2550 1000 8 -16 -1000 48 -13 -1987 -1000
-257 -11 129 0 -27 -13 0 113 -8 102 0
-276 30 909 1000 34 24 0 144 18 707 0
-382 -19 -3154 -2000 8 -16 0 28 -14 -2452 0
-30 -8 -1799 1000 -80 -12 0 -10 -7 -1397 0
-72 -21 1286 1000 -32 -23 0 -42 -17 1001 0
126 -34 -7922 0 -164 -55 0 206 -39 -6164 0
                      4
261
282 111 -3872 1000 12 101 0 -48 87 -3018 0
2 11 1607 -2000 -48 5 -1000 12 6 1251 -1000
2 34 -1061 0 -18 29 0 32 22 -827 0
79 21 -755 1000 39 28 0 269 23 -589 0
78 35 -188 -6000 18 33 0 8 20 -144 0
80 8 1663 0 30 8 0 10 6 1296 0
-171 -66 -3699 0 29 -52 0 -61 -49 -2883 0
388 -43 1635 0 98 -28 0 -22 -33 1274 0
-18 -1 1721 -2000 -18 0 0 -48 2 1341 0
236 -1 613 2000 6 1 0 -14 3 477 0
58 -7 -1206 -2000 -92 -5 0 -282 -2 -939 0
6 10 3745 1000 -24 9 0 86 9 2911 0
-46 22 1468 -1000 134 20 0 -6 16 1140 0
53 32 -1044 1000 53 29 -1000 -57 24 -811 0
-221 16 -125 0 139 12 0 189 2 -95 0
                      5
-25
-312 1 2059 -2000 -12 6 0 58 2 1607 0
241 8 -19 1000 51 13 2000 21 12 -14 2000
-29 -3 747 0 -9 -3 0 1 -3 583 0
-104 34 -1151 -1000 76 25 0 -164 21 -896 0
130 -45 -84 3000 10 -39 0 70 -28 -68 0
65 21 -1422 -3000 95 25 0 65 20 -1109 0    6
-94 30 3853 0 -184 18 0 96 16 3001 0
-302 46 -2240 0 -162 51 0 -2 41 -1746 0
-129 30 -829 1000 11 28 0 11 22 -647 0
115 0 -1172 -4000 25 -5 0 -55 -6 -912 0
-62 5 1288 1000 68 6 0 198 6 1002 0
118 -26 -1241 0 18 -24 0 -52 -23 -963 0
117 -21 -713 2000 -213 -15 0 -83 -15 -555 0
-231 2 677 -2000 -21 1 2000 29 2 523 0
258 59 5895 0 -12 64 0 -412 62 4582 0
                      6
159
198 -48 -1921 1000 8 -43 0 -12 -36 -1499 0
-242 -12 -2903 1000 -22 -18 -1000 -22 -21 -2263 -1000
31 -48 -1495 0 11 -42 0 -39 -31 -1167 0
47 -60 1966 2000 -103 -52 0 37 -47 1530 0
95 49 1402 0 45 38 0 -75 33 1093 0
-74 -29 1344 6000 -94 -35 0 -114 -29 1048 0
331 8 -1417 0 141 13 0 61 11 -1102 0
189 -60 3412 0 89 -67 0 -61 -57 2659 0
235 -41 832 0 15 -38 0 35 -26 650 0
-150 1 1401 2000 20 7 0 -50 10 1090 0
509 -13 -773 0 19 -16 0 -11 -16 -599 0
-100 55 -967 0 -50 54 0 60 46 -754 0
-63 11 -564 -1000 287 8 0 227 10 -437 0
113 -23 192 1000 -7 -18 -1000 33 -15 154 -1000
-33 -60 -7717 0 -143 -55 0 607 -53 -5999 0
                      7
571
322 3 2396 0 -18 0 0 -48 1 1868 0
39 8 4150 -2000 19 14 0 9 15 3235 0
87 71 3716 -1000 -3 61 0 37 48 2898 0
-69 34 -1389 -1000 1 34 0 -9 30 -1080 0
-162 -59 -775 0 -82 -52 0 98 -45 -603 0
54 24 -1866 -3000 34 34 0 -36 21 -1452 0
-200 -23 -1078 0 -130 -19 0 -170 -13 -840 0
-93 64 -4165 0 -123 55 0 107 53 -3246 0
-135 36 -1250 0 25 33 0 15 15 -975 0
-140 9 -633 0 10 1 0 10 -3 -493 0
-494 12 -107 0 -4 13 0 56 10 -87 0
84 -61 2215 0 74 -63 0 -146 -53 1724 0
-165 -12 1747 0 -275 -12 0 -305 -12 1356 0
58 1 -586 -1000 8 1 0 -22 -2 -458 2000
453 -22 7859 0 153 -21 0 -837 -16 6111 0
                      8
-654
-480 40 -1714 0 10 35 0 40 31 -1336 0
66 -31 -2055 1000 -24 -32 0 -4 -26 -1603 0
46 -25 -3309 2000 26 -17 0 -14 -15 -2579 0
79 -2 664 2000 89 -7 0 19 -2 516 0
24 39 -657 0 44 45 0 -26 32 -512 0
-125 -30 2849 0 -45 -42 0 45 -20 2217 0
-65 -2 3447 0 95 -15 0 145 -11 2684 0
273 -33 4348 0 293 -21 0 23 -24 3388 0
32 -44 2446 0 -38 -45 0 -28 -25 1906 0
85 -14 -887 0 -25 -8 0 -45 -4 -690 0
7 -6 248 0 17 0 0 -123 4 195 0
-277 16 -1987 0 -7 19 0 153 15 -1546 0
320 7 -1619 0 170 5 0 300 3 -1256 0
-105 23 122 2000 -55 22 1000 -55 21 95 -1000
-647 85 -4309 0 33 67 0 733 60 -3353 0
                      9
193
363 -36 1081 0 23 -31 0 -17 -29 843 0
-56 54 -635 -2000 24 50 0 4 43 -493 0
-326 -58 1178 -1000 -56 -54 0 24 -43 918 0
-4 4 -792 -4000 -104 12 0 -204 5 -617 0
-121 1 613 0 -11 -12 0 -111 -4 478 0
167 36 -3075 0 -73 42 0 47 28 -2395 0
196 39 -4811 0 6 50 0 6 33 -3748 0
-242 -8 -3075 0 -342 -13 0 -312 -11 -2394 0
-83 50 -3429 0 -43 53 0 -83 36 -2672 0
276 8 1410 0 -4 8 0 176 4 1098 0
86 7 -476 -1000 -84 -4 0 46 -7 -369 0
581 9 1133 0 -19 11 0 -109 10 882 0
-35 2 391 0 -25 4 0 -125 5 303 0
196 -34 813 -1000 76 -35 -2000 56 -30 632 0
502 -89 -974 0 -88 -69 0 -348 -64 -754 0
                    6 0
-49
-157 20 -163 3000 -17 16 0 23 15 -128 0    7
8 -41 1486 4000 -32 -33 0 8 -29 1156 0
301 104 -1712 0 41 97 0 1 78 -1336 0
-40 -28 1756 2000 40 -36 0 280 -29 1369 0
321 -48 1622 0 -19 -40 0 111 -31 1262 0
-22 -9 1323 3000 128 -9 0 38 -8 1031 0    7
-257 -63 5433 0 83 -66 0 -177 -40 4235 0
-138 14 1504 0 102 26 0 332 21 1170 0
64 -20 1765 0 44 -21 0 104 -11 1375 0
-243 2 -1407 0 -93 4 0 -33 3 -1096 0
-28 -8 1383 2000 102 0 0 32 2 1074 0
-370 31 -1104 0 30 28 0 30 25 -860 0
-182 1 -512 0 8 4 0 -12 1 -399 0
-62 38 -1339 -1000 -22 32 1000 -12 27 -1041 0
75 53 4841 0 55 63 0 145 54 3762 0
                      1
297
-9 -46 -1034 -6000 -19 -45 0 1 -37 -806 0
15 10 -689 -2000 35 2 0 -15 -1 -534 0
-43 -76 790 0 -13 -78 0 -23 -63 618 0
-27 27 -1800 0 -37 33 0 -157 25 -1403 0
-498 89 -3475 0 12 91 0 -78 67 -2707 0
-40 -34 506 -6000 80 -38 0 -100 -35 395 0
393 81 -5299 0 -207 84 0 203 50 -4131 0
304 -10 -762 0 164 -30 0 -36 -18 -594 0
114 -17 1028 0 14 -17 0 -16 -20 803 0
235 4 2236 0 135 -2 0 -45 -1 1741 -1000                  5
68 16 -1784 -1000 -72 13 0 -102 9 -1388 0
-243 -73 1552 0 -53 -72 0 227 -63 1208 0
-64 3 2377 0 -24 -4 0 -34 0 1849 0
-89 -19 611 2000 -9 -9 0 -49 -7 474 0
-142 -14 -8769 0 -52 -32 0 -62 -24 -6819 0
                      2
-694
-70 76 1293 3000 20 75 0 -30 63 1010 0
-87 30 -759 0 -17 33 0 -7 30 -595 0
-249 28 3525 0 21 33 0 1 27 2745 0
54 -2 817 0 74 -9 0 54 0 636 0
333 -74 1729 0 63 -77 0 63 -56 1349 0
-17 42 -269 3000 -107 51 0 23 38 -211 0
-289 -90 4382 0 141 -97 0 1 -66 3415 0
121 10 -2214 0 -129 28 0 1 14 -1724 0
-145 14 -1194 0 -15 12 2000 -25 13 -934 1000
-323 10 -2601 0 27 9 0 27 7 -2025 2000
-57 -29 836 0 33 -24 0 163 -16 652 0
461 68 -1957 1000 1 65 -1000 -329 60 -1522 0
136 -12 -2311 0 -44 -7 0 106 -6 -1797 0
13 -2 975 -1000 -17 -6 0 93 -8 761 0
259 -19 6302 0 79 -22 0 -1 -17 4903 0
                      3
418
110 -10 -1144 0 -10 -3 0 10 -8 -894 0
235 -65 1679 0 -5 -68 0 25 -54 1311 0
311 -13 -4183 0 -39 -17 0 -19 -12 -3258 0
18 -17 -92 0 -92 -12 0 108 -15 -71 0
139 24 1318 0 -91 22 0 9 18 1025 0
-118 -31 -1308 0 -58 -47 0 202 -21 -1019 0
31 69 -4173 0 11 78 0 -139 61 -3251 0
-679 -4 4163 0 -119 -14 0 -159 -4 3243 0
63 14 -147 0 33 20 -4000 43 16 -110 -2000
303 -58 1922 0 -177 -45 0 -47 -36 1496 -1000
68 32 155 0 38 25 0 -122 17 118 0
-183 -43 1685 -2000 -3 -47 2000 67 -46 1309 0
17 3 863 0 47 5 0 -103 3 671 0
13 5 -2500 0 3 6 0 13 8 -1946 0
-1389 33 2718 0 31 42 0 281 30 2112 0
                      4
-723
-56 -110 1829 0 14 -116 0 4 -89 1426 0
-371 72 -1944 0 19 79 0 -31 60 -1515 0
-311 22 1182 0 29 23 0 49 16 921 0
-25 27 -580 -1000 85 27 0 -255 22 -452 0
-369 -60 -95 0 21 -51 0 -109 -50 -74 0
244 41 2287 1000 34 56 0 -306 31 1783 0
-101 -29 2601 0 -121 -29 0 89 -22 2026 0
499 -17 -2043 0 249 -23 0 109 -22 -1592 0
-26 -18 -490 0 -86 -22 2000 -86 -20 -386 1000
-289 70 -2123 0 111 54 1000 -109 46 -1652 0            7
-147 -36 253 0 -137 -29 0 33 -24 200 0
-97 36 -716 1000 83 41 -1000 173 37 -554 0
-40 12 -644 0 10 9 0 40 8 -502 0
49 -4 2982 0 39 -4 0 -41 -4 2319 0
1757 -34 -6351 0 -253 -41 0 -203 -35 -4940 0
                      5
1142
9 147 -2159 0 29 145 0 29 116 -1682 0
496 -43 2189 0 -24 -46 0 36 -35 1705 0
273 -31 -492 0 3 -26 0 -37 -18 -385 0
-2 -32 1504 2000 18 -34 0 148 -25 1172 0
279 122 -2885 -2000 -21 112 0 139 105 -2246 0
-84 -36 -1307 -2000 66 -40 0 276 -28 -1019 0
192 37 -871 0 202 18 0 -148 14 -678 0
-169 39 -262 0 -39 54 0 -99 41 -203 0
13 -3 2170 -1000 113 -6 -2000 113 1 1693 -1000
112 -56 3723 0 2 -48 -2000 192 -41 2897 0
62 31 -1002 0 122 26 0 2 23 -782 0
83 -41 740 0 -87 -33 0 -77 -30 572 0
84 -7 228 0 -36 -12 0 14 -12 179 0
-37 -10 -1759 0 -47 -12 0 -7 -10 -1369 0
-1509 55 5858 0 131 57 0 -189 57 4558 0
                      6
-414
109 -74 1299 -2000 -61 -72 0 -61 -58 1012 0    6
-387 -14 -1742 0 23 -16 0 -17 -13 -1359 0
61 35 1302 0 -19 32 0 1 21 1017 0
46 40 -1712 -1000 -34 40 0 56 31 -1333 0
-64 -100 3737 4000 16 -102 0 -74 -94 2909 0
-112 1 -724 1000 -32 3 0 -362 6 -563 0
-161 -65 2665 0 -201 -48 0 139 -42 2076 0
-12 -32 747 0 -72 -35 0 228 -20 581 0
-31 25 -1292 2000 -71 27 4000 -81 16 -1007 2000
160 53 -3804 0 10 57 1000 40 44 -2960 0
119 -4 1205 1000 -31 -5 0 -11 -5 939 0
151 34 -2353 0 51 27 0 -149 27 -1827 0
-5 -35 973 0 15 -24 0 -45 -17 757 0
106 33 523 0 46 35 -1000 -94 29 409 0
1940 -26 -7674 0 90 -18 0 310 -26 -5970 0
                      7
-121
-221 -10 234 4000 29 -5 0 49 -8 182 0
139 52 -165 0 -31 50 0 -11 40 -126 0
-172 -21 -766 0 28 -27 0 8 -18 -600 0
-90 -53 384 0 -10 -47 0 -60 -46 297 0
112 60 -4743 -2000 72 67 0 12 57 -3694 0
52 23 1569 0 -48 17 0 162 11 1220 0
27 27 -4106 -1000 27 30 0 -33 21 -3200 0
158 13 -686 0 -42 -1 0 -292 -4 -534 0
-13 -25 -1820 -1000 -13 -22 -2000 27 -17 -1418 -1000
-399 -28 1156 0 -49 -38 0 -319 -27 900 0
-93 -17 -1246 -2000 27 -15 0 7 -13 -970 0
-155 -23 2830 0 -35 -19 0 215 -19 2200 0
-169 75 -2595 0 61 62 0 1 52 -2020 0
-230 -31 -580 0 -10 -33 2000 70 -28 -452 0
-2125 -56 5146 0 -35 -45 0 -155 -36 4003 0
                      8
-492
-76 27 -1939 -2000 -36 15 0 -16 17 -1511 0
-142 -43 1823 0 28 -38 0 18 -29 1420 0
-49 -35 -68 0 -19 -25 0 -9 -21 -50 0
80 51 425 0 -30 40 0 -40 46 332 0
-226 -39 5318 0 -86 -41 0 64 -31 4145 0
109 -7 -797 -3000 -1 -7 0 119 -6 -619 1000    6
16 28 4568 2000 36 22 0 -24 20 3562 0
73 17 1250 0 153 31 0 213 25 973 0
68 -3 3200 -2000 38 -4 1000 8 -3 2492 1000
201 -9 1087 0 71 2 0 271 -1 844 0
-26 15 656 1000 -26 14 0 -26 15 510 0
-163 15 -1738 -1000 27 2 0 -263 7 -1352 0
160 -45 3718 0 -100 -33 0 60 -32 2894 0
130 2 163 0 -40 4 -1000 70 4 127 0
634 46 -2289 0 -76 13 0 -436 17 -1780 0
                      9
1027
512 11 618 0 52 20 0 -8 15 483 0
275 14 -1259 0 15 14 0 -45 10 -982 0
92 91 -7 0 -8 78 0 42 64 -8 0
-2 -30 -285 0 -2 -22 0 98 -21 -221 0
359 11 -3940 0 9 11 0 -81 6 -3073 0
-15 -27 -38 6000 95 -20 0 -145 -18 -30 -2000
-34 -65 -5495 -1000 106 -64 0 56 -47 -4285 0
-46 -38 -1319 0 -206 -42 0 -26 -41 -1026 0
0 21 -1321 4000 0 19 -2000 -30 18 -1026 -2000
176 9 -325 0 -34 -4 0 -124 0 -249 0
129 -8 629 0 -51 -4 0 59 -8 489 0
272 -10 1245 2000 -18 2 0 232 -7 968 0
109 -5 -1880 -1000 159 -10 0 59 -6 -1465 0
23 31 1487 0 43 27 0 -97 23 1155 0
78 -9 5927 0 -82 12 0 598 13 4608 0
                    7 0
-78
-532 -63 3601 0 -42 -58 0 38 -45 2804 0
-271 5 243 0 -41 3 0 69 1 190 0
102 -69 518 0 2 -53 0 -48 -47 406 0
-119 12 953 0 41 8 0 -79 4 741 0
-435 29 968 0 85 27 0 25 25 757 0
-164 32 1283 -3000 -74 25 0 186 17 999 1000
466 151 874 0 -74 146 0 16 116 683 0
-211 52 1078 0 -41 51 0 -191 47 839 0
-7 -6 -2629 -2000 -17 -1 1000 23 -5 -2053 1000
-48 15 -2097 0 -58 27 0 -18 19 -1636 0
-106 4 -1507 -1000 74 0 0 4 2 -1171 0
-104 29 -1234 -1000 -24 29 0 -14 29 -959 0
-424 14 -937 2000 -264 12 0 -224 8 -727 0
2 -50 -2045 0 -18 -45 0 92 -39 -1588 0
1288 87 -4095 0 318 78 0 -2 58 -3182 0
                      1
-800
440 83 -4526 0 40 76 0 -30 58 -3526 0
139 -17 418 -1000 9 -16 0 -61 -12 325 0
-224 5 -2220 0 -24 -8 0 36 -2 -1731 0
130 -1 -561 0 80 2 0 -70 0 -436 0
-14 -32 508 0 -124 -33 0 -4 -28 393 0
65 -37 -3308 0 45 -33 0 -165 -16 -2576 0
-714 -237 6601 0 6 -238 0 -54 -189 5143 0
178 -80 -1474 0 108 -73 0 198 -58 -1149 0
-98 -29 5753 -1000 2 -37 0 -18 -26 4487 -1000
-235 -1 2618 0 75 -15 0 235 -15 2039 0
-27 5 855 2000 3 6 0 -127 7 664 0
142 -37 -214 0 22 -43 0 -28 -37 -167 0
381 -19 959 -1000 291 -16 0 291 -9 746 0
-69 55 95 0 -9 52 0 -49 44 72 0
-2052 -199 -2072 0 -262 -195 0 -402 -163 -1614 0
                      2
51
-493 -59 2841 -1000 -23 -54 0 -23 -41 2215 0
-20 -3 -1990 2000 10 -3 0 60 -1 -1549 0
241 23 4595 0 71 31 0 -9 25 3580 0
-25 6 -2286 0 -175 3 0 55 4 -1781 0
250 -6 1548 0 90 2 0 -40 -1 1209 0
-43 43 4159 0 -43 41 0 97 25 3238 0
201 224 -9564 0 -109 225 0 11 178 -7453 0
-186 79 766 0 144 70 0 -16 59 597 0
63 37 -3932 2000 -27 41 0 -7 34 -3066 2000
284 -33 -607 0 -16 -18 0 -266 -8 -472 0
60 0 788 -1000 -20 0 0 180 -2 614 0
-182 -7 3409 0 -12 -2 0 -52 1 2652 0
-126 17 672 1000 -216 17 0 -276 14 522 0
-1 -37 1793 0 -1 -35 0 -11 -29 1395 0
1174 249 1142 0 224 254 0 434 211 889 0
                      3
446
479 24 -1829 2000 -11 15 0 29 10 -1427 0
-22 51 1764 -1000 8 47 0 -52 39 1373 0
-227 -31 -4713 0 -47 -33 0 -47 -31 -3671 0
-17 -26 4548 -4000 33 -17 0 153 -17 3542 0
-119 21 -2455 -3000 -29 16 0 51 17 -1915 0    6
279 -30 -4376 0 9 -26 0 -61 -19 -3406 0
94 -113 8552 0 104 -101 0 -116 -85 6665 0
125 -68 1829 0 -225 -66 0 -35 -62 1426 0
31 -4 -374 -1000 51 -4 0 41 -9 -292 -1000
-70 25 -1537 0 -60 18 0 110 12 -1197 0
43 -27 -1414 0 -27 -28 0 -47 -24 -1101 0
-81 54 -4423 0 39 52 0 109 38 -3441 0
-101 2 -1703 -2000 9 -1 0 69 -3 -1325 0
180 -11 -865 0 10 -12 0 90 -10 -672 0
-798 -203 3179 0 -98 -198 0 -418 -160 2474 0
                      4
-171
-359 21 -884 -1000 21 25 0 1 18 -688 0
-2 -34 -206 0 -2 -33 0 38 -31 -160 0
76 47 4029 0 6 44 0 36 41 3137 0
-77 14 -3232 8000 133 3 0 -227 5 -2516 0
-152 -39 1012 6000 18 -41 0 -22 -34 790 0
-212 36 3268 -2000 -42 32 0 48 24 2543 0
134 -3 -4112 0 -6 -7 0 334 -1 -3204 0
72 50 -4207 -1000 262 51 0 182 47 -3279 0
26 -12 880 1000 -24 -12 -1000 -4 -4 688 0
-19 6 1972 0 111 8 0 71 4 1536 0
-59 39 57 0 -49 38 0 -159 34 46 0
221 -65 1626 0 -9 -67 0 -99 -53 1266 0
195 3 1191 1000 155 2 0 115 1 929 0
-128 33 -819 0 32 37 1000 -118 31 -638 0
1531 65 -2037 0 -19 42 0 621 34 -1587 0
                      5
123
240 -39 2272 0 20 -41 0 -10 -29 1771 0
-45 -24 995 -1000 -15 -18 0 -45 -13 775 0    6
63 -61 -3863 0 -17 -62 0 13 -53 -3007 0
229 35 1171 -4000 -81 32 0 139 30 909 0
14 53 -196 -3000 -26 53 0 64 42 -153 0
11 -38 -280 4000 -19 -36 0 -89 -27 -217 0
-12 -11 -388 0 -22 -12 0 -402 -15 -303 0
-207 -10 2793 2000 -257 -6 0 -217 -3 2177 0
-110 22 743 -2000 40 22 2000 0 14 576 0
-40 -8 -1479 0 -100 -14 0 -80 -10 -1152 0
-36 -23 2382 0 134 -21 0 194 -20 1851 0
-111 56 1311 0 -51 56 0 -11 50 1018 0
-153 -14 -494 0 -73 -4 0 -73 -3 -389 0
-190 -3 160 0 -30 -12 -2000 20 -10 123 0
-533 1 -3223 0 -253 14 0 -943 9 -2505 0
                      6
-209
-206 -16 314 0 -36 -9 0 -6 -8 242 0
101 31 -1316 2000 -9 25 0 31 22 -1024 0
-7 94 2691 0 53 98 0 3 81 2094 0
-134 -53 -1696 1000 -64 -40 0 -74 -39 -1317 0
535 27 -336 -2000 15 30 0 -115 23 -263 0
-115 17 -1555 -2000 145 17 0 95 16 -1211 0
-172 97 353 0 88 86 0 288 81 274 0
266 -19 866 -1000 176 -21 0 -34 -24 675 0
111 -38 -755 1000 -39 -37 -1000 -19 -27 -586 0
-178 -9 1928 0 102 -2 0 82 3 1499 0
106 11 -3640 1000 -74 16 0 -144 13 -2831 0
100 -43 -1412 0 90 -39 1000 10 -35 -1097 0
187 15 1335 0 -33 4 0 -13 7 1044 0
247 -9 1644 0 7 -3 1000 -23 -2 1282 0
-1210 80 3595 0 210 88 0 890 65 2796 0
                      7
-32
60 63 -1652 0 0 61 -1000 40 49 -1283 0
-53 10 -1019 -1000 37 10 0 17 6 -796 0
-80 -128 -2124 -2000 -80 -128 0 -60 -107 -1653 0
80 40 1835 -2000 90 38 0 100 32 1427 0
-274 -145 2215 4000 -44 -142 0 86 -116 1728 0
104 34 1268 0 -56 31 0 -56 22 987 0
40 -83 498 0 -140 -77 0 -90 -73 390 0
-9 23 -1087 0 -149 12 0 -59 19 -849 0
-95 8 230 2000 -35 7 1000 -25 3 178 1000
301 20 -2423 0 -89 22 0 -179 10 -1882 0
-135 11 2174 -2000 15 3 0 155 4 1692 0
-173 33 -379 0 -53 34 -2000 -73 28 -295 0
-190 -21 -1784 0 -20 -16 0 80 -20 -1393 0
-141 -12 -1699 0 -41 -12 0 59 -11 -1322 0
1106 -137 1968 0 156 -154 0 -374 -110 1530 0
                      8
909
272 -35 676 0 12 -39 2000 -28 -31 523 -1000
-100 -53 2860 0 -20 -50 0 -30 -37 2229 0
13 102 1901 4000 73 103 0 83 87 1481 0
-341 -26 -916 1000 -51 -34 0 -171 -19 -713 0
-226 132 -3693 -2000 34 124 0 -36 104 -2879 0
149 -90 -1028 0 -81 -84 0 -1 -66 -800 0
151 -12 1466 0 41 -5 0 1 2 1141 0
-377 6 106 0 153 18 0 203 6 85 0
-18 31 -323 -4000 -8 28 -2000 -38 24 -251 -2000
-110 -34 2477 0 0 -37 0 190 -24 1924 0
69 -52 162 1000 -11 -49 0 -121 -38 124 1000                  7
-43 -8 1189 0 -13 -13 1000 157 -12 924 0
89 8 1216 0 49 7 0 -91 12 950 0
215 5 193 0 55 4 -1000 25 3 148 0
-539 71 -6373 0 -159 81 0 -229 55 -4957 0
                      9
-1169
-370 -20 479 0 0 -21 -1000 -40 -20 375 2000
128 51 -2463 3000 -12 51 0 18 38 -1919 0    7
10 -63 -1367 -2000 -30 -64 0 -50 -54 -1067 0
246 -7 1477 2000 -14 -2 0 286 -13 1150 0
400 1 2277 -1000 20 4 0 10 2 1773 0
-269 56 3468 0 91 46 0 151 35 2702 0
-149 42 -1938 0 21 36 0 -29 24 -1509 0
322 -46 -868 0 -98 -51 0 52 -37 -677 0
178 -28 271 2000 118 -22 1000 148 -17 211 1000
-193 36 -2757 0 67 37 0 -163 25 -2143 0
-16 50 -610 0 -36 51 0 44 37 -472 -2000
315 -30 -1406 0 5 -25 0 5 -22 -1091 0
-27 8 -1096 0 13 7 0 33 3 -855 0
-90 26 808 0 -10 28 2000 -80 24 630 0
502 51 4914 0 52 48 0 52 43 3823 0
                    8 0
349
216 25 -1646 0 26 36 0 66 32 -1283 -1000
84 -18 813 -6000 24 -16 0 14 -13 634 0
19 62 1956 0 9 57 0 19 45 1526 0
65 7 -1952 -4000 75 3 0 -235 14 -1520 0
-476 -50 1862 2000 -56 -45 0 34 -35 1454 0
277 14 -5524 0 -43 24 0 -533 23 -4305 0
-133 -5 -621 0 -83 1 0 -123 5 -485 0
28 50 2 0 -202 62 0 -372 49 1 1000
-142 21 388 2000 -122 16 -1000 -142 12 301 -1000
232 -15 1763 -1000 -88 -20 0 -18 -11 1371 0
-43 -8 -52 0 97 -11 0 -23 -6 -42 1000
-279 29 2083 0 -39 22 0 -69 23 1616 0
12 7 735 0 12 11 -1000 -58 10 573 0
-168 -26 -711 0 -48 -31 -1000 22 -25 -554 0
-194 -113 45 0 -84 -114 0 326 -90 35 0
                      1
-384
-215 3 3417 0 -55 -12 0 -15 -10 2663 0
-154 -7 809 3000 -24 -12 0 -44 -9 631 0
-151 -55 -1459 0 -41 -45 0 9 -36 -1137 0
-62 32 2994 2000 -22 37 0 8 13 2333 0
647 -3 -8827 -1000 87 -14 0 -43 -12 -6880 0
-247 -44 3997 2000 13 -53 0 623 -50 3114 0
209 73 1309 0 179 70 0 199 47 1020 0
-111 14 1503 0 379 4 0 379 -4 1171 -2000
86 -26 -1160 -4000 106 -22 2000 126 -19 -901 2000
101 -19 369 2000 101 -13 0 91 -11 287 0
230 -2 -16 0 -30 -3 0 20 -4 -12 0
205 26 -1553 0 105 29 0 -65 19 -1204 0
72 -21 220 1000 -68 -27 2000 92 -23 171 0
147 2 123 0 77 7 1000 67 4 96 0
391 99 -5243 0 71 106 0 -109 82 -4079 0
                      2
1210
198 3 -8353 0 28 15 0 -12 14 -6509 0
-96 12 551 0 14 14 0 34 11 428 0
257 23 269 0 67 12 0 -43 13 210 0
-107 -24 -5914 -4000 33 -30 0 43 -10 -4609 0    6
-786 15 12958 0 -76 29 0 34 20 10096 0
150 61 -2380 -4000 50 66 0 -120 61 -1852 0
128 -167 1561 0 -182 -174 0 28 -133 1217 0
40 -75 -377 0 -80 -84 0 -130 -54 -293 1000
-179 19 2370 2000 -89 16 -1000 -99 12 1845 -1000
-147 47 -2620 -1000 -37 42 0 133 28 -2038 0
-265 -22 431 0 -85 -16 -1000 -25 -11 336 0
-369 -67 -21 0 -69 -62 -1000 71 -50 -19 0
-101 8 -847 -2000 29 11 -1000 -41 8 -660 0
-35 2 423 0 -25 -4 -2000 -95 -2 330 0
-1313 -63 8294 0 -83 -78 0 287 -63 6452 0
                      3
-368
3 -13 12472 0 3 -21 0 -27 -19 9718 0
298 8 -4821 -3000 -12 5 0 -42 7 -3757 0    6
99 16 -40 0 -31 19 0 29 13 -34 0
105 -24 4677 8000 -195 -10 0 125 -12 3645 0
509 7 -8241 5000 29 -1 0 -61 2 -6419 0    7
-173 -32 1616 2000 -83 -29 0 -273 -29 1257 0
-125 37 -2667 0 165 42 0 -135 40 -2078 0
-106 42 -2027 0 -66 55 0 154 36 -1580 0
217 -12 -3030 -1000 27 -12 0 37 -3 -2361 0
-82 -29 4161 0 -92 -24 0 -52 -16 3236 0
-3 45 -404 0 47 44 2000 57 34 -316 0
522 51 968 0 32 41 2000 -48 39 754 0
-5 17 813 1000 -5 17 1000 5 16 634 0
6 26 -1330 0 -44 34 1000 76 26 -1035 0
1335 61 -5000 0 65 80 0 -515 69 -3890 0
                      4
-147
-44 13 -8041 1000 -14 19 0 16 14 -6265 0
-154 -11 5182 6000 26 -9 0 46 -11 4039 0
-139 -47 -1421 0 -9 -42 0 -9 -32 -1103 0
61 52 885 -2000 191 36 0 -119 32 689 0    7
23 -36 3986 -10000 13 -37 0 33 -30 3104 0
213 -9 568 0 43 -15 0 193 -5 444 0
-119 143 928 0 -59 138 0 141 105 723 0
182 28 2247 1000 -138 18 0 -348 21 1752 0
-160 15 2060 2000 0 16 0 -20 7 1605 0
183 -34 -2096 0 83 -39 0 -167 -30 -1629 0
226 -51 597 -2000 6 -51 -1000 -54 -43 466 0
-319 -30 -519 -1000 1 -17 -1000 71 -20 -403 0
104 -34 -146 -1000 84 -33 -2000 34 -28 -115 0
-56 -61 2882 1000 34 -67 0 -56 -51 2240 0
-672 -80 -661 0 48 -89 0 498 -80 -512 0
                      5
-897
-112 -53 1943 -2000 -2 -59 0 18 -45 1513 0
-89 -21 -1860 -3000 -29 -20 0 -29 -13 -1449 0
-173 54 900 0 -3 51 0 17 40 698 -1000                  5
-35 -47 -2616 -4000 -55 -40 0 -15 -39 -2039 0
-488 103 -7285 5000 2 102 0 2 83 -5675 0
-142 0 -3455 0 -72 9 0 198 -2 -2694 0
79 -134 -1447 0 9 -119 0 -81 -93 -1128 0
-131 -45 -1833 -2000 179 -35 0 129 -33 -1431 0
104 -21 -1812 -1000 24 -22 0 34 -16 -1413 0
-374 37 -2560 0 26 40 0 16 34 -1993 0
-328 22 -1453 4000 32 16 0 -48 17 -1130 0
-45 10 1379 2000 -15 -3 0 35 3 1071 0
-270 13 -213 2000 -180 14 1000 -120 13 -164 0
9 48 -3234 -2000 -1 46 0 -31 36 -2513 0
65 87 227 0 -105 82 0 -265 72 174 0
                      6
735
120 102 -3094 1000 20 107 0 10 85 -2410 0
248 31 765 0 8 35 0 28 27 595 0
94 -37 2203 -2000 24 -37 0 -36 -30 1717 2000
-91 10 1314 5000 29 5 0 -71 5 1027 0
154 -251 9332 0 -106 -235 0 4 -192 7270 0
143 -7 4414 0 43 -15 0 -357 -7 3441 0
-162 54 2646 0 -52 39 0 -22 25 2062 0
31 2 4010 1000 -69 -2 0 301 -2 3128 0
-83 23 2711 -1000 -23 26 0 -23 21 2115 0
225 31 4613 0 55 23 0 45 17 3590 0
481 11 635 -2000 21 14 1000 121 11 491 0
156 13 -4465 -1000 -14 22 0 -114 13 -3471 0
310 16 -184 -1000 220 11 0 160 8 -145 0
182 -2 1190 1000 -28 6 0 82 6 924 0
289 -151 1535 0 19 -126 0 -121 -111 1195 0
                      7
-720
-96 -114 5261 0 4 -113 0 -46 -90 4099 0
-162 -29 -174 0 8 -34 0 -22 -30 -135 0
-147 -10 -1218 4000 -17 -9 0 13 -8 -947 -1000
134 16 -1383 -6000 4 23 0 44 23 -1081 0
250 391 -7760 -1000 170 362 0 80 300 -6045 0
-171 7 -2733 -1000 59 8 0 99 6 -2130 0
183 -32 -1009 0 23 -25 0 83 -15 -787 0
-105 4 -3160 0 -75 3 0 -535 7 -2464 0
98 -31 -2258 2000 -22 -34 0 -12 -28 -1760 0
84 -49 -1822 0 -176 -35 0 -16 -30 -1418 0
-391 -15 2491 1000 -121 -14 -2000 -101 -12 1941 0
-8 -34 3708 0 -58 -34 0 52 -24 2882 0
-166 -23 410 1000 -216 -20 0 -146 -19 320 0
-207 -26 1392 -1000 53 -29 0 53 -29 1084 0
65 162 2721 0 85 122 0 125 113 2117 0
                      8
992
56 72 -2993 0 -14 66 -1000 66 53 -2332 0            5
-18 25 -1735 0 2 27 0 -8 24 -1352 0
312 56 -1766 -2000 -28 51 0 42 42 -1378 0
-166 -4 1021 2000 -16 -4 0 164 -7 797 0
161 -312 7288 2000 -89 -282 0 -139 -242 5677 0
80 31 671 2000 120 33 0 50 25 522 0
-142 26 -1747 0 -2 23 0 -162 17 -1360 0
203 36 -2024 0 113 44 0 533 24 -1578 0
-44 34 1243 -1000 46 35 0 26 29 967 0
28 20 -2366 0 88 9 0 158 8 -1841 0
92 0 -3863 -2000 92 2 1000 92 -1 -3006 0
-65 58 -239 0 105 52 0 25 41 -185 0
33 25 -925 -2000 103 27 0 93 26 -720 0
84 27 -2376 2000 -66 26 0 -86 27 -1849 0
-471 -39 -6064 0 9 -2 0 -161 -9 -4717 0
                      9
260
194 0 -663 0 4 7 2000 -66 3 -516 0
52 11 2357 1000 -8 8 0 32 7 1836 1000    7
-172 -28 2603 0 58 -26 0 -2 -22 2028 0
23 -2 -24 2000 -37 -4 0 -127 -5 -19 0
-133 72 -5145 -1000 17 57 0 107 57 -4007 0
-55 -40 189 -1000 -245 -41 0 25 -29 149 0
180 -7 2342 0 60 -10 0 40 -7 1825 0
-25 3 2907 0 145 -9 0 -325 1 2267 0
-86 -1 -1379 0 -36 -2 1000 -46 -4 -1074 0
-172 8 3014 0 48 5 0 -182 3 2345 0
60 38 1499 1000 10 35 0 -110 31 1165 0
49 -23 -679 0 -51 -22 1000 -1 -21 -528 1000
-24 -11 1890 1000 -54 -16 0 -44 -17 1471 0
-5 7 2206 -1000 55 5 -1000 15 0 1715 0
442 -62 9426 0 -88 -85 0 272 -68 7330 0
                    9 0
-927
-175 4 -142 0 5 -8 -1000 55 -4 -113 0
-148 -20 -997 -2000 2 -17 0 -18 -15 -776 -2000
22 -30 -3071 0 -48 -21 0 -68 -18 -2391 0
192 15 78 0 62 10 0 2 16 61 0
-436 62 1611 -2000 -66 57 0 -96 43 1253 0    6
197 52 -1271 0 77 50 0 7 39 -992 0
101 37 -842 0 -169 49 0 141 36 -657 0
-168 -58 919 0 -348 -52 0 42 -40 716 0
196 -12 1747 0 66 -11 -2000 96 -6 1362 0
202 -17 -1850 0 -88 -4 0 -28 -1 -1439 0
-131 -56 1740 0 -41 -54 0 109 -46 1355 -1000                  6
-23 -45 669 0 57 -42 -2000 -103 -31 521 -2000
170 5 -1532 -1000 140 14 0 80 15 -1193 0
-24 -24 -2264 0 -24 -24 2000 6 -18 -1758 0
-865 81 -18269 0 95 84 0 -185 65 -14207 0
                      1
643
110 -68 6718 0 -30 -55 0 -70 -46 5238 0
250 -20 449 1000 10 -20 0 -10 -16 350 1000
-3 25 1408 0 27 17 0 47 16 1095 0
-90 -47 -320 -2000 -40 -42 0 10 -38 -250 0
410 -25 -522 4000 80 -18 0 50 -15 -404 0
-297 -58 2790 0 -117 -55 0 -37 -49 2173 0
-88 -72 -63 0 172 -83 0 -128 -62 -48 0
65 17 -3702 0 185 17 0 25 9 -2886 0
-168 -6 -1143 0 -78 -3 1000 -68 -7 -891 0
67 4 3096 0 117 1 0 137 0 2408 0
-7 34 -2814 -1000 -37 31 0 -57 27 -2190 2000
-80 68 -1447 0 -80 66 1000 70 54 -1127 1000
-217 -15 268 2000 -127 -27 0 -37 -24 210 0
123 -6 1675 0 3 1 -1000 -87 2 1299 0
983 -9 17262 0 -107 2 0 -67 8 13424 0
                      2
-88
-305 44 -9526 0 35 37 0 55 33 -7424 0
-190 41 -1733 0 -10 41 0 10 33 -1352 0
32 -9 2906 0 -8 -8 0 -8 -4 2267 0
-87 50 243 -1000 13 50 0 -17 41 190 0
458 -1 1101 -2000 -22 -3 0 -52 -3 855 0
279 3 -1944 0 59 1 0 -131 8 -1511 0
-81 14 575 0 -61 14 0 49 11 446 0
305 45 3649 0 65 39 0 345 36 2843 0
78 -10 -479 -1000 58 -16 -1000 28 -6 -373 1000
-201 -21 -4100 0 -211 -26 0 -31 -23 -3189 0
163 -21 1720 2000 93 -17 0 -17 -15 1339 -1000
136 -49 2742 0 56 -46 0 26 -38 2134 0
51 11 44 -1000 81 20 0 -69 18 33 0
-199 25 113 0 31 20 0 111 16 91 0
-661 -111 -6967 0 -71 -112 0 -211 -94 -5417 0
                      3
-316
328 62 3473 0 -12 65 0 18 49 2705 0
109 -20 1707 0 -1 -22 0 9 -15 1332 0
-12 41 -4702 0 18 39 0 8 26 -3667 0
27 -31 296 4000 -63 -33 0 47 -28 230 0
-1013 -64 -2752 0 37 -63 0 97 -49 -2143 0
-37 51 -817 0 193 54 0 113 37 -639 0
4 61 -2326 0 -76 60 0 -6 45 -1810 0
-644 -66 -2257 -1000 -154 -51 0 -744 -43 -1757 0
3 24 1045 2000 -67 29 2000 -57 20 814 -2000
4 59 2751 0 204 60 0 -26 54 2140 0
-45 23 -385 -1000 -25 21 0 45 19 -301 0
84 -6 -2701 0 -36 -8 0 -46 -7 -2101 0
63 -11 -286 0 -67 -14 0 93 -12 -222 0
41 -19 -2293 0 -19 -21 0 -29 -19 -1786 0
601 89 9501 0 191 80 0 371 65 7389 0
                      4
121
-142 -97 3641 0 -2 -94 0 -42 -75 2838 0
-11 -7 -199 0 -1 -6 0 -11 -8 -155 0
6 -74 1949 0 -24 -69 0 -4 -53 1521 0
34 25 -1735 -3000 124 24 0 -96 23 -1350 0
598 110 3771 5000 -32 112 0 -22 90 2940 0    7
-260 -46 2210 0 -50 -54 0 240 -40 1723 0
-157 -26 3818 0 133 -11 0 3 -8 2973 0
531 60 532 2000 141 39 0 501 30 414 0
-130 -2 283 -1000 30 -5 -1000 40 -4 220 1000
132 -60 -2094 0 -68 -56 0 82 -54 -1629 0
-112 -11 -324 0 -22 -7 0 -22 -7 -250 0
-299 63 1069 1000 -19 62 0 11 53 831 0
42 26 934 0 52 24 0 -48 17 726 0
17 8 3490 0 -63 9 0 -43 10 2717 0
229 102 -19099 0 -111 86 0 119 66 -14855 0
                      5
-373
-26 37 -5051 0 -6 27 0 4 23 -3936 0
-76 8 652 0 -16 7 0 14 6 507 0
-186 92 2149 2000 14 85 0 4 68 1674 0
1 -18 1661 2000 -109 -16 0 71 -18 1291 0
-345 -114 -2165 -10000 -25 -115 0 -45 -90 -1690 0
174 2 -1431 0 -46 10 0 -256 6 -1118 0
88 -57 -3900 0 -122 -71 0 -42 -58 -3038 0
-99 -14 2163 -1000 -69 0 0 111 -2 1686 0
-1 -11 -1416 1000 -41 -6 0 -51 -6 -1102 -1000
-244 35 1786 0 -4 30 0 -114 32 1390 0
3 -13 1102 0 -17 -20 0 -27 -17 856 0
192 -71 -434 -2000 52 -66 0 -28 -55 -337 0
-153 -24 -445 0 -53 -22 0 -43 -15 -345 0
226 9 -2582 -1000 86 10 0 66 7 -2010 0
-588 -311 21946 0 -8 -262 0 -268 -202 17069 0
                      6
-3
-14 -2 3479 0 16 5 0 26 4 2712 0
24 13 -2795 1000 54 14 0 -16 13 -2179 0
202 -83 -3735 -4000 2 -73 0 -18 -58 -2912 0
-39 15 479 1000 111 16 0 -19 18 377 0
381 118 1308 5000 11 115 0 1 87 1021 0
-31 41 -651 0 -181 42 0 -81 36 -503 0
-46 65 6171 0 44 62 0 104 55 4809 0
-33 -66 -2846 0 -13 -68 0 -183 -47 -2220 0
241 25 981 -2000 141 15 0 111 15 762 2000
53 -7 -377 0 33 -9 0 103 -9 -295 0
254 20 -1760 0 -6 19 0 114 17 -1370 0
-45 55 337 1000 -55 46 0 35 36 262 0
197 4 -428 -1000 27 3 0 97 1 -333 0
-347 -8 1018 2000 -37 -6 0 -77 -7 793 0
-99 404 -23008 0 151 347 0 421 270 -17894 0
                      7
847
206 61 -4815 0 16 61 0 -24 46 -3753 0
-95 -25 3194 -2000 -55 -24 0 15 -22 2491 0
15 40 1983 2000 -5 29 0 25 22 1547 1000                  6
11 -32 -886 -4000 -109 -32 0 101 -33 -694 0
-297 -99 -2482 0 -7 -99 0 3 -75 -1934 0
44 -57 2837 0 244 -58 0 64 -50 2208 0
282 -34 -8445 2000 12 -27 0 -178 -28 -6581 0
-117 111 1439 0 33 104 0 -97 79 1124 0
-182 -38 -556 1000 -122 -30 0 -72 -27 -430 -1000
207 -25 1038 0 -33 -20 0 -103 -19 809 0
-215 2 1108 0 75 8 0 -135 6 863 0
192 -42 874 0 92 -36 0 112 -30 679 0
-182 4 126 2000 28 6 0 -102 6 96 0
111 -31 231 -1000 -9 -35 0 31 -25 179 0
506 -285 18228 0 -154 -236 0 -484 -183 14175 0
                      8
-386
-341 -144 7292 0 -71 -142 0 29 -111 5682 0
227 38 -2210 1000 17 35 0 -23 29 -1722 0
173 -20 -284 0 -27 -10 0 -27 -7 -221 -2000
47 31 -105 2000 -13 32 0 -103 31 -79 0
106 40 2059 0 96 41 0 16 27 1604 -1000
-55 41 -3379 2000 -155 36 0 -145 38 -2632 0
-215 28 5519 -4000 75 29 0 155 20 4300 0
63 -68 -1756 0 53 -53 0 -157 -52 -1370 0
54 5 2008 -1000 24 5 0 14 1 1562 1000
33 27 -4220 0 -47 31 0 113 26 -3283 0
-26 -20 260 0 -66 -24 -1000 74 -22 203 0
-511 7 -1457 0 -101 11 0 -41 10 -1132 0
164 -14 859 -1000 -46 -14 -1000 84 -15 671 0
150 55 -1380 0 60 59 0 60 44 -1074 0
-1652 136 -6590 0 148 103 0 188 76 -5124 0
                      9
-359
139 151 -5834 -2000 59 143 0 -11 114 -4547 0
-119 -56 1926 0 11 -52 0 11 -43 1499 0
-417 -3 1271 0 33 -12 0 13 -11 990 1000
-97 -13 -878 0 123 -15 0 33 -14 -686 0
117 20 418 0 -143 24 0 57 22 326 2000
142 -17 1922 -4000 62 -9 0 452 -20 1497 0
-12 -14 -1867 2000 18 -19 0 18 -4 -1454 0
15 -21 3805 0 -75 -31 0 415 -7 2966 0
-38 29 -2759 2000 2 26 0 -18 28 -2148 -2000
-506 2 4096 0 64 -2 0 -56 -1 3185 0
174 14 -1465 1000 4 17 2000 -86 18 -1141 0
323 29 87 -1000 83 19 0 -197 15 66 0
-108 32 -1742 0 -8 28 2000 -68 29 -1357 0
-189 -42 1360 0 -69 -46 0 -39 -32 1058 0
3150 -124 1479 0 -150 -115 0 -30 -90 1152 0
                   40 0
317
267 -72 2260 4000 -3 -70 0 -53 -56 1764 0
59 22 -2201 0 -11 20 0 -1 23 -1714 0
124 36 -1457 0 -16 40 0 24 37 -1137 0
214 7 2728 0 -186 10 0 -96 4 2127 0
-341 -20 -2663 0 69 -23 0 -51 -13 -2076 -1000
-50 2 -603 2000 -40 -10 0 -310 5 -471 0
294 -2 814 0 -216 1 0 -26 -4 634 0
-89 61 -5776 0 -109 57 0 -169 36 -4502 0
96 -25 836 -1000 6 -25 0 26 -22 650 1000
473 -24 -695 0 23 -28 0 -77 -20 -539 0
-128 -1 2442 -2000 2 0 -1000 82 -4 1900 0
135 -23 1149 2000 -55 -18 0 135 -12 895 0
-151 -32 2349 0 49 -25 -1000 29 -23 1827 0
170 19 289 0 30 23 0 0 15 227 0
-2870 136 -2895 0 80 135 0 -70 114 -2255 0
                      1
-482
-344 -17 -43 -2000 -4 -9 0 16 -7 -36 0
-143 28 2533 0 17 29 0 -3 17 1973 0
111 -3 -425 0 21 -6 0 -49 -10 -329 0
-172 -15 -2669 0 208 -22 0 78 -10 -2081 0
353 10 3431 0 -17 8 0 -37 2 2675 0
-215 10 249 0 85 17 0 95 6 197 0
-443 -2 -497 0 157 1 0 -93 8 -387 0
121 -43 4388 0 241 -37 0 -69 -24 3421 0
-96 7 1240 0 -6 9 0 -16 8 967 -1000
-29 51 -519 -1000 -89 52 0 61 40 -404 0
16 -13 -2031 1000 46 -14 0 36 -6 -1579 0
-129 2 -1369 -1000 -19 2 0 81 -1 -1065 0
394 16 -2267 0 24 11 0 64 10 -1761 0
60 9 -1485 0 10 5 0 -70 5 -1159 0
2853 -133 7574 0 -107 -115 0 -37 -102 5892 0
                      2
683
35 24 -1367 0 -25 19 0 45 16 -1065 0
106 7 -1923 0 -24 0 0 6 0 -1497 -1000
-140 -42 53 0 -20 -39 0 20 -30 40 0
-10 53 1105 -3000 -80 56 0 -20 40 862 0
387 -49 -3305 -1000 -23 -44 0 -13 -36 -2577 0
206 -4 354 0 -124 -3 0 -74 -4 274 0
279 21 -673 0 -111 19 0 19 1 -526 0
152 48 -1382 0 -178 50 0 102 26 -1078 0
-10 19 -1169 0 -10 15 0 -20 8 -911 2000
-143 -70 692 2000 37 -68 0 -3 -59 537 0
40 40 249 0 -20 34 0 -60 22 193 0
-247 24 1110 0 93 27 -1000 -207 25 863 0
-495 6 1322 1000 -215 7 0 -195 3 1025 0
-362 -12 569 0 -32 -7 0 118 -5 446 0
-2695 88 -15810 0 105 66 0 -5 64 -12295 0
                      3
-347
441 51 291 0 41 49 0 -9 37 229 0
-4 -82 1337 0 -4 -71 0 6 -55 1040 2000
118 54 1453 0 -2 57 0 28 45 1133 0
34 -81 705 6000 24 -80 0 114 -61 549 0
-823 36 3128 2000 57 36 -1000 97 27 2439 0
-142 -15 -1077 0 158 -12 0 18 -10 -839 0
-288 -75 3607 0 132 -74 0 -98 -53 2813 0
-370 -79 1385 0 -50 -83 0 200 -57 1080 0
0 -25 -25 0 20 -16 0 40 -11 -20 -1000
199 37 -1423 -1000 69 42 0 -31 40 -1105 0
-100 -66 1276 -1000 -80 -55 0 -10 -44 992 0
581 -35 -331 0 -49 -39 2000 311 -37 -257 0
413 -9 -415 -2000 273 -9 0 273 -7 -320 0
263 -3 989 0 -7 -7 0 -157 -7 768 0
969 -6 16913 0 19 -5 0 369 -9 13153 0
                      4
729
-524 -111 4488 0 -24 -107 0 -34 -88 3495 0
-78 87 -2330 -3000 32 79 0 12 61 -1814 -1000    6
16 -61 -272 0 6 -65 0 -24 -51 -212 0
-22 64 -2234 -3000 -72 67 0 -62 50 -1740 0
348 28 -2850 -1000 -22 17 2000 -72 22 -2222 0
387 2 1212 0 -13 -5 0 -83 0 945 0
439 80 -2668 0 69 74 0 269 63 -2080 0
409 60 -2086 0 199 59 0 -291 55 -1628 0
-28 -10 146 1000 2 -18 0 -28 -15 114 -1000                  6
-223 8 744 0 -43 3 -1000 67 0 578 0            6
115 46 -1070 2000 105 38 0 25 34 -833 0
-488 -9 537 0 -28 -8 -1000 -268 -4 417 0
-188 -8 -157 1000 -118 -7 1000 -158 -6 -124 0
16 -13 -1288 0 46 -13 -1000 216 -12 -1002 0            7
-814 -20 -9938 0 -34 -1 0 -344 -3 -7730 0
                      5
-1372
79 20 -4149 0 -11 17 0 29 21 -3233 0
36 -33 3049 6000 -24 -28 0 -44 -21 2376 0
51 47 -2658 2000 1 49 0 -19 40 -2072 0
120 -60 2779 1000 10 -63 0 -60 -47 2163 0
-140 -38 3811 -2000 10 -21 -1000 30 -28 2970 0
-514 37 -298 0 -104 38 0 136 24 -234 0
-406 -6 -4702 0 -176 0 0 -196 -8 -3664 0
-224 10 568 0 -114 9 0 -144 -10 445 0
124 22 392 -2000 -16 24 0 14 19 306 2000
161 -6 607 0 21 -10 2000 -49 -9 471 0
-139 -7 -243 -1000 -9 -5 0 71 -8 -186 0
194 32 -1453 0 -6 30 0 54 24 -1129 0
67 -13 941 -1000 27 -15 -2000 47 -9 733 0
-49 40 687 0 -9 42 2000 -159 37 535 0
1661 15 7349 0 1 -1 0 41 -1 5718 0
                      6
1667
530 164 -4917 -1000 60 165 -1000 -10 128 -3832 0
44 -44 -487 -3000 4 -45 0 34 -35 -381 0
-63 -53 2314 -4000 -13 -52 0 17 -42 1804 0
-165 70 -1941 -2000 75 69 0 -25 54 -1509 0
275 15 -5576 4000 -25 1 0 -25 7 -4344 0
218 -61 -1561 0 28 -51 0 -12 -33 -1214 0
276 13 7930 0 6 2 0 126 15 6180 0
48 -58 544 0 -22 -47 0 388 -23 424 0
-81 4 -676 1000 19 4 0 -21 7 -527 -1000
-142 -28 -2227 0 -72 -19 -1000 -2 -16 -1731 0
171 -11 182 1000 -49 -10 0 -129 -3 139 0
-81 -15 1116 0 19 -12 0 -31 -9 867 0
52 37 -1371 2000 52 41 1000 -8 32 -1066 0
-98 -43 -233 0 -38 -43 -1000 72 -37 -182 0
-2015 -32 -7458 0 -45 -21 0 35 -12 -5803 0
                      7
-1676
-888 -194 10486 2000 -108 -198 2000 -8 -159 8173 -2000                  5
13 120 -4170 0 3 117 0 13 93 -3249 0
-237 86 1243 2000 33 81 0 3 63 967 0
147 -42 352 1000 -113 -42 0 107 -29 271 0
-215 16 3908 -2000 35 18 0 5 15 3044 0
49 67 1897 0 -11 53 0 -11 42 1476 0
68 -66 -3406 0 128 -43 0 -82 -49 -2656 0
79 46 1223 0 89 30 0 -171 20 952 0
30 0 577 -1000 -20 -2 0 50 -5 449 1000                  7
-143 48 4228 0 67 35 0 127 32 3288 0
-194 19 130 -2000 16 18 0 -24 12 103 0
154 26 -1544 0 64 25 0 104 21 -1200 0
-291 -8 510 -1000 -151 -14 0 -141 -13 396 0
181 26 200 -1000 21 23 0 -9 21 155 0    7
1773 20 3428 0 -17 -7 0 -57 -8 2668 0
                      8
698
297 92 -8181 -1000 97 105 -1000 37 84 -6375 4000
9 -130 5164 -2000 -1 -126 0 -41 -102 4025 0
378 -67 -1142 0 -42 -65 0 8 -52 -887 0
-98 -26 557 2000 62 -25 0 -88 -26 437 0
-17 -48 -103 0 -47 -41 0 23 -37 -80 0
6 -43 169 0 -114 -33 0 -44 -33 133 0
-263 40 3599 0 -53 17 0 57 21 2806 0
-334 -24 -2227 0 16 -15 0 -64 -12 -1735 0
-28 -34 178 2000 2 -31 0 -38 -24 140 -2000
654 -56 -3709 0 -86 -41 0 -126 -37 -2884 0
162 -21 1277 1000 12 -26 0 102 -23 991 0
-204 -41 3758 0 -94 -45 0 -24 -38 2922 0
411 -13 950 -2000 151 -9 0 211 -6 738 0    7
-188 -9 -639 2000 2 -6 1000 -38 -7 -494 0            8
-1037 -38 2753 0 63 -7 0 163 -5 2140 0
                      9
431
395 -54 6034 0 -15 -61 0 -25 -50 4701 -2000
-56 73 -1982 4000 4 71 0 24 60 -1546 0
-187 6 -1853 0 43 6 0 3 8 -1446 0
-44 60 -158 -4000 6 59 0 26 49 -124 0
258 20 -159 0 -42 12 0 -92 17 -124 0
-21 -1 -2463 -3000 219 -8 0 9 3 -1918 0
140 -85 -9988 0 -130 -77 0 -130 -62 -7783 0
301 22 159 0 21 15 0 61 14 124 0
80 58 -1355 -1000 20 58 0 0 46 -1057 1000
-703 58 868 0 107 53 0 -3 46 675 0
-72 15 -2301 -1000 -2 22 0 -12 21 -1789 0
42 43 -3857 0 42 52 0 2 43 -3000 0
-320 8 -2119 4000 -110 6 0 -120 5 -1648 0
120 5 939 -1000 20 2 -2000 0 4 727 0
373 145 -7668 0 -17 136 0 3 108 -5964 0
                    1 0
-542
-209 79 -4889 0 -29 70 0 1 57 -3811 0
74 -5 1003 -2000 -6 -7 0 -6 -10 783 0
-25 27 2769 0 -35 29 0 -5 20 2158 0
6 -17 -677 2000 -44 -15 0 -54 -12 -529 0
-198 48 -1213 0 162 56 0 122 39 -945 0
-34 13 3356 6000 -4 14 0 136 9 2612 0
-107 188 6919 0 213 184 0 23 143 5392 0
-274 6 1347 0 -94 13 0 36 7 1050 0
-52 -58 2229 1000 -22 -60 0 8 -48 1737 0
264 -56 1355 0 -106 -60 0 -6 -49 1052 0
30 2 1938 2000 -10 1 1000 -90 0 1509 0
223 -50 1528 0 33 -60 0 -67 -50 1189 0
209 -13 2386 -2000 39 -11 0 19 -10 1859 0
-18 -6 -420 0 -18 -4 1000 22 -6 -325 0
-344 -193 10354 0 126 -206 0 -394 -164 8054 0
                      1
-402
-178 -57 2109 1000 2 -50 0 12 -37 1645 0
-133 -38 -3749 0 -3 -35 0 -23 -25 -2922 0
-42 -20 -1306 0 38 -18 0 -2 -13 -1017 0
215 -20 1333 2000 165 -23 0 -15 -19 1039 0
-41 -50 420 0 -111 -56 0 -41 -45 328 0
-17 -9 -2344 -3000 -277 -5 0 -207 -11 -1824 0
103 -124 1572 0 -167 -110 0 53 -79 1223 0
391 -56 -1426 0 -59 -48 0 -19 -39 -1112 0
1 26 -1849 -2000 31 27 0 21 20 -1441 0
72 66 -2186 0 102 64 0 102 50 -1698 0
7 -9 -1846 -1000 -33 -11 -2000 97 -11 -1438 0
-440 52 -396 1000 -50 62 0 -50 51 -307 0
-45 27 -1985 1000 25 25 0 45 21 -1548 0
-61 12 -510 0 -11 12 0 -1 10 -398 0
611 205 -13321 0 -339 214 0 271 165 -10361 0
                      2
1207
234 2 -76 -2000 4 -2 0 -16 -4 -59 0
83 63 3649 4000 3 59 0 43 46 2843 0    7
241 -1 -256 0 -39 -4 0 -29 -3 -201 0
-252 18 -1852 -4000 -152 20 0 178 19 -1442 0
116 2 566 1000 6 9 0 16 10 440 0
-36 4 361 0 364 3 0 -26 7 281 0
1 -2 106 0 71 -15 0 171 -24 85 0
-48 85 4050 -3000 92 68 0 -58 55 3156 0    5
-10 26 -307 1000 -110 22 0 -100 24 -238 0
-190 -48 2600 0 10 -41 0 -190 -33 2022 0
34 -3 1808 0 84 -4 1000 64 0 1408 0
200 -43 657 -2000 0 -52 0 220 -40 509 0
-12 -36 2348 -2000 -62 -35 0 -32 -27 1828 0
27 -20 958 0 -3 -17 0 17 -12 746 0
-440 -240 14495 0 310 -235 0 170 -186 11273 0
                      3
-1229
-98 19 175 1000 -18 23 0 22 17 135 0
51 -93 290 -8000 -9 -86 0 -19 -68 227 0
-239 6 -1080 0 11 3 0 41 2 -840 0
230 2 1985 2000 -50 1 0 -90 -3 1547 0
-6 17 199 -2000 4 5 0 -106 3 155 0
75 -8 1518 0 -205 -7 0 325 -6 1181 0
-232 11 -4366 -2000 -62 21 0 -202 18 -3405 0
-261 -57 -8030 6000 -71 -40 0 -61 -35 -6256 0
-51 -42 2937 2000 189 -32 0 159 -33 2287 0
98 9 -3588 0 -122 5 0 108 4 -2792 0
53 -8 -1065 0 -37 1 0 -97 -2 -830 0
330 33 291 1000 40 39 0 -100 27 227 0
-45 21 -2346 1000 65 22 0 15 14 -1824 0
59 9 403 0 -1 2 0 -31 2 314 0
544 132 -8892 0 -146 137 0 -176 116 -6915 0
                      4
1090
102 -61 1707 0 42 -58 0 -68 -41 1333 0
-113 108 -2101 4000 27 106 0 7 84 -1637 0
230 15 3747 -3000 20 17 0 -60 14 2919 0
-256 -39 -1829 -2000 114 -38 0 -16 -31 -1427 0
-194 -42 -1944 1000 -24 -34 0 136 -28 -1514 0
174 67 -2393 1000 54 61 0 -306 48 -1863 0
216 -11 2371 4000 156 -18 0 46 -8 1851 0
81 -10 6193 -3000 141 -22 0 131 -12 4823 0
100 -9 -3397 -4000 -130 -15 0 -130 -10 -2646 0
28 -18 5046 0 98 -16 0 18 -11 3925 0
-253 25 372 0 -63 17 0 -23 16 291 0
-350 -42 -2549 0 -30 -40 0 -80 -27 -1983 0
32 -5 926 1000 -8 -8 0 -98 -3 719 0    8
-57 1 -3208 0 33 8 0 63 4 -2496 0
645 34 3580 0 5 3 0 -75 -3 2785 0
                      5
-466
-231 66 -8746 0 -21 66 2000 69 49 -6819 3000            6     6
122 -87 342 0 -28 -92 0 -28 -73 265 0
-270 -7 -5015 6000 -10 -1 0 90 -1 -3908 0
187 50 1030 4000 -53 47 0 97 42 804 0
404 103 2292 0 94 107 0 4 84 1785 0
-336 -98 1594 -2000 -46 -100 0 74 -69 1242 0
219 70 937 -2000 -181 71 0 9 59 728 0
-19 26 -359 0 -139 29 0 -69 24 -277 0
-129 57 2909 2000 21 54 0 61 47 2267 0
130 72 -7469 0 -70 70 0 50 54 -5808 0
113 -11 27 0 63 -10 0 -27 -9 20 0
85 51 1245 0 -5 44 0 -15 34 971 0
-152 20 -116 -2000 -32 23 0 178 17 -90 0
35 20 3684 1000 -5 15 0 -85 14 2866 0    8
-2739 -38 -5287 0 -19 -5 0 71 -1 -4114 0
                      6
-461
181 32 12432 1000 11 28 -4000 -9 25 9690 -6000
-176 37 3148 1000 14 41 0 24 33 2454 0
122 -59 6564 -3000 -38 -62 0 -58 -50 5116 0
-63 -4 -152 -2000 107 1 0 -103 -3 -118 0
-373 -142 -251 2000 -123 -154 0 -83 -118 -194 0
-41 41 -387 1000 29 52 0 59 25 -302 0
-296 -91 -1034 0 124 -98 0 -66 -77 -806 0
-90 -6 -1057 0 90 -10 0 20 -12 -824 0
96 -39 -3023 0 36 -35 0 26 -32 -2356 1000
-333 -101 8197 0 77 -97 0 -123 -75 6375 0
311 -4 -107 0 21 -6 0 111 -6 -83 0
32 0 2724 0 -8 0 1000 102 1 2115 0
158 -25 637 1000 -12 -28 0 -122 -20 496 0
-36 -29 -1295 -2000 -36 -27 0 4 -22 -1008 0
2827 60 5126 0 97 44 0 -53 31 3988 0
                      7
268
-66 -85 -5936 -2000 -16 -82 2000 -76 -73 -4626 3000
177 16 -3840 -2000 27 13 0 17 8 -2992 0
-94 96 -5766 0 66 97 0 6 76 -4495 0
30 -46 591 0 -150 -45 0 -180 -39 458 0
85 120 -546 -4000 85 132 0 85 100 -427 0
421 23 -143 0 61 21 0 -179 23 -111 0
-93 100 -713 0 87 109 0 7 76 -554 0
280 12 -1279 0 -40 23 0 -10 12 -998 0
-60 -1 1565 -3000 -120 -1 0 -130 -1 1219 -2000
467 86 -5181 0 -83 77 0 107 57 -4031 0
-434 11 -317 0 -24 14 0 -54 13 -246 0
-165 -52 -1925 -1000 25 -42 -2000 25 -43 -1495 0
-14 11 -1006 1000 36 17 0 16 7 -784 0
108 8 -301 1000 -12 8 0 88 5 -233 0
-2010 -100 -2226 0 -20 -95 0 220 -76 -1732 0
                      8
582
198 63 469 1000 -2 61 0 148 52 366 0
-128 -13 -268 1000 -38 -11 0 -28 -6 -210 0
274 -81 1048 0 -46 -88 0 44 -67 819 0
-69 49 -991 0 51 42 0 321 42 -769 0
84 -73 -1266 2000 -26 -80 0 -136 -62 -986 0
-339 -48 118 0 -89 -52 0 291 -46 92 0
224 -152 -290 0 -276 -153 0 4 -113 -227 0
-226 3 -570 0 -56 0 0 154 10 -443 0
106 17 -379 6000 156 17 0 146 15 -295 1000
-540 -52 1507 0 60 -40 0 -50 -29 1174 0
97 -6 288 1000 -43 -9 0 -13 -9 223 0
122 11 -1141 2000 -28 -1 1000 -98 11 -888 0
-7 -1 -218 -2000 13 -6 -1000 33 2 -167 0
-52 8 332 0 68 11 0 -102 10 257 0
1264 -97 3690 0 144 -87 0 -66 -66 2872 0
                      9
-626
-434 -63 -3095 0 6 -62 0 -124 -45 -2414 0
-25 -19 3052 0 -5 -16 0 15 -16 2379 0
-160 102 -888 0 10 108 0 -40 85 -694 -1000                  5
-11 -24 -21 0 -41 -16 0 -171 -17 -18 0
-122 69 1149 0 -2 71 0 108 60 895 0
213 28 579 0 3 31 0 -227 28 449 0
-24 166 2840 0 126 165 0 136 126 2213 0
140 -45 6505 0 60 -53 0 -190 -43 5069 0
-26 -6 1368 -3000 -76 -11 0 -56 -9 1067 0
259 -5 1296 0 -31 -8 0 -31 -5 1007 0
177 -10 780 -2000 57 -6 0 87 -4 606 0
137 66 491 -1000 47 72 0 37 51 382 0
33 -13 2157 1000 -47 -12 2000 -47 -12 1676 0
-137 -6 -4 -1000 -67 -11 0 73 -9 -2 0    7
-213 305 -3478 0 -43 287 0 -23 234 -2708 0
                    2 0
-221
301 81 4312 0 -19 75 0 51 59 3362 0
240 2 -2076 -2000 30 -5 0 0 3 -1617 0    6
-175 -131 6747 0 -5 -140 0 -35 -111 5260 2000
162 15 -309 0 122 9 0 72 10 -241 0
125 -83 991 1000 5 -83 0 -35 -67 774 0
-220 3 -1180 0 -50 -2 0 30 -3 -916 0
-87 -112 -3668 0 33 -106 0 -17 -83 -2859 0
-18 41 -6640 0 -58 48 0 32 38 -5176 0
-37 -12 -1425 0 43 -8 0 33 -3 -1112 0
-93 61 -2408 0 27 52 0 87 40 -1873 0
-219 6 -1169 1000 -49 3 0 -139 4 -906 0
-132 -78 591 0 -52 -76 0 138 -58 459 0
-84 13 -1923 1000 46 11 -1000 86 11 -1495 0
163 0 -572 2000 23 3 0 -37 3 -446 0
-544 -305 4405 0 -294 -296 0 -124 -244 3429 0
                      1
833
43 -44 -930 1000 43 -38 0 -47 -34 -725 0
-146 30 822 4000 -26 35 0 -6 22 639 0
168 99 -9280 0 8 108 0 58 86 -7235 -1000
-186 -20 4781 0 -76 -17 0 -56 -16 3726 0
-167 57 -3317 -2000 -7 57 0 33 43 -2588 0
172 -8 999 0 122 -2 0 152 1 777 0
115 53 4573 0 -25 46 0 -95 35 3565 0
-6 9 -367 1000 104 7 0 164 -1 -284 0    6
-28 13 711 0 -58 15 0 -68 7 554 -1000
32 -81 2382 0 2 -74 0 -88 -59 1853 0
78 6 356 0 28 9 0 88 5 273 0
-162 16 1013 0 58 7 0 -302 9 789 0
141 13 23 -2000 -19 14 1000 -179 8 17 0
-164 -11 1845 -1000 26 -12 0 -44 -10 1436 0
749 291 -13444 0 219 279 0 269 221 -10459 0
                      2
-509
-28 -58 487 -2000 -38 -59 0 62 -46 380 0
-10 -39 -722 -2000 -10 -37 0 -20 -28 -561 0
28 -48 5832 0 -2 -49 0 -22 -43 4548 0
44 -17 -8537 0 14 -13 0 24 -15 -6652 0
118 -24 6235 1000 8 -24 0 -32 -22 4861 0
-146 -1 -759 0 -26 -2 0 -176 -1 -593 0
-304 3 -5240 0 46 4 0 76 3 -4084 0
17 -52 5803 -2000 -73 -61 0 -343 -41 4522 0
-33 -9 -884 0 17 -13 0 27 -9 -687 2000
227 67 -2811 0 17 65 0 117 52 -2187 0
107 -10 113 0 7 -15 0 -33 -11 90 0
385 24 -692 0 -65 36 0 215 24 -539 0
-208 -36 572 1000 -8 -33 -2000 192 -25 445 0
160 23 -2848 0 20 23 0 70 17 -2216 0
-95 -270 16800 0 -95 -241 0 -335 -183 13068 0
                      3
481
17 115 -4354 1000 37 116 0 -3 95 -3394 0
-59 35 1343 0 41 28 0 31 22 1045 0
-74 2 -478 0 6 3 0 -14 7 -375 0
43 82 5207 -2000 -77 72 0 33 66 4057 0
23 17 -5552 0 33 21 0 -27 24 -4326 0
197 -10 702 0 -103 -19 0 107 -11 549 0
492 -83 4017 0 -78 -83 0 -248 -57 3131 0
78 52 -4684 1000 88 66 0 338 53 -3652 0
116 8 341 0 26 16 0 26 12 264 -1000
-241 -33 2143 0 -21 -36 0 -111 -31 1668 0
-95 6 -230 0 5 7 0 25 5 -178 0
-243 -10 -2822 0 57 -21 -1000 -53 -19 -2194 0
225 31 189 0 -5 30 1000 -55 24 148 0
52 -27 2151 1000 -48 -33 0 62 -23 1674 0    8
-282 73 -5847 0 18 61 0 308 40 -4548 0
                      4
-1280
-257 -42 4418 0 -27 -46 1000 -27 -39 3442 0
-24 -31 -1233 0 -24 -21 0 -14 -17 -960 0
11 53 -4145 1000 11 46 0 31 35 -3228 0
-29 -86 -124 4000 41 -77 0 -19 -68 -97 0
10 -47 933 -2000 -40 -48 0 60 -47 725 0
-109 37 -219 0 151 51 0 -49 32 -171 0
-551 163 -3369 0 129 160 0 299 119 -2626 0
-289 -3 656 0 -89 -12 0 -209 -17 514 0
-24 -12 1010 0 -24 -19 1000 -24 -13 788 0
-84 4 771 0 -74 12 0 116 15 599 0
-78 12 413 -1000 -48 17 0 -68 15 319 0
-137 1 3425 0 -87 11 2000 -37 13 2663 0
-252 -15 -374 0 -12 -19 0 -72 -17 -291 0
-232 32 -506 -2000 38 46 0 -122 34 -395 0
29 117 -7359 0 -61 94 0 -331 78 -5723 0
                      5
1277
409 -92 2456 0 -1 -88 -2000 9 -70 1917 0
161 28 -41 0 -19 20 0 11 16 -31 0
139 -92 5423 -2000 -51 -87 0 -1 -70 4224 0
90 17 234 -2000 40 12 0 -40 13 183 0
-23 69 1998 4000 -3 59 0 -53 54 1559 0
-192 -40 -681 2000 -102 -49 0 -12 -33 -532 0
382 -185 3913 0 -148 -175 0 -88 -141 3048 0
70 -63 1146 0 60 -66 0 80 -46 891 0
-29 7 -2011 0 -19 5 -2000 -19 4 -1567 0
415 -6 -3583 0 125 -4 0 -175 -8 -2787 0
240 -30 -266 2000 70 -34 0 30 -27 -206 0
348 -8 -980 0 128 -16 -1000 148 -15 -763 0
316 7 -784 0 96 13 0 166 11 -610 0
221 -20 -867 1000 -49 -31 0 41 -24 -673 0
664 -81 10402 0 284 -55 0 164 -43 8090 0
                      6
-238
-343 151 -8126 1000 7 150 1000 17 119 -6335 0    7
-95 -5 1391 0 45 -4 1000 -15 -3 1082 0
-50 88 -4140 1000 60 93 0 -50 75 -3224 0
-150 8 -888 0 -10 4 0 30 3 -692 0
55 -43 -1335 -2000 -35 -30 0 45 -28 -1043 0
278 26 678 -4000 -12 32 0 -52 25 531 0
-131 89 -1041 0 49 75 0 -31 69 -809 0
-76 79 -1040 0 -86 88 0 24 69 -810 0
-66 -3 2308 -2000 74 1 1000 84 -2 1797 0
-316 11 2869 0 -86 -2 0 164 0 2232 0
-209 29 -768 -1000 -49 31 0 111 22 -597 0
-330 27 -153 0 -110 30 0 -240 24 -117 0
-226 5 1764 0 -136 -3 0 -266 2 1371 0
-195 -8 1123 1000 25 -5 0 15 -6 873 0
-1768 -45 -6283 0 -218 -48 0 362 -42 -4888 0
                      7
-1172
0 -102 7926 -2000 10 -98 0 -50 -77 6177 0
20 -25 -2114 0 -30 -25 -2000 -10 -19 -1645 1000
-189 -50 3287 0 -9 -59 0 71 -45 2559 0
210 41 -1862 0 70 54 0 -10 38 -1451 0
-163 -3 -348 1000 87 -14 0 -63 -6 -267 0
-42 -5 -483 2000 128 -17 0 18 -14 -379 0
-286 28 -4065 0 24 36 0 24 20 -3169 0
399 -34 982 0 -41 -37 0 -171 -31 765 0
81 29 -1021 4000 -69 26 -1000 -79 25 -794 0
93 16 -1023 0 53 23 0 -177 19 -797 0
7 -10 2086 1000 27 -12 0 -73 -8 1622 0
87 -34 -36 1000 87 -35 0 307 -26 -29 0
0 -22 -920 0 100 -12 1000 190 -15 -714 0
47 12 -445 -2000 -33 15 1000 -63 17 -345 0
1926 81 4804 0 36 61 0 -714 52 3739 0
                      8
2116
285 31 -6769 1000 -55 25 0 25 20 -5274 0
14 32 307 0 4 34 1000 44 26 236 -2000
52 17 -2392 0 -38 20 0 -68 13 -1861 0
-351 -73 4023 0 -101 -87 0 -11 -59 3134 0
103 55 -54 -2000 -107 59 0 103 43 -46 0
64 -21 1224 0 -116 -12 0 154 -10 955 0
787 -2 2679 0 -33 0 0 -43 4 2088 0
-258 20 -1866 0 172 19 0 232 15 -1452 0
35 -35 -221 -2000 -25 -34 2000 -5 -32 -173 0
-123 -27 1196 0 -3 -25 0 177 -20 932 0
125 -11 -1689 -2000 -55 -9 0 -75 -7 -1313 0
246 16 991 -2000 -64 17 0 -264 12 770 0
151 33 -544 0 11 29 -2000 111 22 -425 0
125 17 110 1000 55 12 -2000 75 4 83 0
-1668 -51 -4728 0 -48 -24 0 442 -18 -3680 0
                      9
-1433
-230 -30 6266 0 70 -30 0 10 -22 4882 0
-60 -19 2750 3000 0 -22 0 -60 -17 2145 1000    7
219 -11 1169 0 9 -5 0 39 -2 908 0
248 57 -3143 3000 28 61 0 -2 39 -2448 0
85 -57 1018 1000 55 -55 0 -115 -44 794 0
-140 9 -655 0 30 8 0 -20 6 -511 0
-753 -75 926 0 -53 -83 0 17 -68 722 0
-27 -36 2067 0 -57 -36 0 -97 -32 1607 0
-61 7 -971 -1000 119 9 -1000 69 10 -756 0    6
15 -4 -720 0 35 -5 0 -105 -6 -561 0
-69 10 48 1000 51 9 0 11 7 37 0
-371 -14 -1950 1000 -21 -9 0 69 -8 -1515 0
-277 -37 668 0 -97 -40 1000 -167 -26 521 0
-130 -34 -394 -1000 -50 -32 1000 -10 -25 -305 0
986 66 1068 0 16 53 0 -134 40 833 0
                    3 0
277
-50 54 -4374 0 -10 57 0 -20 40 -3407 0
17 -25 -2032 -6000 -3 -17 0 47 -15 -1583 0
-221 -19 213 0 29 -26 0 -11 -23 167 0
-13 -39 2871 -6000 67 -37 0 -43 -24 2237 1000
-130 -8 926 0 40 -9 0 70 -9 724 0
-7 25 -889 1000 -57 23 0 -47 23 -692 0    7
421 56 1003 -1000 161 69 0 -29 57 781 0    5
170 16 -1259 1000 -60 20 0 100 16 -978 0
-12 -10 1207 2000 -102 -12 1000 -72 -10 940 1000
114 15 -568 0 -146 11 0 114 10 -441 0
67 -7 1037 0 37 -5 0 197 -5 805 0
235 5 1078 0 65 -6 0 65 -5 837 0
273 7 118 0 43 8 -2000 -7 2 92 0
-3 15 534 2000 57 16 0 -63 18 416 0
-56 -122 2954 0 264 -126 0 64 -97 2295 0
                      1
510
188 -40 4248 -1000 -52 -38 0 18 -25 3307 0    6
109 51 207 3000 19 39 0 -1 33 160 0
160 67 -2393 0 -10 67 0 20 55 -1864 1000                  6
-24 28 -4750 3000 -214 36 0 146 22 -3702 -2000
-83 38 -4295 0 -43 41 0 17 38 -3349 0
45 -30 347 -2000 85 -27 0 -175 -35 270 0
-106 -47 -1887 2000 -46 -60 0 14 -45 -1469 0
-174 -39 2711 -2000 76 -33 0 -94 -20 2111 0
-59 21 687 -1000 51 23 -2000 71 19 536 -2000
119 -2 935 0 109 1 0 -221 -1 726 0
-134 -2 -1224 0 -114 -7 0 -264 -1 -949 0
18 13 602 0 8 17 0 -52 18 468 0
-75 22 -494 0 -5 24 4000 -15 20 -385 0
146 0 313 -1000 -34 -6 0 76 -8 243 0
-127 79 -2834 0 -507 86 0 43 63 -2202 0
                      2
-429
-109 35 -6351 2000 61 29 0 21 20 -4946 0
-57 -8 -2045 0 3 -1 -1000 -27 -1 -1593 0
-192 -68 5300 0 -22 -65 0 -22 -53 4129 -2000
79 7 3370 0 229 -9 0 -121 0 2627 1000
207 -26 4039 0 17 -33 0 -3 -28 3147 0
-104 -1 1672 1000 86 4 0 216 11 1302 0
266 85 -682 -1000 -54 89 0 96 59 -534 0
-138 90 -5035 1000 -128 70 0 -168 56 -3922 0
60 -10 -282 0 -70 -9 1000 -110 -10 -221 1000
-334 -24 -486 0 -24 -27 0 246 -19 -377 0
137 29 704 0 107 32 0 187 19 546 0
-118 -6 -690 0 -68 -5 0 2 -9 -535 0
-13 -8 181 0 47 -9 -2000 7 -4 140 0
-27 1 -1320 1000 -27 9 0 33 5 -1027 0
290 91 -1015 0 330 71 0 -240 61 -790 0
                      3
-149
161 -34 4490 -1000 -29 -34 0 -59 -26 3499 0
-80 -36 3456 0 -30 -36 2000 30 -31 2694 -1000
155 47 -6465 2000 35 43 0 25 36 -5036 1000
-104 -37 1175 0 -134 -25 0 86 -23 915 0
-156 15 266 0 -36 18 0 -96 14 209 1000
169 34 -2765 0 -151 26 0 19 21 -2152 0
-547 -81 2343 0 13 -82 0 -87 -48 1827 0
348 -62 2581 0 68 -43 0 238 -39 2009 0
57 -8 -1424 0 37 -10 -1000 67 -6 -1109 0
276 70 -548 0 -54 75 0 -234 61 -427 0
-191 -34 86 -1000 -11 -33 0 -141 -22 67 0
42 13 -1003 -1000 12 16 0 62 16 -780 0
18 -11 -66 0 -52 -10 1000 58 -12 -49 0
-163 1 1187 -2000 77 -2 0 -73 2 922 0
-113 -197 2607 0 -3 -175 0 217 -142 2027 0
                      4
71
-233 4 1601 0 -3 8 0 37 7 1245 0
8 49 -3321 0 -12 48 -1000 -2 41 -2589 2000
-46 -46 3779 -4000 -36 -39 0 -46 -34 2942 0
32 44 -2664 0 12 42 0 -38 36 -2076 0
38 26 -3944 0 38 26 0 128 21 -3075 -2000
-152 -31 2374 0 -2 -30 0 -242 -20 1848 0
243 62 -2462 0 -57 59 0 23 35 -1918 0
-43 26 1679 0 177 18 0 -33 13 1310 0
-106 37 1543 0 44 32 2000 34 29 1202 0
-39 -81 363 0 111 -84 0 151 -68 283 0
67 10 -1056 2000 -73 13 0 127 7 -822 0
-41 -31 1373 2000 19 -29 0 -101 -23 1065 0
-14 30 78 0 46 30 -2000 6 26 59 0
217 10 -448 1000 -83 9 0 7 6 -345 0
-30 128 1655 0 -110 126 0 40 102 1287 0
                      5
-96
254 18 -4849 0 14 20 0 24 16 -3776 0
86 -36 4356 0 56 -36 0 -24 -29 3394 -1000
-17 57 112 2000 23 50 0 13 44 89 0
-46 -39 468 1000 164 -50 0 -16 -42 364 0
-148 -46 4426 0 -8 -43 0 -208 -38 3451 1000
150 29 -1015 -1000 40 27 0 150 19 -791 0    6
-101 -50 1945 0 49 -40 0 -101 -29 1515 0
-104 -31 -383 0 -254 -30 0 76 -19 -299 0
169 -40 -972 2000 -11 -32 -1000 -11 -31 -755 -1000    7
-264 35 1576 0 -64 43 0 66 32 1226 0
334 41 204 -1000 54 30 0 -6 29 158 0
185 21 570 -1000 35 19 0 25 13 446 0
-22 -40 723 0 -72 -41 1000 -72 -34 563 0
-163 -19 -52 0 27 -17 -1000 17 -14 -44 0
223 9 -3651 0 73 14 0 -147 13 -2837 0
                      6
-376
-308 -14 3640 1000 12 -14 0 -18 -14 2835 0    7
-16 -8 -3398 0 -56 -8 0 -6 -9 -2647 0
-48 -47 -2062 0 2 -42 0 32 -37 -1607 0
119 22 2969 -2000 -111 38 0 -91 24 2315 0
409 18 -3706 -1000 49 14 0 279 13 -2890 0
-39 -45 -55 2000 21 -37 0 141 -33 -43 0
104 59 -2221 0 74 54 0 194 44 -1730 0
-81 13 -3486 0 159 6 0 -241 5 -2717 0
-15 9 559 -4000 -45 9 0 -45 8 431 2000
403 3 -2206 0 3 -5 0 -97 -4 -1717 0
-457 -81 2681 1000 13 -71 0 -17 -61 2088 0
-155 11 -1288 0 -15 6 0 25 5 -1002 0
-19 19 -1115 0 61 17 0 61 15 -868 0
66 2 -107 0 36 3 2000 16 1 -82 0
-1863 -414 -393 0 -13 -110 1000 247 -97 -309 0
                      7
1253
126 23 -3514 -2000 -34 17 0 -34 18 -2739 0
16 58 464 0 36 56 0 16 49 362 0
253 31 960 0 3 28 0 -17 24 749 0
-197 14 -4878 1000 23 8 0 153 14 -3801 0
-276 2 3174 2000 -116 11 1000 -166 12 2474 0
-56 48 489 -1000 -46 37 0 -186 36 382 0
-8 -61 2814 0 -58 -61 0 -28 -51 2191 0
49 32 3124 0 9 42 0 59 35 2436 0
-214 37 -1195 2000 16 29 0 26 26 -926 -1000
-205 8 1749 0 25 8 0 -15 7 1362 0
169 69 -3262 -2000 -81 67 0 -171 55 -2539 0
117 -36 683 0 -43 -38 0 -23 -29 531 0
133 15 708 0 -17 15 0 -17 11 550 0
-135 23 754 0 -5 19 -1000 -35 18 588 0
1873 704 3040 0 -47 75 -2000 -247 74 2366 0
                      8
-242
174 -32 5381 1000 4 -30 0 14 -28 4196 0
-60 -65 1014 0 0 -59 0 -10 -53 789 0
-117 -23 1756 0 -17 -21 0 -27 -17 1366 0
163 -43 3352 -3000 -107 -47 0 -77 -34 2611 0
142 -24 -2468 -1000 62 -36 -2000 52 -28 -1923 0
61 -21 -1048 0 21 -8 0 -29 -19 -818 0
188 15 -1368 0 -142 12 0 -162 10 -1063 0
69 -50 1644 0 -211 -62 0 19 -51 1280 0
169 -65 2391 2000 19 -55 1000 9 -48 1859 0
-264 -10 -2934 0 -4 -11 0 -64 -4 -2283 0
-17 -19 1505 1000 93 -21 0 213 -18 1171 0
-209 28 -90 2000 41 37 0 -9 29 -72 0
-163 -18 -808 0 87 -14 1000 67 -11 -626 0
226 -13 -1435 -1000 -54 -11 0 -54 -12 -1119 0
897 -211 -2805 0 87 99 1000 87 68 -2182 0
                      9
-892
-288 18 -4060 0 52 15 0 22 13 -3167 0
-8 10 -1559 0 -38 3 0 22 8 -1215 0
-261 3 -2295 0 -11 -3 0 69 -4 -1787 0
-4 41 -397 6000 26 43 0 -14 27 -310 0
-292 33 4213 0 48 40 1000 -2 25 3283 0
-24 -30 1587 0 -64 -37 0 6 -14 1238 0
25 51 -311 0 185 57 0 135 46 -245 0
-51 21 -2899 0 189 35 0 159 19 -2258 0
-22 33 -2278 -4000 -12 25 -2000 -32 23 -1773 0
408 -10 3174 0 -62 -7 0 208 -12 2469 0
26 -18 -409 0 -24 -14 0 -94 -11 -318 0
53 24 -1313 -4000 -17 18 0 133 13 -1018 0
69 -1 987 0 -201 -2 -2000 -171 -2 767 0
-103 -37 2245 2000 7 -32 1000 67 -24 1749 0
-1797 -279 7428 0 -147 -265 0 -117 -209 5777 0
                    4 0
161
208 1 969 0 -72 8 0 18 8 757 0
76 49 1450 0 56 51 0 16 39 1131 0
221 6 1142 0 11 17 0 -79 17 890 0
-21 -38 -1368 -3000 9 -36 0 119 -24 -1064 0
360 -1 -6879 -1000 -10 -4 0 20 3 -5360 0
-132 54 -1809 0 128 48 0 138 27 -1409 0
-366 -115 -478 0 -16 -118 0 -76 -97 -371 0
-104 26 -3135 0 -64 18 0 6 23 -2445 0
5 6 1187 2000 -15 9 1000 35 9 924 0
-129 6 -1411 0 121 5 0 -169 8 -1100 0
44 7 -213 0 -46 2 0 -46 4 -166 0
118 -71 1757 2000 8 -63 0 -282 -48 1364 0
-105 3 -1178 0 55 -2 1000 75 -1 -918 0
17 64 -2178 -1000 57 54 -2000 57 44 -1696 0
386 243 -16371 0 126 234 0 -74 191 -12731 0
                      1
281
19 -23 -1076 0 49 -24 0 -61 -21 -838 0
-122 -68 -652 0 -42 -65 0 -52 -53 -508 0
-113 -15 -519 0 17 -24 0 87 -23 -404 0
-22 45 870 0 68 44 0 -192 32 677 0
-225 -25 3790 2000 -115 -21 0 -65 -20 2953 0
183 -15 1038 0 43 -14 0 -77 1 806 0
157 121 1582 0 -3 122 0 77 104 1231 0
308 -36 7481 0 -2 -35 0 -252 -22 5830 0
-45 0 -175 2000 25 2 0 -25 -2 -135 1000
-25 -11 986 0 -95 -6 0 85 -6 772 0
-100 11 1005 0 70 12 0 120 9 781 0
-7 53 -1189 0 -7 46 0 273 34 -923 0
281 6 1523 0 201 11 -2000 161 9 1186 0
-70 -55 839 1000 -50 -47 1000 -140 -37 653 0
-147 -41 16305 0 83 -57 0 433 -48 12679 0
                      2
-324
-61 48 1476 0 -51 43 0 59 36 1149 0
83 51 -248 0 3 50 0 13 41 -194 0
136 41 -487 0 -4 45 0 -74 38 -380 -1000                  5
51 -54 457 0 21 -52 0 141 -38 355 0
66 -4 4101 -1000 146 -7 0 16 -2 3195 0
-177 -35 225 0 -267 -24 0 -47 -33 178 0
-170 -55 -2644 0 -60 -53 0 20 -50 -2057 0
-428 15 -5971 0 32 22 0 122 6 -4652 0
-39 -28 110 -4000 -19 -29 0 1 -22 84 -2000
-23 38 -927 0 37 25 0 -203 21 -725 0
88 -6 -1623 -1000 -32 -6 0 8 -8 -1261 0
-152 -32 2342 0 -52 -32 0 -82 -20 1820 0
-312 -21 -964 0 -222 -18 4000 -202 -14 -750 0
54 34 1044 -2000 14 31 0 44 23 813 0
993 -51 -12923 0 -157 -11 0 -267 -11 -10050 0
                      3
916
47 -66 126 0 57 -60 0 -53 -49 98 0
-110 -26 6 0 10 -26 0 30 -22 4 0
96 -43 2302 -1000 6 -42 -1000 6 -35 1793 2000            5
-126 39 -131 0 -126 29 0 -16 21 -101 0
14 55 -8712 0 -126 50 0 14 35 -6788 0
289 28 -791 0 219 19 0 129 27 -617 0
145 9 3748 0 35 2 0 -95 7 2916 0
484 -24 2908 0 -76 -32 0 -16 -29 2266 0
46 37 -877 2000 16 34 0 16 28 -682 1000
201 -35 -551 0 -59 -27 0 281 -26 -427 0
-29 -4 1530 2000 -19 -3 0 -169 1 1190 0
64 28 -3718 -1000 124 29 0 -6 20 -2891 0
158 22 -328 0 108 18 -2000 128 14 -256 0
31 -14 -2820 1000 1 -15 -1000 121 -12 -2195 0
-118 -86 17356 0 -18 -107 0 -68 -86 13499 0
                      4
-743
-155 41 -718 0 -35 37 0 35 32 -559 0
293 21 1494 0 13 18 0 -47 17 1167 0
-215 16 -4282 2000 -25 7 2000 35 8 -3335 -1000
110 7 -532 2000 80 18 0 0 13 -414 0
3 -45 5706 0 93 -38 0 -7 -28 4445 0
-243 15 1047 0 47 24 0 7 9 815 0
153 -12 -1954 0 -17 -5 0 43 -4 -1518 0
-272 33 730 0 58 29 0 98 34 570 0
79 -20 762 -1000 -21 -15 0 -31 -13 593 0
-343 14 1088 0 77 12 0 -63 15 845 0
-185 13 -1171 -1000 25 15 0 185 10 -912 0
-68 27 2040 2000 -88 24 0 -78 18 1587 0
-137 -6 1287 0 -157 -8 1000 -237 -7 1003 0
-86 21 2907 1000 14 19 2000 -166 19 2262 0
-1232 115 -12599 0 148 113 0 48 92 -9799 0
                      5
-131
45 1 -1015 0 25 5 0 -25 0 -791 0
-257 -22 -1279 -2000 -7 -22 0 53 -19 -1000 0
-20 11 4131 -1000 10 26 -1000 0 21 3218 0
-123 -27 -742 -4000 27 -23 0 -63 -16 -579 0
15 15 -1024 0 -45 12 0 5 11 -795 0
130 -51 161 -1000 -120 -52 0 -120 -34 126 0
-180 -20 -221 1000 30 -21 0 -60 -19 -175 0    6
-125 -4 -3604 0 55 10 0 -55 5 -2811 0
-60 -4 -32 2000 50 -10 0 60 -7 -25 0
495 4 -1015 0 -75 10 0 -65 5 -787 0
504 -18 1193 0 4 -22 0 -66 -16 928 0
171 -86 2249 -1000 31 -80 0 91 -65 1749 0
239 5 -1398 0 269 8 -2000 369 6 -1090 0
92 -33 -2139 -2000 -18 -28 -1000 112 -28 -1663 0
400 81 -2505 0 -140 74 0 -80 65 -1949 0
                      6
298
-52 5 3018 1000 -22 -1 0 28 2 2351 0
71 36 -923 4000 -9 37 0 -29 30 -718 0
171 -18 -380 0 11 -27 0 -59 -23 -297 0
156 8 2268 2000 -74 -8 0 116 -7 1767 0
41 -75 2301 -1000 11 -68 0 -19 -59 1790 0
-86 55 -2557 2000 -6 49 0 -126 30 -1992 0
14 108 -1313 -2000 -36 101 0 174 82 -1023 0
286 -19 4346 0 -54 -31 0 6 -24 3388 0
-47 28 -217 -1000 -57 32 0 -57 26 -169 0
-693 -14 1178 0 87 -19 0 7 -14 914 0
-481 16 -880 0 -11 20 0 -21 14 -683 0
-28 91 -3596 0 12 89 0 42 72 -2797 0
-131 -5 1158 0 -171 -8 1000 -261 -6 903 0
-53 32 1643 1000 -3 25 0 -63 24 1277 0
274 -75 4751 0 104 -67 0 104 -60 3696 0
                      7
-883
49 -10 -2366 -2000 9 -6 0 -1 -4 -1842 0
-83 -61 2312 -2000 7 -58 0 -13 -48 1803 0
-306 4 -2965 0 -16 4 0 94 3 -2308 0
-3 26 -2215 -1000 37 40 0 -43 28 -1725 0
18 116 -6510 2000 38 106 0 58 91 -5070 0
-136 -21 2391 -1000 14 -23 0 324 -8 1861 0
40 -146 3746 1000 30 -140 0 -100 -109 2920 0
-272 29 -4184 0 -12 34 0 -132 26 -3260 0
68 -36 355 -3000 18 -36 1000 38 -30 278 0
439 -15 989 0 -111 -14 0 9 -12 770 0
269 -8 734 0 -21 -14 0 -51 -7 570 0
40 -45 -445 0 -50 -46 0 -110 -34 -346 0
-128 -2 -1110 0 -38 1 0 -18 4 -864 0
-47 -28 -273 -1000 33 -20 1000 63 -18 -212 0
-176 -96 709 0 -86 -92 0 154 -77 551 0
                      8
1431
287 -26 1243 1000 -13 -28 0 17 -26 968 0
160 47 -1383 0 -10 44 0 10 36 -1079 0
330 4 2018 0 0 7 0 -100 4 1569 0
-63 -59 1332 2000 37 -61 0 -133 -49 1037 0
-147 -21 8324 -1000 -77 -21 0 -7 -17 6482 0
276 -7 -1083 0 -74 -6 0 -204 -9 -840 0
20 73 -3369 0 -90 74 0 -220 54 -2625 0
135 -44 3120 0 25 -44 0 205 -32 2430 0
-4 23 -730 6000 16 18 -2000 -34 13 -571 0
-200 48 -2860 0 160 45 0 30 35 -2225 0
-175 -7 -1490 0 25 3 -1000 75 -4 -1159 0
-125 -28 3911 -1000 -5 -25 0 135 -25 3042 0
293 -7 1008 0 193 -8 0 223 -13 783 0
7 14 -1619 2000 -43 17 -2000 7 12 -1261 0
281 32 3742 0 31 38 0 -169 36 2911 0
                      9
-822
-313 49 -3052 0 37 50 0 -73 42 -2379 0
-78 -18 -387 1000 2 -17 0 22 -12 -302 0
-81 -16 2497 0 19 -23 0 69 -13 1950 0
29 42 100 -1000 -81 38 0 39 37 79 0
-161 -63 -6870 0 19 -53 0 -41 -49 -5348 0
-100 -2 1406 0 -10 -3 0 -40 0 1093 0
-92 31 783 0 148 24 0 328 25 609 0
-95 45 -1867 1000 -5 40 0 -175 33 -1453 0
-65 -6 1455 -3000 -45 -1 1000 5 2 1135 0
541 -45 1901 0 -109 -39 0 -169 -26 1479 0
137 21 1625 0 -13 14 2000 -33 15 1264 0
38 39 -3040 2000 48 32 0 -162 30 -2366 0
-332 13 -786 0 -192 13 0 -202 16 -610 0
62 -6 2518 -1000 32 -15 1000 -28 -7 1961 0
319 99 -10201 0 -51 77 0 59 69 -7936 0
                    5 0
370
103 -36 4656 0 -47 -39 0 53 -32 3629 0
-130 13 1519 -2000 10 12 0 -40 7 1184 0
-20 51 -8475 0 0 60 0 -20 42 -6608 0
-104 9 -1043 0 96 6 0 166 -1 -814 0
324 46 3709 1000 44 38 0 -16 34 2886 0
-1 18 -742 0 219 23 0 169 10 -579 0
-9 -91 1131 0 -59 -85 0 -219 -75 881 0
338 -24 1147 -2000 -82 -21 0 148 -31 892 0
29 4 -2074 1000 49 5 -1000 29 0 -1617 0
-273 59 -1481 0 -63 55 0 207 37 -1152 0
-191 -35 -639 0 -31 -37 -1000 59 -30 -498 0
97 -9 1944 -1000 -13 -7 0 87 -7 1514 0
304 -12 397 -1000 64 -11 0 74 -12 309 0
-40 14 -2472 0 -20 14 0 -20 5 -1924 0
-1143 -81 11529 0 47 -76 0 -83 -76 8970 0
                      1
205
-91 32 -4104 0 49 33 0 -11 28 -3199 0
222 7 -2397 1000 2 11 0 62 10 -1867 0
5 -52 10666 0 -25 -56 0 -15 -43 8314 0
112 -28 801 0 -148 -18 0 -138 -9 625 0
-208 25 -3914 -2000 -18 24 0 62 21 -3048 0
-23 -11 411 0 -63 -11 0 -273 4 322 0
369 99 -1647 0 -41 104 0 79 83 -1282 0
-392 5 190 1000 98 9 0 -182 24 149 0
-14 -9 2019 -2000 -4 -15 2000 16 -6 1575 0
-408 -92 1795 0 112 -92 0 32 -70 1397 0
189 44 -90 1000 99 48 0 -61 39 -68 0
-146 41 -3678 0 14 45 0 -26 36 -2860 0
-94 21 553 2000 16 20 0 -54 21 428 0
95 -22 3065 0 -5 -18 0 -35 -9 2385 0
576 69 -13924 0 156 80 0 96 72 -10832 0
                      2
-949
-40 -43 2096 0 -70 -39 0 -20 -33 1635 0
-120 -27 1605 0 -30 -30 0 -60 -24 1249 0
-185 8 -6211 -1000 -5 7 0 35 6 -4841 0
9 17 -928 0 199 10 0 109 3 -724 0
-21 -103 6712 1000 19 -95 0 -61 -77 5230 0
53 -3 -1745 0 13 -7 0 413 -11 -1361 0
-290 -45 2121 0 -20 -57 0 10 -41 1651 0
164 23 -3702 0 124 20 0 214 6 -2885 0
54 6 -1601 1000 -26 11 -1000 -46 4 -1250 0
227 81 -841 0 17 86 0 -163 68 -655 0
-104 -26 212 -2000 -64 -27 1000 66 -21 164 0
-109 -68 4792 0 1 -72 0 41 -56 3724 0
-195 -17 -2273 -1000 -5 -17 0 115 -21 -1766 0
-28 25 -3447 0 22 24 0 42 17 -2682 0
688 -78 12076 0 -252 -85 0 -2 -70 9393 0
                      3
430
230 38 2086 0 60 40 0 70 33 1623 0
-84 6 922 0 46 3 0 26 4 721 0
151 9 305 2000 41 8 0 -29 9 237 1000                  6
-40 0 1260 2000 -150 -5 0 -80 5 983 0
151 146 -5540 -1000 -79 134 0 31 108 -4317 0
-100 10 444 0 -340 17 0 -320 8 348 0
-42 -29 -430 0 178 -23 0 108 -17 -333 0
4 -70 7079 0 -126 -74 0 -36 -59 5516 0
24 -5 818 -2000 4 -1 -1000 4 0 640 -1000
226 -56 -547 0 -124 -63 0 -4 -49 -426 0
53 -5 -128 1000 -27 -6 -2000 -87 -7 -100 0
344 44 -5369 -1000 -46 47 0 -176 35 -4173 0
210 -4 3118 0 -30 -6 -1000 -90 1 2424 0
-16 -23 2397 -1000 24 -21 0 74 -17 1864 0
-878 82 -2789 0 192 85 0 272 72 -2169 0
                      4
483
-162 -76 -2565 0 -32 -83 0 -92 -65 -1997 0
186 15 -2062 0 -54 19 0 6 13 -1609 0
176 -2 3155 -1000 -54 6 0 16 1 2461 -2000
59 -8 -2036 -4000 99 -1 0 -61 -9 -1587 0
172 -151 626 2000 92 -142 0 22 -117 487 0
118 -23 2517 0 398 -39 0 118 -23 1958 0
-36 32 -3251 0 -246 32 0 -176 17 -2533 0
57 89 -7497 0 -143 95 0 -113 85 -5842 0
-89 21 -937 4000 21 10 2000 -9 11 -732 2000
-366 55 607 0 124 60 0 34 47 473 0
-147 19 -408 0 53 22 1000 113 17 -317 0
-449 -33 7083 2000 21 -36 0 201 -29 5507 0
-132 16 -2286 0 18 19 2000 28 12 -1777 0
-106 10 -1497 2000 -56 6 -1000 -156 6 -1163 0
980 -167 -5166 0 50 -162 0 -930 -133 -4018 0
                      5
477
73 131 -2185 0 33 132 0 93 104 -1703 0
65 3 833 0 45 4 0 -15 4 650 0
-149 -28 -3405 0 31 -37 1000 -29 -27 -2655 1000            6
-172 8 3243 2000 -42 12 0 138 12 2526 0
-400 144 2738 -1000 -20 146 0 -60 116 2135 0
-207 53 -5729 0 -167 69 0 -57 46 -4460 0
466 52 3077 0 106 54 0 116 58 2395 0
-172 -76 8438 0 -2 -83 0 108 -72 6577 0
4 -39 3112 -2000 4 -28 -1000 34 -27 2425 -1000
88 -45 563 0 18 -47 0 48 -40 438 0
348 -14 1253 0 -32 -15 0 -182 -10 975 0
402 31 -6303 -1000 32 35 0 -118 30 -4901 0
160 -10 1574 0 20 -11 -1000 10 -7 1224 0
66 8 900 -1000 26 9 2000 86 5 698 0
-653 217 7329 0 -163 210 0 727 171 5701 0
                      6
-1295
20 -40 2333 -4000 10 -38 0 -60 -31 1818 0    6
-208 -18 -33 0 -18 -21 0 -8 -17 -26 0
-108 78 920 0 2 80 -2000 2 62 717 0
141 -4 -2836 0 -99 -15 0 -29 -12 -2208 0
380 -149 -894 0 -20 -154 0 30 -117 -697 0
219 -70 8853 0 79 -69 0 9 -51 6894 0
-659 -107 600 0 71 -113 0 -129 -108 469 0
201 72 -9247 0 351 83 0 -149 60 -7209 0
41 12 -4053 -1000 -39 5 0 -29 7 -3157 0    6
382 42 -1683 0 -158 41 0 122 35 -1310 0
-325 0 -1357 0 5 1 0 155 0 -1056 0
-169 -11 3577 0 -19 -14 1000 171 -14 2782 0
-132 7 -977 0 -72 10 1000 -82 6 -760 0
31 -5 -385 1000 -19 -5 -1000 -9 -2 -297 0
-927 15 -4630 0 -37 12 0 -167 -3 -3604 0
                      7
509
-154 -98 846 8000 -54 -91 0 -4 -73 659 0
115 21 1136 -5000 5 23 0 25 16 885 0    6
82 -55 1843 0 32 -57 1000 82 -43 1435 0
-134 -5 1691 0 176 -1 0 -84 -3 1317 0
-371 115 -4508 1000 -31 119 0 -41 93 -3513 0
-72 56 -7569 1000 -12 46 0 188 38 -5893 0
216 75 -1468 0 -114 86 0 146 79 -1144 0
-156 -52 6162 0 -286 -64 0 -26 -41 4805 0
-74 41 1554 2000 36 43 0 16 34 1211 0
-298 -55 1338 0 42 -50 0 -198 -40 1042 0
58 24 511 0 68 15 0 -12 13 397 0
23 3 -1697 0 -27 4 -2000 13 6 -1321 0
88 -14 538 0 138 -20 -2000 118 -14 417 0
95 -8 530 -2000 15 -4 0 5 -5 410 0
1223 -427 5140 0 -197 -403 0 243 -310 4002 0
                      8
-502
137 99 88 -4000 37 89 0 27 73 69 0
-214 -46 -2157 10000 16 -52 0 -14 -39 -1680 0
138 -4 -1267 0 -52 0 0 -112 -4 -985 0
231 29 -1132 0 -109 30 0 71 25 -883 0
433 33 6312 -2000 73 24 0 73 14 4917 0
-105 -21 3910 -2000 -5 -18 0 -285 -18 3041 -1000
-111 -22 -1043 0 159 -29 0 -71 -27 -812 0
8 19 -3223 0 -22 32 0 328 26 -2514 0
152 -46 936 -1000 -18 -45 0 2 -37 727 0
-144 33 2397 0 86 26 0 46 20 1863 0
73 -37 443 0 -147 -29 0 -137 -23 346 0
171 -11 158 2000 51 -9 1000 -159 -8 124 0
-89 21 -610 0 -119 23 1000 -89 19 -472 0
-138 10 -509 1000 22 8 0 12 7 -394 0
-379 572 -10871 0 641 532 0 -379 428 -8458 0
                      9
418
-78 -71 -1686 0 -18 -68 0 -38 -56 -1314 0
255 56 3325 -5000 -15 63 0 5 50 2590 0
-225 25 -2761 0 25 25 0 45 23 -2153 0
-205 -49 1787 -2000 -45 -39 0 -75 -36 1394 0
-435 -163 -4056 1000 -25 -156 0 -15 -119 -3158 0
234 -3 -1711 1000 -66 -3 0 84 7 -1328 2000
270 -5 2259 0 -260 -10 0 -130 1 1759 0
49 -40 3044 -1000 149 -53 0 -231 -51 2374 0
14 7 -469 -1000 4 8 1000 -16 8 -363 1000
395 13 -6752 0 -5 17 0 5 15 -5250 0
-125 14 -1186 0 115 18 0 215 13 -924 0
-250 11 473 -4000 -60 8 0 -120 5 368 0
122 -11 -280 2000 42 -10 0 52 -10 -219 0
-16 -3 336 1000 -26 -5 0 14 -3 260 0
-30 -376 11537 0 -550 -348 0 460 -282 8974 0
                    6 0
909
113 93 -233 0 3 94 0 53 77 -182 0
-122 -32 -4130 0 -12 -29 0 -2 -25 -3217 0
188 -33 4482 0 -2 -29 0 18 -26 3492 0
120 24 -3811 4000 150 16 0 150 19 -2971 0
425 152 3637 0 -35 150 0 5 121 2831 0
-58 -18 332 0 -8 -16 0 172 -21 255 -1000
60 14 -1390 -1000 290 14 0 120 2 -1082 0    5
-6 97 -4369 2000 -86 103 0 -46 87 -3406 0
-245 24 -124 2000 -5 18 -2000 25 13 -97 -2000
-529 -41 5732 0 -39 -40 0 -49 -32 4457 0
267 8 2020 0 -23 0 0 -153 2 1572 0
-39 -34 654 2000 21 -30 0 201 -21 508 0
-118 -16 1826 -4000 2 -15 0 22 -14 1420 0
29 -18 -716 -2000 -1 -17 0 -91 -15 -556 0
1338 203 -8557 0 208 198 0 -332 149 -6656 0
                      1
-1540
-119 -81 2714 3000 1 -82 0 -49 -69 2115 0    7
64 1 2088 3000 4 -8 -1000 -16 -2 1626 0
-280 11 -1416 0 -10 1 0 -10 4 -1101 0
-17 3 3983 -2000 -117 0 0 -157 2 3104 0
-651 -170 -2140 -1000 19 -163 0 -51 -137 -1664 0
-193 36 1140 0 107 31 0 -303 29 891 0
-214 -43 879 2000 -184 -33 0 146 -25 685 0
96 -122 5999 -1000 -24 -117 0 66 -96 4676 0
146 -23 -1506 -1000 16 -19 1000 -14 -15 -1174 1000
311 35 -1872 0 1 28 0 71 22 -1456 0
-255 -7 -2229 0 -15 -6 0 35 -8 -1735 0
258 53 -754 0 8 45 0 8 34 -587 0
90 25 -2573 2000 30 24 0 -60 25 -2000 0
-114 21 968 1000 6 22 0 106 20 752 0
-1883 -156 8712 0 -93 -155 0 87 -113 6776 0
                      2
713
119 20 -2379 -6000 9 20 0 29 20 -1852 0
-5 15 795 -6000 15 18 2000 45 12 620 0
108 31 -2046 0 -2 37 0 -2 29 -1597 0
51 -8 -2061 0 21 -8 0 71 -12 -1605 0
574 267 -3217 2000 34 253 0 44 206 -2509 0
176 -11 -3216 0 -154 -3 0 346 -3 -2508 0
189 78 -726 -1000 59 76 0 -171 63 -568 0
-230 93 -4367 0 40 84 0 -90 66 -3405 0
25 -17 2339 1000 -35 -16 0 -5 -13 1822 0
209 -8 1034 -1000 -11 1 0 29 1 805 0    6
117 2 535 0 -3 8 0 17 8 419 0
-138 -29 -1145 0 32 -23 0 -48 -20 -889 0
-167 -28 1941 -1000 -147 -26 0 -47 -26 1508 0
140 -18 -704 -1000 -10 -18 0 -60 -17 -547 0
1257 115 -8442 0 147 117 0 -303 88 -6565 0
                      3
100
-19 37 -28 3000 -29 33 0 21 26 -25 0
-148 0 -1892 3000 -18 5 -1000 -28 3 -1475 0
385 -48 1987 0 15 -51 0 -5 -41 1551 0
-201 10 1762 0 39 20 0 -121 21 1371 0
-181 -243 6342 -1000 -51 -235 0 -51 -186 4943 0
-164 -30 3914 1000 196 -36 0 -214 -28 3052 0    7
-450 -73 -664 0 0 -76 0 20 -63 -515 0
61 -55 1342 0 21 -48 0 211 -29 1048 0
-18 78 -1106 -2000 62 74 0 12 62 -861 0
-306 -2 -1008 2000 44 -3 0 -56 -2 -784 0
-44 -5 1817 0 26 -12 -1000 -24 -7 1410 0
10 22 804 0 -80 22 -1000 -40 23 624 0
248 35 -598 2000 238 32 0 198 29 -463 0
191 37 932 2000 -9 33 0 11 30 725 0
-2004 -151 6606 0 -124 -168 0 356 -131 5138 0
                      4
358
-175 -55 1819 0 55 -43 0 -35 -39 1420 0
247 -9 439 0 7 -17 0 -13 -13 342 0
-390 37 -976 0 0 40 0 10 31 -763 0
113 2 -2612 0 -87 -9 0 203 -11 -2034 0
212 55 -3988 0 -8 62 0 62 48 -3109 0
230 59 -2634 -2000 -130 61 0 -80 41 -2055 0
611 21 2802 0 -69 18 0 -9 21 2183 0
163 48 -489 0 -77 51 0 -77 31 -382 0
-13 -105 -410 1000 -63 -96 0 -13 -81 -320 0
4 2 36 -1000 -36 -4 -1000 24 -4 26 0
8 15 -2256 0 -42 19 2000 48 11 -1752 0
-41 -16 324 0 89 -18 2000 19 -21 254 0
-171 -21 -246 -1000 -181 -21 0 -161 -19 -194 0
-247 -22 -1709 -1000 43 -22 0 3 -23 -1330 0
2888 329 -5643 0 138 342 0 -102 276 -4390 0
                      5
-538
104 25 -1111 0 -36 5 0 14 9 -867 0
-195 -21 1873 2000 15 -13 0 5 -9 1461 0    7
44 5 1326 0 -6 3 0 -16 4 1035 0
-19 -18 1653 2000 61 -21 0 -189 -14 1288 0
-113 93 -1032 -2000 57 79 0 -3 66 -803 0    6
-244 -48 1020 1000 26 -52 0 176 -33 796 0
-239 13 -2461 0 111 19 0 121 5 -1917 0
-103 -43 -474 0 157 -57 0 -93 -36 -370 0
0 71 1147 2000 30 63 -1000 10 52 895 -1000    7
309 -42 -244 0 19 -39 2000 -11 -30 -187 0
76 -26 1114 0 46 -26 -1000 -34 -19 864 0
-17 -31 1213 0 -77 -29 -1000 113 -20 941 0
20 2 413 -1000 50 4 0 20 3 322 0
-80 -25 1583 1000 -20 -15 0 90 -8 1233 0
-2744 -521 4942 0 -314 -512 0 166 -421 3845 0
                      6
42
69 25 -267 1000 -1 45 0 -1 35 -208 0
-34 29 -1047 -4000 -14 24 0 26 18 -817 0
117 -66 -547 0 -43 -63 0 7 -52 -428 -1000                  5
106 27 -234 -4000 106 40 0 156 29 -182 0
-87 -71 3278 4000 -47 -59 0 -17 -54 2555 0
176 1 -203 0 6 12 0 -44 7 -158 0
-106 -4 677 0 -36 -12 0 -96 1 525 0
21 28 808 0 -139 38 0 11 21 631 0
-3 -32 -988 -4000 27 -31 2000 17 -24 -772 2000
-606 92 475 0 -46 89 -1000 -106 71 368 0
-110 18 173 0 -10 16 0 0 13 137 0
111 36 -1733 0 31 32 0 -219 25 -1347 0
84 -8 27 2000 4 -9 0 -6 -4 23 0
218 34 -730 -2000 -2 22 0 -172 16 -571 0
1905 510 -1398 0 425 491 0 -175 406 -1089 0
                      7
-134
-218 -59 -158 -2000 -8 -67 0 -8 -56 -122 0
310 -2 -1527 2000 0 0 0 -30 1 -1190 0
-85 87 -1016 0 75 85 0 -25 69 -791 2000
-82 -55 1133 2000 -132 -65 0 -112 -53 882 0
-182 -6 -40 -2000 -22 -13 0 -42 -4 -34 -1000
-114 31 62 0 -24 20 0 26 12 49 0
73 29 -1480 0 -167 32 0 -27 19 -1151 0
-1 -14 1451 0 119 -26 0 179 -11 1129 0
26 14 1320 2000 -64 15 -1000 -44 13 1031 -1000
599 -66 53 0 59 -65 0 239 -56 41 0
42 7 -1352 0 -38 9 1000 -78 7 -1053 0
83 13 802 0 13 17 0 193 17 624 0
-104 24 -606 -1000 6 23 0 6 17 -473 0
-94 -15 486 1000 -4 -11 0 126 -6 382 0
-469 -267 -3805 0 -289 -254 0 1 -208 -2959 0
                      8
-269
209 71 815 1000 9 70 0 9 58 634 0
-248 2 1706 0 2 0 1000 2 -2 1331 0
-112 -57 1871 0 -42 -56 0 48 -46 1460 -1000
-28 78 -1873 -3000 -58 85 0 112 69 -1458 0
240 38 -4145 1000 60 37 0 70 25 -3227 2000
45 -43 1264 0 -115 -32 0 -85 -25 984 0
-210 -64 2187 0 300 -55 0 -60 -50 1704 0
-8 13 -3946 0 -178 39 0 -228 14 -3073 0
-25 6 -2225 1000 45 7 0 25 2 -1736 0
-260 7 -349 0 10 9 0 -230 13 -271 0
41 -12 1823 0 41 -14 -2000 151 -11 1418 0
-246 -20 -1775 1000 24 -18 0 -56 -20 -1381 0
41 -3 349 1000 -9 -3 0 61 -5 271 0
-2 17 -559 -1000 -2 20 0 -82 13 -438 0
-506 47 5865 0 124 35 0 114 27 4563 0
                      9
790
62 -69 -1105 0 12 -67 0 -18 -54 -862 0
-42 -11 123 1000 -2 -9 -2000 18 -6 93 0
242 24 -2372 0 12 20 0 -38 18 -1851 0
96 -16 -1825 6000 86 -31 0 -114 -19 -1424 0
-69 -31 4732 -2000 -39 -29 0 -29 -15 3686 -1000
117 72 -2464 -1000 357 63 0 -13 57 -1920 0    6
258 60 -426 0 -172 49 0 198 46 -333 0
72 1 3706 0 122 -23 0 212 -9 2887 0
23 0 2016 -2000 -57 -3 0 -37 1 1573 0
227 11 -36 0 -63 13 0 167 6 -27 0
-32 11 -1843 0 -12 12 1000 -62 11 -1434 0
93 -3 2634 -2000 -57 -8 0 -47 -3 2049 0
-44 -25 -41 -2000 -4 -24 0 -74 -15 -32 0
64 -15 329 2000 -6 -17 0 64 -13 258 0
357 40 -7532 0 -73 66 0 -493 54 -5859 0
                    7 0
-180
-178 65 2606 0 2 64 0 12 50 2033 0
79 3 -1957 -2000 -1 2 1000 -11 2 -1523 0
-139 11 1045 0 1 17 0 31 11 816 0
-163 -73 7077 -3000 7 -57 0 47 -50 5516 0
49 22 -1859 1000 49 26 0 -21 10 -1448 0
-14 -82 1866 2000 -444 -79 0 36 -67 1453 0
-74 -45 -250 0 -64 -42 0 -164 -28 -195 0
-75 -62 -1738 -2000 35 -50 0 -295 -36 -1355 0    5
-58 -15 -1314 1000 92 -10 0 62 -10 -1025 0
-368 16 567 0 72 11 0 -78 12 439 0
-63 -14 1688 0 7 -13 0 -73 -15 1314 0
108 -3 -1334 1000 38 2 1000 68 3 -1037 0
36 25 618 1000 16 26 0 36 17 483 0
-144 -4 -77 -1000 -14 -4 0 -64 -4 -62 0
597 -100 9232 0 -13 -116 0 767 -89 7179 0
                      1
-160
126 -40 -3535 0 -14 -42 0 6 -29 -2756 0
45 6 3216 1000 -5 3 0 -25 2 2506 0
127 -32 236 0 -23 -38 0 -23 -26 182 0
243 91 -6603 -1000 33 86 0 -107 73 -5147 0
-24 -52 -914 3000 -44 -53 -1000 26 -41 -713 0    7
-261 39 -1196 -1000 279 32 0 279 30 -929 0
82 13 2017 0 112 21 0 152 8 1574 0
-50 94 893 4000 -110 91 0 270 66 696 0
56 -8 1393 0 -54 -13 0 -14 -9 1085 0
351 -38 284 0 -69 -36 0 -29 -30 222 0
56 16 -1163 0 -34 12 0 136 14 -905 0
78 29 -263 0 -72 23 -2000 -102 13 -205 0
63 -15 -587 -1000 23 -15 0 -37 -12 -459 0
171 24 -850 1000 41 23 0 51 20 -659 0
-1011 138 -9536 0 59 133 0 -551 95 -7415 0
                      2
-159
-57 -6 4994 -3000 3 -2 0 -47 -8 3892 0    6
-94 -15 -2862 0 6 -12 0 46 -9 -2232 0
-145 6 1893 0 25 12 0 25 4 1477 0
-155 -62 979 2000 -35 -62 0 215 -60 765 0
-157 78 337 -6000 -7 75 2000 3 67 262 0
151 -1 1558 0 -59 6 0 -469 -2 1211 0
46 7 -8579 0 -14 -4 0 -184 0 -6688 0
8 -64 1159 -2000 68 -70 0 -152 -42 904 0
56 28 -1163 0 16 30 0 -24 23 -906 0
-356 0 107 0 14 1 0 84 -1 84 0
-127 -33 1075 0 13 -26 0 -137 -24 836 0
-273 -30 973 0 117 -28 1000 127 -18 756 0
26 -12 64 2000 -94 -15 0 -4 -9 51 0
-157 -60 2774 -2000 3 -58 0 43 -48 2156 0
-102 -143 12711 0 18 -141 0 298 -102 9887 0
                      3
263
-68 43 -8377 6000 2 39 0 72 36 -6529 0
5 19 710 -1000 15 20 0 -15 16 556 0
76 20 -2502 1000 -34 20 0 -64 20 -1951 0
-90 30 3119 -1000 -10 29 0 -70 30 2430 0
306 -57 1446 3000 96 -53 -1000 16 -49 1129 0
90 7 -2454 0 60 9 0 200 8 -1911 0
-289 13 11884 0 41 18 0 91 15 9263 0
81 36 -4915 0 -139 42 0 121 20 -3830 0
-144 -19 -748 0 -24 -20 0 16 -15 -583 0
91 38 -2950 0 11 45 0 -49 38 -2297 0
173 39 -1147 0 63 31 0 103 31 -892 0
36 -22 447 0 -44 -15 0 -74 -14 349 0
-163 29 -362 -1000 77 31 0 77 24 -281 0
98 87 -3386 1000 8 83 0 -72 70 -2632 0
1217 76 -12505 0 -103 62 0 -133 47 -9729 0
                      4
173
218 -77 6647 -3000 -2 -78 0 -12 -65 5182 0
227 -15 1656 2000 -23 -16 0 -13 -16 1289 0
39 -7 -1123 -2000 49 -19 0 79 -16 -874 0
241 -9 -2619 1000 11 -9 0 -19 -3 -2042 0
-124 26 -1602 0 -144 18 0 -114 19 -1249 0
16 -22 2038 0 -124 -27 0 106 -19 1588 0
200 -36 -4886 0 -170 -40 0 -40 -34 -3810 0
51 -12 4489 0 91 -13 0 -119 -8 3498 0
124 8 2955 -2000 24 12 1000 -6 8 2305 0
64 -23 3373 2000 24 -31 0 -16 -26 2627 0    7
-162 -16 819 0 -82 -11 0 -82 -17 637 0
-37 58 -3683 0 -57 48 0 -37 42 -2866 0
-14 -14 632 0 -84 -13 0 -74 -10 489 0
-145 -70 1730 -1000 -115 -66 0 35 -58 1344 0
-1433 118 2095 0 157 133 0 117 111 1632 0
                      5
-465
-235 95 -2168 0 15 94 0 -35 78 -1691 0
-387 20 -3261 -1000 3 15 0 13 16 -2541 0
2 -12 2902 1000 22 5 0 -8 2 2260 0
-193 -12 342 -2000 -13 -10 0 -103 -16 266 0
-156 -48 773 1000 74 -40 0 124 -33 601 0
-131 23 -638 0 229 27 0 -191 19 -496 0
-161 48 -3378 0 169 50 0 9 47 -2630 0
-81 -9 -785 0 129 -5 0 99 -2 -613 0
-115 -14 -1458 4000 -15 -16 -2000 -5 -13 -1140 0
108 -15 -970 -4000 -62 -18 0 -2 -13 -757 0
310 -25 -561 -1000 30 -23 0 0 -14 -436 0
-106 -23 4461 0 54 -22 0 154 -21 3471 0
254 -6 -189 0 174 -8 0 94 -9 -144 0
200 26 483 2000 140 26 0 -40 23 376 0
1321 -230 7542 0 -279 -221 0 -79 -191 5865 0
                      6
302
191 -77 3941 0 -39 -69 0 11 -59 3071 0
294 -28 1906 0 4 -17 0 4 -16 1485 0
-359 8 -3506 0 -79 -1 0 -49 1 -2730 0
-1 41 -547 1000 49 39 0 189 35 -423 0
288 114 -406 -2000 38 109 0 28 87 -316 0
-54 -34 27 0 -264 -29 0 86 -26 19 0
447 -35 2705 0 -53 -30 0 167 -37 2108 0
-145 -1 1339 0 -75 -6 0 -95 -8 1045 0
82 27 -2973 -2000 -8 23 1000 12 21 -2314 0
-73 51 -1014 2000 37 58 0 37 46 -789 0
-301 54 354 2000 59 47 0 99 39 275 0
453 -33 -927 0 23 -26 0 -107 -19 -721 0
-235 -1 -646 0 -225 4 0 -155 5 -505 0
26 16 -1810 -1000 -64 13 0 56 11 -1406 0
-1791 107 -5963 0 239 101 0 129 92 -4637 0
                      7
-29
-72 56 -7466 0 48 58 0 8 49 -5818 0
-187 18 1958 -1000 23 12 0 -27 11 1526 0
486 9 5368 0 46 6 0 26 4 4182 0
71 -53 2125 0 -99 -49 0 -119 -38 1653 0
-249 -130 301 1000 -29 -125 0 -59 -101 235 0
211 39 571 0 181 26 0 91 32 445 0
-470 -8 1811 0 110 -1 0 -160 6 1409 0
215 -4 -5482 0 -15 -5 0 45 0 -4272 0
15 -14 4105 -1000 35 -11 -1000 -5 -11 3198 0    6
64 -74 2099 0 -46 -75 0 24 -61 1635 0
239 -42 252 -1000 -131 -34 0 -71 -30 195 0
-257 61 -3187 0 -77 55 0 -37 43 -2480 0
254 31 1079 1000 314 23 0 264 18 842 0
-261 -30 1736 0 29 -23 1000 -21 -18 1348 0
2493 54 3633 0 33 44 0 -537 35 2824 0
                      8
-396
-167 -55 6431 0 -17 -63 0 -7 -53 5013 0
229 -8 -3137 2000 -31 -9 0 19 -7 -2445 0
-361 -16 -2494 0 -31 -9 0 -11 -8 -1945 0
-34 7 -1088 0 46 6 0 116 0 -847 0
100 92 1246 1000 -70 85 0 -70 70 971 0
-67 -16 -250 0 -227 -12 0 -47 -19 -192 0
156 32 -4717 0 -204 8 0 6 8 -3674 0
-215 30 3570 0 65 32 0 -15 21 2781 0
-65 -9 -2936 2000 -35 -8 2000 -15 -5 -2288 0
-126 67 -2070 0 104 59 1000 -116 48 -1612 0
-98 5 -1220 1000 92 -1 0 -18 0 -947 0
100 -52 3711 0 40 -49 0 30 -42 2887 0
-348 -43 -298 -2000 -298 -40 0 -288 -32 -235 0
198 13 -1286 0 -42 9 -2000 -32 5 -1000 0
-1887 -6 -10105 0 -147 -5 0 633 -10 -7859 0
                      9
629
156 40 -4123 0 -14 46 0 6 38 -3215 0
-210 10 866 -1000 0 14 0 10 10 676 0
220 -12 -305 0 30 -12 0 40 -8 -236 0
18 62 -2254 0 18 59 0 -272 50 -1757 0
-97 -74 -3010 -2000 93 -67 0 93 -57 -2345 0
-19 -6 -1206 0 161 -12 0 -19 -1 -942 0
117 -42 7091 0 47 -20 0 -73 -17 5525 0
87 -19 4239 0 -143 -15 0 77 -7 3302 0
-16 13 4105 -1000 14 7 -1000 24 5 3199 0
-68 -45 754 0 -18 -32 -2000 52 -26 586 0
-195 23 1647 -2000 25 24 0 85 18 1280 0
53 21 -982 0 -7 18 0 33 18 -764 -1000
104 21 -468 1000 24 23 0 44 18 -361 0
3 -11 1229 0 13 -14 1000 93 -9 956 0
526 -131 11478 0 -14 -110 0 -154 -90 8929 0
                    8 0
-814
-32 -23 3840 0 8 -34 0 8 -24 2994 0
188 -23 399 0 18 -28 0 -12 -22 310 0
-136 52 -3910 0 -6 45 0 -56 37 -3046 0
-18 -75 2714 -1000 -8 -81 0 252 -63 2116 0
62 54 1584 1000 -8 51 0 -18 40 1234 0
-105 1 893 0 35 21 0 -235 7 696 0
-310 55 -6657 0 170 34 0 80 29 -5188 0
245 -24 -6190 0 105 -29 0 -115 -20 -4819 0
138 -16 -4317 1000 8 -5 0 -32 -4 -3364 0    7
83 16 989 0 -67 7 1000 153 5 771 0
223 -21 -1320 1000 -97 -19 0 -107 -14 -1026 0
-277 -1 -990 0 13 6 0 -117 5 -770 2000
218 8 -118 0 148 6 -1000 78 5 -94 0
-85 20 -801 0 35 20 0 -145 17 -621 0
455 82 -1091 0 35 58 0 -385 53 -851 0
                      1
-101
-40 25 -3338 0 -20 34 0 -20 24 -2602 0
-94 21 1067 1000 -14 23 0 -4 19 832 0
58 -85 6034 0 -22 -75 0 48 -62 4699 0
78 45 510 2000 18 58 0 -102 46 397 0
-15 -20 1139 -1000 -85 -21 0 -45 -10 886 0
-46 18 -115 0 -96 4 0 444 6 -90 0
60 -57 5910 0 -200 -36 0 0 -32 4608 0
-322 45 176 1000 -72 40 0 68 23 132 0    6
-67 -1 2221 -2000 -17 -11 0 43 -10 1731 0
71 -5 -970 0 21 -4 0 -269 -2 -755 0
4 -12 1372 -1000 74 -11 0 104 -7 1066 0
1 6 -126 0 1 -2 0 111 -5 -97 -1000
-182 -16 -60 0 -82 -14 2000 -2 -9 -46 0
34 -3 493 0 -16 0 0 64 -3 381 0
-623 4 -12402 0 147 18 0 387 18 -9644 0
                      2
1471
19 -35 2548 0 29 -33 0 19 -26 1985 0
-56 9 -2904 -2000 4 7 0 4 6 -2263 0
412 92 -3428 0 32 78 0 -58 65 -2668 0
-86 -18 -2042 -1000 -86 -26 0 54 -23 -1591 0
134 9 -1134 2000 74 9 0 84 4 -881 0
201 -20 187 0 121 -23 0 -319 -15 147 0
218 67 -7699 0 68 50 0 108 44 -6003 0
113 -22 4858 -2000 43 -13 0 63 -1 3789 0
0 36 -612 1000 60 42 0 20 36 -477 0
-67 51 -834 0 -27 51 0 213 42 -648 0
-234 49 -1762 2000 6 44 0 -64 33 -1370 0
294 -27 992 0 44 -25 0 44 -16 771 0
32 7 2038 0 22 5 -1000 22 2 1586 0
-37 -12 -1298 0 -57 -13 0 43 -9 -1008 0
481 54 20445 0 -179 41 0 11 27 15901 0
                      3
-1203
-45 37 -2695 2000 -5 33 0 -25 26 -2099 0    7
45 -29 3816 1000 -5 -25 0 15 -21 2972 0
-730 -28 2747 -4000 -10 -17 0 70 -15 2139 0    5
-16 17 1348 2000 154 20 0 -106 14 1049 0
-70 -16 -518 -1000 -40 -8 0 -90 -11 -406 0
-25 -6 1160 0 -25 4 0 145 1 902 0
-93 -89 8077 0 -3 -78 0 -133 -68 6297 0
153 12 -3522 1000 23 16 0 -127 1 -2746 0
-137 -26 -1330 1000 -97 -32 0 -77 -27 -1037 0
433 -82 941 0 53 -77 0 -107 -62 730 0
259 -56 1937 -1000 -61 -52 0 9 -42 1507 0
-133 31 991 0 -43 37 0 -93 28 770 0
-8 8 -2773 -1000 -8 10 0 2 7 -2157 0
140 6 2126 -1000 100 5 0 -60 4 1652 0
-1064 -130 -11190 0 206 -108 0 -234 -92 -8704 0
                      4
-114
164 -8 2905 -4000 -6 -8 0 34 -5 2263 0
-47 23 -3439 0 13 22 0 -27 18 -2677 0
281 -50 -3116 8000 1 -53 0 -59 -46 -2428 0
80 -42 -1205 -4000 -170 -40 0 160 -31 -938 0
-144 18 828 0 16 4 0 66 7 646 0
-137 29 -1556 0 -197 21 0 -127 15 -1210 0
-38 114 -6129 0 82 112 0 12 96 -4778 0
-252 -45 859 0 -32 -56 0 88 -39 669 0
172 -20 2869 -2000 52 -10 0 32 -10 2235 0
-689 35 -14 0 -9 29 0 101 19 -10 0
-325 33 -1903 1000 5 31 0 35 23 -1481 0
-95 -4 -2295 0 -35 -15 0 125 -13 -1785 0
-8 -24 1205 2000 22 -23 0 12 -20 936 0
-176 -4 -1782 2000 -56 -4 0 64 -4 -1385 0
1312 118 -10993 0 -178 103 0 562 95 -8550 0
                      5
330
-94 -36 -3979 2000 -4 -36 0 -14 -29 -3100 0
97 12 1096 1000 -3 9 0 27 6 852 0
62 82 1779 -4000 -18 77 0 42 67 1386 0
9 35 1046 2000 129 30 0 -241 27 817 0
228 -11 645 0 8 -2 0 -52 1 503 0
186 -19 -682 0 276 -13 0 76 -9 -533 0
5 -102 2057 0 -115 -103 0 85 -84 1603 0
128 69 -2218 0 -12 72 0 -92 63 -1726 0
7 42 -2908 1000 7 34 0 7 33 -2264 0
244 30 -423 0 -26 28 0 -156 28 -329 0
436 -15 1179 -2000 46 -15 0 -54 -6 918 0
-108 -29 593 0 12 -19 0 -48 -14 462 0
101 19 634 -1000 -69 15 0 -49 18 494 0
142 25 189 -1000 -8 26 -1000 -38 23 148 0
196 -3 22271 0 -74 -8 0 -734 -6 17324 0
                      6
604
163 59 4474 0 3 53 0 -37 42 3486 0
-85 -56 1518 -2000 -15 -51 0 -15 -40 1183 0
30 -82 398 0 20 -72 0 -10 -60 311 0
21 -1 -807 3000 -49 0 0 171 6 -633 0    8
-125 25 -582 0 5 23 0 55 15 -454 0
-209 0 1468 0 -169 -2 0 -49 0 1144 0
171 21 1816 0 -9 22 0 -149 13 1416 0
89 -64 4230 0 29 -65 0 99 -60 3293 0
-163 -44 2420 0 -53 -41 0 -43 -38 1884 -1000                  6
-18 -42 1880 0 22 -41 0 62 -34 1462 0
-219 23 -542 1000 21 24 0 21 15 -422 0
378 42 800 0 48 34 0 -102 27 623 0
-155 7 -1564 -1000 85 10 0 -55 3 -1217 0
15 -45 1684 0 5 -41 2000 -15 -36 1308 0
-772 -165 -16693 0 78 -151 0 258 -131 -12987 0
                      7
-570
-193 -44 -1135 0 17 -35 0 37 -30 -885 0
74 73 -2348 1000 34 63 0 14 51 -1829 0
-43 60 -2596 0 -3 51 0 -13 40 -2024 0
-101 -15 1055 -6000 -11 -9 0 139 -17 826 0
227 -46 -1792 0 -73 -45 0 -63 -38 -1395 0
158 8 136 -2000 -22 3 0 128 1 106 0
-154 50 -3100 0 96 44 0 106 39 -2416 0
-227 48 -3279 0 -37 54 0 13 50 -2553 0
155 49 -1684 0 55 47 0 85 39 -1311 2000
273 26 -2362 -2000 -17 32 0 63 20 -1836 0    6
79 -29 439 0 -41 -28 -1000 19 -20 341 0
-295 -20 837 0 -65 -13 0 85 -8 648 0
0 -16 1230 2000 -40 -17 0 40 -11 958 0
-191 30 -2203 0 9 21 -1000 19 18 -1713 0
-39 178 7440 0 211 151 0 211 123 5789 0
                      8
-386
-189 19 -4007 0 -29 18 0 11 17 -3120 0
-161 -79 2211 0 -51 -70 0 -21 -57 1723 0
-18 -56 4329 0 2 -49 0 2 -37 3374 0
-43 14 -456 3000 47 -2 0 -303 2 -357 0
-642 25 1971 0 118 27 0 28 23 1534 0
-41 -3 -2220 4000 89 -4 0 -21 -3 -1729 0
21 -53 3561 0 -59 -47 0 -49 -41 2776 0
229 -30 899 0 29 -34 0 -211 -33 701 0
-19 -55 1937 0 -9 -54 0 -69 -44 1510 -1000
-159 -20 148 4000 21 -18 0 21 -7 114 0
-114 11 218 0 -34 9 2000 -24 4 171 0
128 -14 -3180 -2000 58 -19 0 48 -22 -2469 0
67 -9 465 -1000 -43 -5 0 -3 -6 360 0
60 -4 985 0 20 4 0 10 4 766 0
-175 -7 2883 0 -205 12 0 -165 14 2243 0
                      9
726
247 -4 5518 -2000 37 -7 0 -13 -8 4296 0    6
131 79 -1892 -1000 11 80 0 1 66 -1475 0
230 90 -4841 0 -50 91 0 0 73 -3773 0
92 -6 -178 0 -118 9 0 262 6 -139 0
790 19 -658 1000 -30 14 0 50 18 -512 0
-24 -6 3338 -2000 56 7 0 -24 13 2600 0
-144 28 -1907 2000 76 33 0 26 28 -1488 0    6
-120 28 210 0 -80 19 0 160 20 161 0
-30 70 -3258 1000 -10 72 0 20 60 -2541 1000                  7
21 -4 2161 -2000 -69 -10 0 -209 -14 1681 0
63 13 -349 0 83 13 -1000 -27 14 -274 0
-10 15 4832 4000 0 14 -1000 -250 20 3755 0
23 30 -2140 -1000 23 22 1000 63 22 -1663 0    7
110 -1 695 0 -70 -4 1000 -90 -1 542 0
-154 -36 -11002 0 -74 -30 0 -334 -21 -8559 0
                    9 0
-126
96 -3 -3973 4000 -24 -1 0 -14 3 -3093 0
-40 -51 416 2000 40 -54 0 10 -46 326 0
-322 -100 2751 0 108 -108 0 28 -91 2145 0
-14 19 -137 0 226 18 0 -134 10 -107 0
-734 -28 -286 -2000 -74 -30 0 -114 -30 -222 0
4 1 -1986 0 -126 -9 0 -146 -20 -1547 0
365 -4 -2042 -4000 -35 -16 0 15 -8 -1591 0
-71 -21 176 0 139 -8 0 79 -14 140 0
-51 -68 2597 -2000 9 -70 0 -1 -58 2025 -2000
-240 20 -2424 0 80 21 0 190 21 -1885 0
27 -6 -1005 0 -93 -1 1000 7 -5 -779 0
-66 7 -5232 -2000 -36 16 2000 214 9 -4069 0
136 -10 1808 2000 126 -6 -2000 -24 -11 1406 0
-84 -4 -1131 0 76 -3 -2000 146 -7 -881 0
141 -34 12230 0 191 -23 0 591 -34 9513 0
                      1
17
-62 3 3388 -2000 -12 1 0 28 -2 2639 0
13 24 1943 -1000 -7 22 0 -7 17 1511 0
245 39 2542 0 -95 45 0 -35 38 1980 0
84 -35 -213 0 -136 -39 0 -116 -22 -164 0
517 -4 2848 1000 57 3 0 157 1 2217 0
-13 4 -252 0 17 4 0 27 8 -198 0
-255 18 3635 2000 55 25 0 75 15 2834 0
174 -11 -1763 0 -16 -15 0 -16 -9 -1376 0
54 33 370 1000 -6 30 0 34 22 288 1000
185 4 2056 0 35 6 0 65 5 1599 0
-139 -14 1721 0 91 -22 -2000 111 -16 1337 0
-45 8 1203 0 -25 -1 -1000 35 -5 937 0
-110 -5 -652 -1000 -90 -5 1000 60 -2 -509 0
-63 19 -115 0 -33 15 1000 -3 13 -91 0
819 -2 -10657 0 99 -27 0 -361 -6 -8288 0
                      2
-315
-62 -25 -1849 0 28 -23 0 -12 -16 -1441 0
254 -1 -3683 0 -26 5 0 14 7 -2867 0
-342 49 -7426 -1000 38 38 0 18 34 -5786 0
-104 41 577 -1000 -124 41 0 256 31 447 0    7
-14 41 -3716 0 56 33 0 -114 30 -2894 0
15 16 567 0 15 18 0 185 16 445 0
-1 -44 -2707 0 -231 -45 0 -91 -32 -2111 0
-57 20 3770 0 -27 21 0 -217 25 2939 0
-30 3 -1743 0 0 5 0 -40 11 -1358 0
-58 8 -2757 0 -38 10 0 -178 4 -2144 0
133 16 -753 0 -57 27 1000 -157 24 -585 0
125 -49 5140 0 45 -46 0 -185 -33 3997 0
-138 -1 624 0 -118 -2 0 -108 2 488 0
179 -22 1819 -2000 9 -17 0 -111 -12 1419 0    7
-409 67 4449 0 -289 58 0 301 46 3459 0
                      3
425
-231 75 -1842 0 -21 68 0 -21 52 -1435 0
-418 -23 3011 -1000 12 -30 0 -8 -23 2344 1000
507 -75 6171 2000 7 -55 0 -33 -48 4807 0
-100 -42 -462 2000 190 -38 0 -220 -34 -358 0
-93 -39 2191 0 -143 -28 0 97 -28 1708 0
148 -35 181 2000 48 -31 0 -82 -31 138 0
-89 12 2203 0 211 12 0 -29 4 1719 0
-117 20 -3646 0 -137 17 0 273 2 -2841 0
-22 -3 1072 0 -2 2 0 18 -6 835 0
-60 -57 2507 0 -30 -67 0 150 -49 1948 0
-119 -2 -778 0 21 -12 0 151 -12 -605 0
-47 73 -6427 -1000 -27 74 0 263 61 -4999 0
82 -2 -647 0 132 2 0 2 -2 -505 0
-79 0 -2644 4000 1 -2 0 1 -2 -2060 0
826 -99 3786 0 56 -73 0 -314 -71 2945 0
                      4
-544
479 -112 4383 2000 -1 -99 0 9 -80 3416 0    7
170 25 -1331 2000 0 27 0 -10 16 -1036 -2000
-454 35 -2405 -1000 -24 20 0 56 18 -1873 0
245 21 1133 -1000 15 17 0 235 8 883 -1000
-165 -1 -2382 0 105 -6 0 -125 -3 -1858 0
-215 22 -134 -4000 -15 18 0 55 21 -102 0
235 17 -313 0 25 19 0 5 13 -247 0
208 -33 2231 0 238 -26 0 -52 -14 1737 0
135 -31 -461 0 5 -38 0 -15 -28 -359 0
45 57 975 0 25 62 -1000 -85 47 762 0
88 -24 1865 0 -42 -22 0 -62 -19 1450 0
190 -67 1670 2000 70 -68 0 -280 -60 1299 0
-30 -7 221 0 -60 -13 0 40 -13 173 0
-18 14 1934 -2000 -8 12 0 92 8 1505 0
-2461 156 -6003 0 19 143 0 99 123 -4669 0
                      5
155
-425 117 -4038 -4000 25 107 0 25 91 -3148 0
107 -13 2090 -1000 17 -11 0 7 -2 1628 1000
60 -39 3396 0 0 -30 0 -60 -25 2647 0
-271 -5 15 -2000 -181 2 0 -181 8 10 2000
97 19 1465 -1000 7 15 0 37 20 1143 0
142 -7 -9 2000 -38 -7 0 -128 -3 -9 0
-123 -10 -1015 0 -223 -7 0 -33 0 -788 0
-219 -26 -1605 0 -239 -29 0 -199 -28 -1248 0
-104 41 -262 0 -4 45 0 6 39 -203 0
435 -10 -5292 0 -35 -10 2000 -85 -8 -4120 0
132 34 -1634 0 62 34 0 2 32 -1270 0
-360 28 3710 -1000 -60 33 0 260 32 2885 0
-96 20 37 2000 -46 25 0 -126 28 27 0    8
-43 -27 67 0 27 -21 0 -63 -13 52 0
2309 -173 3402 0 59 -166 0 139 -137 2647 0
                      6
348
459 -67 2315 2000 -21 -63 0 -11 -58 1805 0
-162 -14 -3312 0 -52 -17 0 -2 -18 -2579 0
109 99 -4809 0 19 87 0 59 69 -3748 0
274 0 -3121 4000 44 -14 0 24 -3 -2432 -1000
31 3 1761 2000 -49 6 0 -49 -3 1372 0
-40 18 -796 0 -50 13 0 -10 4 -618 0
70 8 -124 0 190 2 0 160 -1 -99 0
58 68 1286 0 178 67 0 158 57 1000 0
-16 -17 317 0 14 -17 0 4 -17 245 0
-535 -27 4152 0 5 -25 -1000 185 -21 3231 0
-122 -29 780 0 -12 -27 0 -72 -25 605 0
141 -6 -5317 0 -19 -13 1000 -259 -13 -4134 0
286 -19 234 -4000 186 -22 0 216 -24 184 0
66 38 -1621 0 -44 31 0 -14 22 -1259 0
285 -243 -274 0 -5 84 0 -55 71 -215 0
                      7
-774
-459 -20 -1209 0 -9 -25 0 -9 -14 -942 0
-3 49 1571 1000 47 54 0 17 45 1221 0
-79 -101 3274 0 1 -91 0 -19 -72 2551 0
-240 2 2795 -2000 100 9 0 60 1 2180 0
51 -13 -2758 -1000 -19 -15 0 131 -13 -2150 0
-47 -46 1528 0 213 -39 0 93 -28 1188 0
-231 6 -995 0 -11 5 0 -31 6 -773 0
121 -47 -1916 0 71 -57 0 -69 -42 -1494 0
70 7 -277 0 -30 5 0 10 5 -215 0
221 34 1573 0 41 31 0 -39 28 1225 0
-143 31 -824 0 -23 28 0 67 23 -640 0
-1 24 3925 0 29 20 -2000 169 17 3052 0
-109 6 -447 2000 -99 8 0 -19 8 -348 0
-74 -20 1230 0 6 -17 0 46 -13 955 0
-2140 679 -1540 0 40 18 0 -140 18 -1196 0
                      8
1115
344 49 723 0 24 56 0 -16 42 563 0
201 -65 2069 -2000 -19 -66 0 -29 -55 1615 0
70 58 -2466 0 -20 54 0 -20 45 -1921 0
174 22 -180 -3000 -56 22 0 -86 14 -142 0
-100 -14 1277 0 70 -10 0 -90 3 996 0
-135 69 -679 0 -195 66 0 -5 51 -528 0
403 -24 1908 0 -147 -28 0 -247 -17 1484 0
33 25 2546 0 -287 37 0 -57 29 1987 0
-85 -20 2097 0 35 -19 0 -25 -16 1634 0
24 -27 -3427 0 -46 -21 0 -226 -19 -2669 0
155 -27 1309 0 15 -22 0 25 -18 1018 0
144 -15 -3877 1000 54 -5 1000 -36 -6 -3016 0
-124 15 -702 1000 -34 12 0 -184 11 -547 0
-21 -7 -177 1000 19 -5 0 49 -5 -138 0
779 -426 1915 0 -171 -90 0 -11 -78 1489 0
                      9
-1023
-411 -42 427 -3000 -31 -47 0 59 -40 333 0    6
-182 72 -4472 1000 18 65 0 38 55 -3486 0
148 -61 2455 0 -2 -58 0 -2 -48 1912 0
15 -43 -205 6000 25 -40 0 125 -31 -159 0
-57 34 148 0 23 34 0 -17 13 115 0
341 -69 -196 -1000 11 -67 0 1 -54 -152 0
-380 6 955 0 150 13 0 250 7 746 0
-280 -27 -749 0 190 -33 0 160 -33 -587 0
60 28 -3563 0 10 30 0 40 27 -2776 0
-462 12 1229 0 108 12 0 288 11 960 0
-86 19 -1845 0 -26 16 0 -146 12 -1434 0
-27 -26 4324 -2000 -67 -30 0 73 -24 3365 0
94 -29 1245 -2000 44 -25 0 114 -21 969 0
236 19 -115 -2000 -14 15 0 -154 14 -88 0
-406 128 -1327 0 114 121 0 134 96 -1033 0
                   50 0
219
284 83 -3663 6000 44 93 0 -66 80 -2855 0
117 -73 4377 0 -13 -66 -1000 -43 -55 3411 -1000
-315 80 566 0 35 75 0 15 60 442 0
-143 35 -750 -3000 -13 34 0 -93 29 -585 0
281 -18 -700 0 -89 -24 0 131 -10 -545 0
-301 46 -6 2000 19 47 0 79 38 -5 0
25 51 -3340 0 -105 50 0 -125 39 -2603 0
181 35 -1898 0 -59 38 0 -79 36 -1475 0
-63 -11 3105 0 -63 -16 0 -63 -16 2420 0
520 0 -996 0 -130 -1 0 -140 -4 -778 0
246 -17 2349 0 6 -18 0 176 -13 1826 0
-208 46 -3165 1000 -18 46 0 -228 40 -2465 0
33 42 418 1000 -27 38 0 -37 31 325 0
-258 -15 451 1000 42 -12 0 132 -13 350 0
1694 -148 853 0 34 -137 0 -46 -107 665 0
                      1
395
98 -112 6559 -3000 -22 -124 0 38 -103 5111 0
-107 38 -3862 -1000 3 35 2000 43 29 -3009 2000
225 -43 -6285 0 -25 -35 0 5 -29 -4897 0
-34 -18 1458 5000 -4 -22 0 -4 -17 1137 0
-312 4 915 0 18 9 0 -62 1 712 0
195 -26 -101 -1000 -15 -30 0 -185 -19 -79 0
-16 -90 4487 0 194 -88 0 174 -79 3497 0
74 -45 2690 0 -6 -44 0 14 -36 2092 0
74 -23 -1466 1000 14 -17 0 14 -13 -1145 0
-92 9 2734 0 8 0 0 -22 5 2129 0
-350 14 -1525 0 60 14 0 -30 11 -1186 0
217 -52 3147 0 67 -51 0 297 -43 2451 0
-117 -45 -1583 -1000 -17 -42 0 43 -33 -1231 0
75 -2 -516 1000 -55 -5 0 -45 0 -402 0    8
-1347 190 1365 0 63 170 0 33 140 1061 0
                      2
-8
-136 69 -5179 0 -16 71 0 -6 58 -4035 0
-53 0 3930 2000 7 2 -1000 -43 2 3061 -1000
193 -39 7409 1000 3 -44 0 -17 -33 5772 0
228 -4 -1731 -10000 -42 1 0 -32 -1 -1350 0
237 -24 -1987 0 37 -23 0 -73 -13 -1548 0
-115 24 -135 0 145 26 0 205 12 -105 0
178 49 -8020 0 -152 51 0 -62 47 -6251 0
-352 53 -2729 1000 8 53 0 -82 37 -2124 0
-44 29 586 -2000 46 25 0 56 22 459 0
-157 -37 -1821 0 53 -30 0 83 -28 -1418 0
299 -17 -140 0 -131 -13 0 -71 -10 -109 0
-53 49 -3956 0 -63 45 0 -163 37 -3078 0
143 29 749 2000 73 28 0 -17 19 582 0
151 7 -413 -2000 31 10 0 -9 5 -320 -1000                  6
410 -160 -9456 0 -330 -140 0 110 -123 -7356 0
                      3
-202
-42 -39 2183 0 -2 -38 0 -42 -28 1702 0
107 9 -3184 -1000 -13 9 0 57 6 -2479 0
-393 84 -4244 -2000 -13 81 0 -13 63 -3307 1000                  6
-117 19 1309 5000 103 21 0 83 14 1022 0
-180 40 3133 0 0 39 0 80 28 2442 0
9 -14 938 0 -231 -12 0 -291 -4 730 0
186 35 10408 0 66 24 0 -144 26 8112 0
388 -60 5259 -2000 138 -55 0 228 -38 4098 0
56 -3 -1993 1000 -24 -4 0 -44 -5 -1552 0
59 65 -1788 0 -21 64 0 79 52 -1391 0
-230 24 746 0 160 20 0 40 17 581 0
-238 -29 2219 2000 42 -24 -1000 -128 -18 1725 0
-36 -16 126 -1000 -76 -15 0 54 -9 98 0
-133 7 1022 1000 17 6 0 -3 9 794 2000
-119 44 16212 0 341 23 0 -189 30 12611 0
                      4
249
62 76 -1696 3000 42 81 0 62 60 -1324 0    7
-19 -18 2298 0 -9 -21 0 -49 -15 1789 0
92 -51 3802 1000 12 -50 0 42 -37 2963 -2000
-57 4 -766 -1000 -77 -2 0 -57 3 -600 0
92 -4 -1667 0 -48 -9 0 -28 -7 -1299 0
87 -5 -810 0 97 -9 0 187 -8 -630 0
-252 -60 -4535 -1000 -72 -47 0 38 -49 -3535 0
67 48 -8129 1000 -103 37 0 -143 29 -6336 0
-99 17 2115 1000 -9 17 0 31 15 1645 1000
181 -48 3006 0 1 -51 0 -159 -40 2339 0
24 0 -702 0 -76 -2 0 -26 -3 -546 0
267 22 1492 -4000 -13 21 2000 197 15 1162 0
-124 26 86 0 36 23 -1000 -84 17 68 0
24 3 -1267 0 -96 4 0 34 -2 -985 -1000
-80 90 -10737 0 -150 100 0 -340 70 -8352 0
                      5
-226
-86 -91 2069 -6000 -46 -98 0 -6 -75 1614 0
103 11 -1470 -1000 13 14 0 -7 7 -1144 0    6
-4 17 -4413 0 -4 20 0 -14 12 -3438 1000
67 -37 795 2000 -13 -34 0 97 -31 622 0
-78 -31 -3282 0 52 -22 0 12 -18 -2559 0
-12 18 113 2000 8 20 0 -52 15 88 0    7
233 53 -5833 2000 -97 42 0 183 44 -4545 0
-327 6 5756 0 63 11 0 -87 4 4487 0
124 -43 -71 -2000 -6 -38 0 -66 -34 -53 -2000
77 6 -1131 0 -53 5 0 37 3 -879 0
256 -38 1231 0 -14 -32 0 36 -26 955 0
-270 -18 -2509 2000 -40 -25 -1000 -50 -22 -1954 0
184 -23 -241 0 -16 -20 2000 34 -15 -188 0
-107 -33 2432 0 103 -33 -1000 3 -23 1891 0
1107 -169 -1778 0 -13 -156 0 547 -114 -1382 0
                      6
291
240 53 -390 3000 50 54 0 -50 41 -305 0
-212 -5 -324 2000 -2 -6 0 28 -2 -255 0
163 -13 2778 0 3 -14 0 -17 -10 2164 0
-37 42 -692 -1000 83 37 0 -107 35 -540 0
230 19 7007 0 -70 10 0 -80 14 5463 0
-84 -13 438 -4000 56 -11 0 96 -10 340 0
-327 -101 10255 -1000 223 -96 0 -237 -81 7992 0
141 -34 -1668 0 -359 -28 0 61 -18 -1300 0
-103 28 -970 1000 57 28 0 97 24 -757 1000
-408 11 -764 0 152 20 0 -108 19 -595 0
-346 57 -1692 0 44 50 0 4 38 -1312 0
531 9 -767 0 81 22 0 81 18 -593 0
-143 -14 421 0 17 -14 -1000 -3 -13 326 0
164 38 -2976 0 -26 38 2000 -16 26 -2313 0
-1399 190 8489 0 311 175 0 -49 128 6602 0
                      7
-788
-390 -30 -797 0 -40 -28 0 30 -21 -619 0
161 -5 330 -1000 1 -6 0 1 -3 260 -1000
-217 -7 -1837 0 -7 -8 0 23 -5 -1431 0
-34 -27 117 1000 -94 -20 0 66 -21 92 0
-293 -23 -3881 -2000 47 -16 0 67 -24 -3028 0
2 2 -993 2000 -108 -2 0 -58 7 -772 0
77 159 -6903 0 -133 156 0 67 126 -5380 0
53 -3 285 0 403 -14 0 -17 -14 220 0
64 -29 1498 1000 -36 -34 0 -46 -24 1168 -1000
108 -11 1596 0 -112 -16 0 168 -18 1240 0
91 -54 1253 0 -89 -42 0 -119 -30 971 0
-322 -9 2447 0 -62 -21 0 -52 -14 1900 0
-28 40 -591 0 -8 39 1000 2 32 -457 0
-94 -14 1382 1000 -4 -18 -1000 16 -9 1072 0
-453 -155 -6238 0 -473 -151 0 -183 -115 -4851 0
                      8
756
299 20 -1546 0 -21 21 0 -1 19 -1207 0
-81 -6 2254 0 -1 -5 0 -31 -5 1754 2000
242 43 2809 0 22 37 0 -8 27 2188 0
120 1 -487 -2000 0 -4 0 -30 0 -382 0
166 44 -1147 4000 -14 37 0 -4 38 -890 0
-6 -18 1124 0 124 -17 0 -26 -23 875 0
142 -182 4317 0 -38 -183 0 32 -146 3363 0
-47 16 1738 0 -117 24 0 223 22 1357 0
29 33 -1870 -2000 -41 36 0 -31 25 -1458 2000
-58 -7 -775 0 2 -11 0 -38 -6 -601 1000                  6
191 14 -297 -1000 101 -1 0 111 -2 -229 0
114 -3 494 0 64 6 0 -106 6 386 0
233 -40 -273 0 -17 -42 -2000 -37 -32 -215 0
-40 -31 956 -2000 -10 -26 1000 -80 -21 747 0
1544 -125 8397 0 224 -114 0 -96 -90 6529 0
                      9
-413
-18 23 3154 0 72 23 0 2 14 2459 0
56 -3 -2567 2000 6 2 0 26 1 -1998 -1000    7
-310 -41 -2114 0 -10 -23 0 -20 -17 -1647 0
-156 8 1654 1000 124 12 0 -56 12 1292 0
-170 -40 1851 -2000 50 -36 0 -20 -30 1439 0
42 35 -1242 0 12 39 0 72 38 -968 0
-203 167 -6644 0 -3 177 0 77 132 -5175 0
12 -19 -1091 0 52 -25 0 -218 -20 -852 0
-122 -4 1381 1000 38 -9 1000 28 -4 1077 -1000
525 25 -1272 0 35 33 1000 -55 29 -990 -2000
2 16 -623 2000 -78 25 0 82 22 -485 0
-430 8 -3086 0 -110 0 1000 90 -4 -2401 0
-272 23 616 0 28 24 0 48 20 481 0
157 64 -3234 1000 27 60 -2000 87 46 -2519 0
-281 489 -23677 0 119 467 0 329 380 -18414 0
                    1 0
597
94 -73 -1680 0 -56 -74 0 14 -59 -1311 0
0 27 1321 -4000 -10 15 0 0 11 1027 0
429 -37 458 0 -11 -49 0 19 -38 358 0
124 -8 -1094 -1000 -136 -7 0 134 -15 -854 0
296 29 -1020 2000 -64 29 0 56 22 -792 0
-27 -28 2752 -4000 -127 -34 0 -197 -30 2145 0    6
-72 -116 7454 0 218 -117 0 -162 -87 5806 0
-39 39 -4685 0 -99 46 0 31 35 -3649 0
44 -22 -1011 -2000 -6 -16 -2000 -6 -15 -788 0
-643 -30 3054 0 -23 -33 -2000 47 -30 2375 1000
-317 -5 1102 -1000 93 -10 0 -107 -10 856 0
425 2 2623 0 105 8 -2000 -25 10 2041 0
216 -12 663 -1000 -24 -8 2000 -64 -9 514 0
-165 -63 4310 0 -45 -60 1000 -45 -50 3356 0
-404 -446 30452 0 -274 -442 0 -124 -363 23686 0
                      1
-874
-290 90 -93 0 20 91 0 -40 75 -70 0
14 -2 -3005 2000 24 8 0 -6 9 -2339 0
-404 88 -166 0 26 88 0 6 70 -131 0
104 9 -1246 2000 4 3 0 -136 6 -972 0
-141 -16 224 -4000 -11 -17 0 -1 -11 173 0
96 2 -4176 8000 -94 8 0 196 2 -3254 0
462 45 -2367 0 -148 40 0 142 37 -1842 0
-294 11 6433 0 86 3 0 -64 5 5011 0
94 22 807 4000 24 20 1000 4 17 628 0
581 29 -3552 0 51 28 1000 11 25 -2761 0
228 -3 -904 1000 -132 3 0 -2 1 -701 0
-28 -4 -1051 0 -68 -3 1000 -28 -7 -818 0
-49 17 -1843 2000 1 13 -1000 91 8 -1431 0
29 44 -2998 0 49 45 0 49 39 -2335 0
-153 117 -16825 0 137 132 0 27 106 -13088 0
                      2
620
203 -106 315 0 -17 -107 0 53 -84 244 0
-48 -11 4307 0 -38 -11 0 2 -12 3354 0
223 -48 -459 0 3 -52 0 23 -41 -357 0
-211 16 2683 -1000 109 20 0 59 22 2093 0
-70 -5 1587 2000 80 0 0 -90 -4 1237 0
-20 21 3074 -4000 210 19 0 -80 16 2394 0
-524 21 -4159 0 26 18 0 -164 11 -3243 0
433 -77 -1656 -1000 -187 -79 0 63 -69 -1290 0
-143 3 -261 -2000 -43 2 0 7 -1 -202 1000
-728 -20 3563 0 -88 -21 0 -78 -21 2769 0
94 -9 358 -2000 114 -9 0 4 -6 277 0
-103 11 -339 0 17 -2 0 177 2 -264 0
-164 -18 2143 -1000 -54 -17 1000 -34 -8 1665 0
-47 -17 1031 0 -47 -21 0 -87 -19 804 0
360 -10 3443 0 50 -20 0 -180 -14 2679 0
                      3
-101
-179 134 1625 0 21 128 0 -19 101 1268 0
-23 -24 -2018 0 27 -29 1000 17 -21 -1572 1000
-173 36 394 3000 -73 44 0 -103 33 307 0    6
48 -24 -1696 0 -2 -29 0 -62 -29 -1324 0
-13 25 -2956 -1000 -33 19 0 107 15 -2304 0
-110 -8 -1908 0 140 -13 0 100 -6 -1486 0
551 -11 5007 0 -19 -9 0 101 -9 3903 0
83 70 -2470 2000 253 86 0 93 74 -1923 0
141 -15 -200 -2000 41 -15 0 -19 -9 -157 -2000
649 30 -4494 0 69 27 0 119 26 -3494 0
-265 8 255 1000 -85 2 0 15 2 199 0
216 -8 365 0 36 10 0 -284 7 285 0
119 18 -2414 1000 149 18 -2000 49 10 -1878 0
28 2 51 0 -2 6 0 58 7 38 0
-563 92 1001 0 67 97 0 227 81 777 0
                      4
-201
24 -129 -2484 -1000 -16 -117 0 -26 -99 -1938 0    6
6 52 -585 0 -14 50 -2000 -24 38 -455 -2000
101 -65 120 -6000 51 -67 0 111 -54 94 0
-7 3 -314 0 -107 10 0 93 13 -242 0
222 -19 2619 2000 22 -14 0 -58 -10 2042 0
62 -12 2444 0 -318 -7 0 -148 -11 1906 0
-451 -44 -1603 0 -51 -45 0 119 -33 -1250 0
-366 -29 2849 -1000 -96 -48 0 -46 -42 2218 0
-164 6 63 4000 -24 9 0 6 8 49 1000
-511 -31 3775 0 -81 -26 0 -181 -22 2936 0
259 21 -1114 0 89 24 0 -11 20 -867 0
-391 -5 1211 0 -11 -14 0 209 -10 940 0
179 -6 2142 -2000 19 -8 1000 29 -5 1667 0
152 -3 -82 0 52 -7 0 22 -7 -62 1000                  7
242 -21 -835 0 -168 -19 0 -308 -24 -648 0
                      5
370
289 82 409 2000 19 76 0 49 70 320 0
106 -47 1382 0 36 -39 1000 -14 -29 1077 1000
132 26 1753 3000 12 29 0 -48 27 1366 -1000                  5
28 -16 1912 0 108 -17 0 -92 -22 1488 0
-374 -3 -2680 -1000 -84 -9 0 26 -7 -2089 0
12 -1 -1695 1000 62 1 0 252 2 -1323 0
62 45 1102 0 32 51 0 -158 37 860 0
288 -19 -639 0 -132 -4 0 -242 3 -497 0
189 -4 -88 -2000 -11 -7 0 19 -7 -68 0
478 -3 -339 -1000 88 -3 0 218 -3 -264 0
-193 -39 1816 0 -73 -37 0 37 -31 1412 0
320 -8 -1803 0 -20 -4 0 -60 -5 -1401 0
-455 -16 -1229 1000 -215 -10 0 -195 -7 -956 0
39 -9 -569 0 -41 -7 0 -81 -5 -444 -2000
627 -194 -4149 0 7 -198 0 297 -157 -3226 0
                      6
-354
-248 -44 -91 -1000 -18 -50 0 -68 -47 -71 0
-116 9 -1903 0 -56 5 0 24 2 -1485 0
-207 16 -2863 0 3 10 0 3 4 -2232 2000
27 37 -2678 0 -153 31 0 187 32 -2087 0
329 3 3775 -1000 29 7 0 -71 9 2941 0
-101 8 163 -2000 129 5 0 -431 13 128 0
165 -36 -2451 0 115 -43 0 55 -31 -1910 0
-159 55 -978 0 211 50 -1000 331 37 -763 0
-122 -4 1142 -2000 38 -1 0 -22 -3 891 0    6
-290 18 -2076 2000 -100 14 0 -60 10 -1615 0
160 16 -1275 0 50 11 0 -40 9 -990 0
-248 9 1396 0 32 3 -1000 2 4 1086 0
314 5 1248 0 134 -1 0 84 -1 971 0
-191 27 742 0 49 25 0 119 20 578 1000
-300 303 7752 0 120 299 0 -150 252 6026 0
                      7
-20
31 43 2956 0 11 53 0 51 47 2303 0
-26 31 3651 -1000 54 27 0 14 25 2848 0
26 24 947 0 -14 27 0 26 23 739 -1000
13 -3 1413 0 103 1 0 -227 1 1103 0
-148 -3 -3837 2000 42 -3 0 62 -7 -2988 0
215 17 -727 1000 -65 17 0 255 6 -567 0
-120 93 -2 0 -170 91 0 -10 68 -4 0
40 -38 -1031 0 -30 -38 2000 -170 -31 -802 0
1 17 -1779 4000 -39 14 0 11 14 -1388 0
191 8 1480 -1000 101 13 0 -69 14 1152 0
-191 20 236 0 29 24 0 -51 19 182 0
164 18 -680 0 -56 21 2000 -76 16 -530 0
-20 20 -1399 0 -80 24 0 40 19 -1089 0
3 -21 -169 0 -47 -17 0 -87 -13 -132 0
-697 -179 -5910 0 -117 -185 0 143 -164 -4593 0
                      8
210
-34 -5 -5605 0 16 -7 0 -44 -10 -4367 0
19 -31 -4527 2000 -41 -26 0 -51 -25 -3531 0
62 -40 251 0 -8 -51 0 -8 -40 195 0
-178 -35 506 0 -88 -35 0 192 -32 392 0
-98 2 3834 -1000 2 2 0 12 6 2985 0
-132 -26 2458 0 -52 -32 0 118 -21 1916 0
-3 -124 3185 0 27 -109 0 87 -83 2485 0
-192 -22 4181 0 -92 -25 -1000 158 -21 3257 0
-36 -23 1214 -2000 24 -20 -1000 -6 -19 947 -1000
-123 -13 180 0 -53 -18 0 37 -18 139 0
119 -16 7 0 -121 -20 0 89 -15 6 0
113 -18 -1799 0 13 -14 -1000 63 -13 -1398 0
-105 -21 1364 0 45 -26 0 -25 -20 1062 0
49 5 -344 0 -11 6 0 -11 2 -267 0
707 -13 3518 0 67 9 0 -103 17 2734 0
                      9
-250
51 -99 8512 -1000 -59 -103 0 51 -79 6632 0
97 6 3392 -1000 -3 7 0 67 8 2647 0
102 -7 574 0 -8 9 0 -48 6 447 0
243 19 -704 0 123 28 0 -97 24 -547 0
213 7 -3551 0 -47 3 0 -27 0 -2765 0
-134 35 -4474 0 146 46 0 -104 29 -3487 0
18 19 -669 1000 118 16 0 -102 6 -524 0
216 60 -5097 0 86 67 0 -164 51 -3971 0
159 24 -162 1000 -1 19 2000 9 19 -127 2000    7
-36 -23 386 0 44 -19 0 94 -14 302 0
-26 -13 -288 0 84 -6 0 14 -6 -224 0
-464 3 3560 0 36 -3 0 36 1 2768 0
217 26 -2239 0 47 30 0 37 21 -1743 0
22 9 240 1000 12 1 0 32 5 186 0
-339 80 -2091 0 -99 56 0 -9 45 -1626 0
                    2 0
49
-111 117 -9101 2000 49 118 0 -41 91 -7091 0
63 10 -2679 0 43 7 -1000 -37 5 -2091 0
-305 22 -2487 0 25 20 -1000 45 15 -1938 0            5
-119 2 227 0 41 -16 0 -79 -13 176 0
-100 14 1597 2000 70 18 0 20 12 1243 0
162 -60 5590 1000 -178 -70 0 -58 -54 4357 0
34 109 -2968 -2000 -46 98 0 14 91 -2310 0
183 -27 3078 0 -117 -37 0 63 -25 2398 0
-147 -24 -743 -2000 -7 -21 -1000 -17 -19 -580 -1000
125 21 -2615 0 -35 23 0 -185 18 -2036 0
33 12 1034 -1000 3 8 0 -117 9 804 0
315 6 -3039 0 15 4 0 75 -1 -2363 0
-194 -23 2121 0 -54 -24 0 -44 -15 1651 0
7 -18 -22 -2000 77 -8 0 107 -9 -17 0
729 -36 -1178 0 99 -21 0 199 -26 -916 0
                      1
222
159 -12 4334 -1000 -11 -10 0 29 -2 3377 0
-338 -11 1827 1000 -58 -10 2000 -8 -5 1426 0
224 15 4264 0 4 6 2000 -16 10 3324 0
21 3 527 0 -109 13 0 191 13 411 0
73 -22 -948 -4000 -57 -19 0 -17 -12 -737 0
21 62 -4461 -2000 101 71 0 1 61 -3477 0
95 -106 1466 1000 -75 -109 0 105 -93 1140 0
-327 -37 -859 0 -7 -28 0 -97 -25 -670 0
54 34 1088 1000 -6 33 -1000 24 27 851 0            6
38 28 1433 0 48 27 0 78 23 1115 0
68 10 -1786 2000 -22 7 -1000 138 1 -1388 0
124 -29 2094 0 -86 -20 0 -216 -9 1629 0
92 -6 -708 0 52 -7 0 12 -9 -551 0
-32 12 770 1000 -82 3 0 -152 3 600 0
-1241 -18 1404 0 -41 -21 0 -381 -6 1092 0
                      2
143
36 -42 -1182 0 16 -46 0 -34 -42 -921 0
309 19 258 -2000 49 21 -1000 9 12 200 0
3 -66 -648 0 -17 -59 -1000 3 -52 -505 0
-82 -3 -2252 0 -82 0 0 -52 -5 -1755 0
-62 -11 2235 2000 -32 -16 0 -2 -17 1740 0
-168 -42 3266 1000 -48 -46 0 182 -44 2544 0
-180 16 1857 0 60 24 0 -290 15 1448 0
152 52 1430 0 232 52 0 142 43 1116 0
-29 -33 -1349 -1000 11 -30 2000 -29 -25 -1054 0    6
-73 -68 3410 0 -43 -73 0 67 -58 2654 0
-258 -21 1924 -1000 12 -17 2000 -48 -11 1495 0
-228 46 -1192 0 52 38 0 272 25 -929 0
-109 22 -511 0 -59 22 0 1 19 -398 0
11 -4 -1881 0 -29 2 0 1 0 -1464 0
677 -43 7629 0 -23 -50 0 287 -44 5934 0
                      3
-207
-62 10 2405 0 -32 15 0 48 14 1874 0
47 -41 -2265 1000 -33 -41 0 -3 -31 -1766 0
79 104 -8027 -2000 9 103 0 39 82 -6257 0
95 -3 2257 0 235 -14 0 -165 -2 1759 0
-2 13 -1919 0 28 9 0 18 15 -1495 0
251 -3 -2253 0 11 -1 0 -179 10 -1753 0
-51 -1 -3507 0 -51 1 0 189 5 -2734 0
-252 -49 -1383 0 -312 -65 0 -12 -44 -1080 0
64 8 895 2000 -6 6 -1000 24 8 699 0
-200 58 -5288 0 -30 58 0 -50 42 -4115 0
213 9 -1126 1000 -7 11 -1000 -37 10 -875 0
499 -43 666 -1000 -21 -35 0 -311 -28 519 0
153 -27 1989 0 83 -26 0 33 -19 1547 0
-6 17 1480 0 74 14 0 54 13 1150 0
407 121 -14166 0 137 134 0 -93 103 -11019 0
                      4
-614
-161 23 -3762 3000 19 25 0 -21 19 -2932 0    7
-306 40 3038 0 34 35 0 14 28 2370 0
-242 -62 10580 4000 -22 -67 0 -52 -49 8246 0
-5 13 288 0 -165 25 0 105 9 225 0
-110 22 185 0 40 29 0 -90 18 144 0
-142 27 -53 0 18 20 0 8 12 -43 0
147 50 3606 0 137 45 0 -43 35 2813 0
464 90 -228 0 174 101 0 -146 71 -175 0
32 11 973 -1000 12 12 1000 -8 7 757 0            7
243 2 1911 0 -7 9 0 -67 12 1487 0
10 21 -446 -2000 20 18 0 50 14 -348 0
-778 36 -372 2000 42 25 0 32 23 -287 1000
-74 27 -2365 0 -94 30 0 -24 21 -1838 0
14 -35 -224 0 -56 -32 0 64 -27 -172 0
-1232 -27 12122 -1000 8 -46 0 38 -26 9430 0
                      5
647
168 -32 4440 -6000 -2 -40 0 8 -31 3461 0
177 19 -3950 0 -23 23 0 -3 17 -3080 0
91 -50 -3990 -2000 11 -44 0 1 -40 -3109 0
-57 -13 -1944 1000 -37 -24 0 43 -11 -1516 0
225 -21 284 0 -25 -22 0 105 -16 222 0
64 20 2237 0 64 22 0 44 17 1744 0
-24 -13 -1971 0 -194 -12 0 126 -11 -1539 0
-407 -78 823 0 53 -72 0 153 -55 639 0
-84 -13 -2505 2000 -24 -16 -2000 -14 -12 -1951 0    7
-86 -34 872 0 64 -37 0 44 -27 678 0
-42 -30 2224 1000 -42 -32 1000 -112 -27 1732 0
418 -37 810 -1000 -52 -28 0 258 -23 625 -2000
41 -13 1241 0 41 -18 0 -9 -12 964 0
10 27 -31 0 60 24 0 -150 22 -26 0
485 -99 -10372 2000 -175 -89 0 5 -76 -8070 0
                      6
407
-16 -9 -3198 3000 4 -2 0 -36 -1 -2494 0
7 -93 6771 0 7 -92 1000 -3 -70 5277 0
187 86 -2732 0 -3 90 0 7 75 -2130 0
43 -20 1410 -2000 153 -9 0 -177 -17 1100 0
-124 -22 552 0 -4 -24 0 26 -22 431 0
-124 -66 -2324 2000 -194 -55 0 26 -48 -1813 0    7
17 -73 1850 0 187 -68 0 7 -52 1443 0
257 -26 -1264 0 -153 -27 0 37 -25 -983 0
-50 1 1830 -4000 0 3 2000 10 2 1425 1000
7 2 746 0 -23 4 -1000 67 -4 581 0
-127 -7 -2112 0 23 -4 -2000 203 -7 -1645 0
-124 57 -2564 0 56 51 0 -224 40 -1989 1000
-115 -2 -570 0 -5 -4 0 35 -6 -443 0
-57 -17 32 0 -77 -18 0 43 -17 27 0
1819 123 6762 -1000 79 131 0 69 94 5263 0
                      7
-791
-128 79 774 0 12 74 0 22 55 605 0
-18 85 -7049 0 -8 81 -2000 -8 62 -5494 0
-162 -13 4400 0 58 -26 0 78 -25 3429 1000                  6
109 47 -732 1000 -131 38 0 309 37 -573 0
66 46 -1448 0 -14 48 0 -94 39 -1131 0
84 40 981 -4000 174 32 0 -6 32 766 0
-56 96 -5445 0 -156 90 0 -186 71 -4242 0
-292 90 198 0 -12 82 0 -312 70 152 0
-7 19 -878 2000 23 18 -2000 13 14 -683 -2000
-272 23 -3008 0 -52 14 2000 -92 15 -2340 0
205 34 736 0 25 30 1000 -225 32 574 0
-31 -74 3539 0 -1 -74 0 189 -63 2749 0
94 3 59 0 4 11 0 -96 10 45 0
-114 23 -1014 0 76 23 0 56 20 -791 0
-2912 -104 2814 0 -112 -95 0 -232 -71 2186 0
                      8
449
330 -83 -1715 -1000 -30 -81 0 30 -61 -1337 0
113 -24 3518 0 -7 -24 1000 -7 -18 2743 0
-33 -57 -1818 0 -113 -48 0 -153 -35 -1416 -2000
-170 -22 1152 -2000 40 -15 0 -240 -15 900 0
-82 -24 1444 0 58 -31 0 28 -21 1127 0
21 5 -551 2000 -69 9 0 -59 -2 -428 0
-66 -89 7138 0 -26 -81 0 14 -62 5559 0
160 -61 1838 0 140 -57 0 230 -51 1434 0
100 -17 1179 2000 10 -13 1000 -10 -11 918 1000
423 -3 2523 0 123 2 -1000 93 2 1962 0
-231 -13 -625 0 -51 -9 0 139 -10 -487 0
447 76 -3376 -1000 7 84 0 -43 70 -2624 0
-71 3 903 1000 -81 0 0 49 1 704 0
294 -7 1870 1000 -6 -5 0 64 -4 1457 0
1468 60 -12367 0 28 29 0 298 29 -9618 0
                      9
-721
-159 11 4503 2000 1 14 0 -29 11 3509 0
-257 16 -1443 0 33 16 0 23 11 -1125 0
0 81 -2479 0 100 75 0 110 61 -1932 1000
109 -34 -550 4000 -1 -34 0 59 -21 -428 0
14 -13 -373 1000 -36 0 0 24 -5 -291 0
-25 -6 831 0 55 -15 0 -5 -6 644 0
-26 90 -3615 0 94 78 0 34 54 -2814 0
215 26 -967 0 5 25 0 95 28 -754 0
108 -7 -386 -4000 -32 -10 -1000 8 -8 -300 -1000
-42 2 -100 1000 -112 0 0 -72 -7 -76 0
229 -8 687 0 19 -7 0 -51 -9 535 0
-443 -86 4066 2000 -53 -93 1000 -153 -74 3162 0
172 1 -1609 -2000 182 0 0 102 -2 -1253 0
-145 -27 -979 -2000 -65 -21 0 -125 -21 -764 0
94 -30 13407 0 264 -6 0 -316 -2 10427 0
                    3 0
1204
-273 46 -4313 -1000 27 40 0 -3 30 -3361 0
184 -43 818 0 -26 -39 0 -16 -30 637 0
139 -61 4772 0 -1 -52 0 -1 -45 3718 0
-121 51 -462 -2000 79 45 0 -1 35 -362 0
16 5 216 -2000 -24 -5 0 -34 0 169 0
140 -25 20 0 -10 -14 0 0 -12 19 0
359 -73 -269 0 29 -71 0 129 -47 -210 0
-263 -52 1264 0 17 -52 0 -203 -49 985 0
-202 13 -1226 2000 18 14 2000 -2 13 -957 2000
-321 -48 -858 -2000 19 -37 0 -21 -22 -670 0
-181 -6 348 0 29 -8 0 -11 -3 270 0
-16 92 -4126 -1000 -6 98 -2000 74 79 -3210 0
-328 -1 859 1000 -138 -3 0 -108 0 669 0
-31 23 -714 1000 69 14 0 39 17 -554 0
42 -27 -7441 0 -158 -32 0 72 -33 -5785 0
                      1
-400
250 -61 2711 0 -10 -56 1000 0 -43 2113 1000
-66 42 111 0 4 42 0 34 34 86 0
-98 18 -2894 0 -48 10 0 12 13 -2255 0
133 -18 -956 0 -17 -14 0 53 -15 -743 0
139 38 -1857 1000 9 42 0 -1 30 -1448 0
-286 48 -1057 0 -86 30 0 84 30 -825 0
-185 51 -48 0 85 65 0 -55 44 -39 0
203 95 -5003 0 -207 95 0 83 82 -3898 0
-37 -3 1796 0 -7 -8 -1000 -27 -8 1401 -1000
668 55 -550 1000 38 43 0 138 33 -427 0
124 22 -1360 0 -46 20 0 54 17 -1058 0
401 -91 1584 0 31 -93 1000 61 -76 1234 0
352 -12 1038 -1000 52 -6 0 22 -6 808 0
60 4 1392 -1000 -60 4 -1000 0 1 1083 0
-357 77 1936 0 -167 83 0 293 70 1502 0
                      2
-191
38 19 -2049 0 -2 17 -2000 8 14 -1598 -2000
86 -36 -873 0 -14 -39 -1000 -74 -32 -679 0
46 -40 6 0 -34 -37 0 -94 -34 5 0
-125 -35 1979 0 -145 -31 0 -35 -25 1540 0
-304 -49 2741 0 46 -53 0 36 -39 2135 0
238 -56 484 -2000 148 -37 0 -42 -40 377 0    6
-155 -72 2505 0 -195 -84 0 -75 -61 1954 0
-96 -121 5722 0 174 -118 0 114 -104 4458 0
170 -18 -1081 0 -10 -13 0 40 -8 -842 -1000                  6
-722 -5 521 0 8 1 0 -142 -1 406 0
26 -25 1902 -1000 56 -21 0 46 -20 1481 0
-514 52 2048 0 6 48 0 -24 39 1590 0
-170 5 -1679 2000 30 -1 0 110 -3 -1308 0
27 -27 -668 2000 17 -21 2000 -83 -17 -521 0
1487 4 1258 0 227 -26 0 -643 -18 981 0
                      3
-98
-80 39 1301 0 -20 37 1000 -10 32 1015 1000
-47 21 1572 0 33 21 2000 83 21 1224 0
-72 88 20 0 38 90 1000 18 75 16 0            6
157 57 -539 0 107 42 0 -33 39 -419 0
213 20 -1025 0 -77 25 0 43 19 -796 0
-98 63 -290 4000 -178 59 0 -68 48 -226 0
274 90 -3008 0 164 84 0 74 69 -2345 0
-225 136 -3041 0 35 131 0 -195 122 -2370 0
-43 29 195 0 17 29 0 -23 21 150 2000
343 -25 1360 0 -47 -30 0 43 -20 1058 0
-126 18 -2322 2000 -96 14 0 -126 13 -1808 0
262 19 -3778 0 -8 16 0 -118 15 -2935 0
-46 14 383 -1000 -186 17 0 -256 19 300 0
-145 42 -698 -1000 55 37 -1000 165 31 -542 0
-3016 -49 -3632 0 -216 -25 0 494 -23 -2824 0
                      4
-187
52 -12 25 0 22 -8 0 12 -13 20 0
24 23 -1768 0 -6 23 -1000 -66 13 -1377 0
7 -68 1432 0 47 -71 -2000 87 -60 1115 0
-110 -19 -696 0 40 -6 0 40 -8 -542 0
-10 -2 -1704 0 40 -3 0 -100 -5 -1329 0
-172 -45 2156 -2000 158 -52 0 208 -36 1680 0
-250 -10 273 0 -200 1 0 -110 -5 213 0
360 -108 -561 0 -120 -98 0 90 -98 -437 0
61 2 -427 0 -9 1 0 1 1 -331 -1000
-311 20 -2587 0 59 26 0 -61 16 -2013 0
309 4 1758 -1000 129 7 0 69 6 1369 0
19 -35 2795 0 9 -27 0 79 -28 2171 0
187 -12 651 1000 277 -14 0 237 -17 505 0
142 -24 1186 -1000 -58 -22 0 -98 -20 923 0
1624 15 4730 0 164 22 0 114 9 3676 0
                      5
-176
-111 -43 -2234 0 -1 -44 0 -11 -33 -1743 0
-83 -51 1954 0 -33 -52 0 47 -40 1523 0
-174 13 -2588 0 -54 16 1000 -74 16 -2016 0
-44 -18 687 0 -124 -22 0 -64 -20 535 0
29 25 1733 -2000 59 21 0 119 19 1348 0
270 2 -3310 0 -120 1 0 -330 3 -2578 0
29 -76 1523 -1000 149 -74 0 139 -62 1186 0
-214 56 4555 0 -4 44 0 86 51 3550 0
-75 -30 324 -2000 5 -32 0 15 -26 251 1000                  7
465 -16 2148 0 -95 -13 0 105 -9 1671 0
-497 -18 -1143 1000 -77 -16 0 -37 -13 -890 1000                  7
-68 18 -1787 0 -48 12 0 202 14 -1389 0
-164 -5 99 -2000 -204 -6 0 -144 -1 77 0
-114 -5 -978 2000 36 -3 1000 16 -2 -762 0
1094 -71 -3073 0 -6 -68 0 -216 -46 -2389 0
                      6
946
171 40 4080 0 11 32 0 11 31 3181 0
21 50 -2576 0 41 56 0 -19 45 -2008 0
369 9 3361 0 49 7 0 49 6 2618 0
152 20 489 0 72 21 0 72 23 381 0
-150 -41 -104 4000 -90 -36 0 -150 -25 -77 0
-153 18 1684 0 137 24 0 297 15 1310 0
91 45 -51 2000 -69 39 0 -99 47 -39 0
-51 -52 -5250 0 -1 -50 0 -131 -48 -4090 0
-152 25 948 4000 8 27 0 -22 24 740 -2000
-175 25 -1139 0 65 9 0 -15 10 -886 0
325 18 1887 -2000 15 12 -1000 75 10 1468 -2000
160 -21 1474 0 80 -16 -1000 -240 -9 1147 0
-54 15 -1530 1000 -4 22 0 -4 18 -1189 0
-12 0 1090 -1000 -42 -1 -2000 8 2 850 0
-2123 53 258 0 -23 32 0 107 25 202 0
                      7
-337
-193 17 -5308 1000 -33 29 0 -3 18 -4136 0
250 -22 1969 1000 -30 -25 0 -30 -21 1534 0
-227 33 -3160 0 -67 33 0 -47 21 -2461 0
-155 -1 -2382 0 65 2 0 -75 -8 -1856 0
74 3 939 -2000 44 6 0 84 -4 729 0
178 -14 1109 0 -132 -12 0 -32 -12 865 0
-17 -12 739 -1000 -47 -16 0 233 -27 575 0
203 62 2795 0 83 67 0 93 55 2176 0
167 -10 -2554 -2000 -13 -7 -1000 7 -10 -1991 1000            6
-403 -24 1165 0 -13 -11 0 -93 -11 906 0
-226 -10 -1847 1000 -6 -7 2000 -86 -9 -1437 1000
-108 23 -1169 0 -88 22 2000 -18 11 -910 0
299 -4 2659 -1000 129 -12 0 179 -12 2067 0
151 25 -849 1000 21 21 1000 -39 12 -663 0
1923 110 2680 0 -37 99 0 -87 81 2083 3000                  4
                      8
47
90 -52 5496 -2000 -10 -55 0 10 -43 4282 0
-270 -12 -331 -2000 0 -12 0 50 -9 -258 0
173 -66 2978 0 33 -67 0 33 -49 2319 0
-15 -30 3049 0 -135 -34 0 145 -21 2375 0
1 37 -1631 -2000 -9 31 0 21 31 -1271 0
-242 20 -2767 -1000 58 22 0 -152 22 -2155 0
67 39 -2908 0 207 44 0 -303 36 -2263 0
-197 -37 156 0 23 -39 0 -47 -32 123 0
23 14 3121 2000 13 7 2000 23 11 2433 0
626 13 -1480 0 -14 13 0 116 9 -1151 0
288 12 -145 -1000 28 13 -1000 28 13 -113 0
148 -15 1427 0 98 -13 -1000 78 -5 1112 0
-185 -4 -2907 2000 -85 -1 -1000 -175 -1 -2259 0
-118 -23 -319 -2000 32 -19 0 12 -11 -246 0
385 -133 -867 0 -15 -106 0 -85 -86 -673 -6000
                      9
-453
7 28 -2432 1000 57 22 0 -33 15 -1896 0
-106 14 -528 1000 4 10 1000 -6 8 -411 0
-191 28 -3181 0 -1 28 0 -1 19 -2476 0
187 55 -2813 0 167 57 0 -73 42 -2189 0
8 -4 -2013 4000 -22 -5 0 -32 -6 -1567 0
204 -23 2030 2000 -86 -30 0 94 -21 1581 0
-103 -18 3598 0 -93 -19 0 147 -12 2799 0
5 43 -1873 0 -35 47 0 -65 34 -1461 0
-147 -33 -2539 -4000 -7 -24 -1000 -27 -24 -1978 0
-431 -22 1465 0 59 -27 0 -31 -20 1141 0
-152 -32 2263 2000 -62 -32 0 48 -26 1762 0
-435 14 -1426 0 -85 6 0 35 0 -1112 0
-212 -10 2101 -1000 48 -8 2000 8 -5 1631 0
140 8 1886 1000 -50 9 0 60 6 1464 0
-3196 -48 -1535 0 94 -50 0 134 -39 -1196 3000
                    4 0
3
29 -7 -184 0 -21 -2 0 29 3 -141 0
251 -6 541 0 31 -1 -2000 -19 0 422 0
-102 7 2179 0 18 12 0 -22 16 1695 -1000                  5
-247 -59 2766 0 -127 -54 0 3 -40 2151 0
-79 -73 6958 -2000 31 -80 0 31 -63 5422 0
-239 0 214 -1000 181 -4 0 -19 -6 167 0
62 -26 -4860 0 -118 -19 0 -38 -18 -3784 0
354 -106 489 0 -36 -111 0 34 -77 383 0
253 40 1952 2000 -7 32 1000 13 29 1518 0            7
528 23 276 0 -12 20 0 -142 17 212 0
53 31 -2341 -1000 33 28 0 -117 23 -1823 0
459 -30 1086 2000 29 -23 0 -61 -14 846 0
214 19 -1833 1000 -16 17 -1000 74 15 -1424 0
-153 -19 -2238 -1000 27 -22 0 -63 -19 -1736 0
2873 210 -6856 0 -97 193 0 -17 153 -5331 0
                      1
24
-185 -10 -1108 -1000 -35 -12 0 -5 -11 -865 0
-96 2 -512 0 -36 -2 1000 24 -2 -400 0
336 -11 -415 0 -24 -19 0 36 -21 -323 2000
346 28 -1300 0 -24 13 0 -134 13 -1010 0
80 124 -7331 1000 20 134 0 -80 105 -5715 0
304 33 -1391 0 -186 41 0 -16 24 -1085 0
-175 34 5430 0 145 22 0 -55 18 4231 0
-458 129 1582 0 -138 128 0 42 90 1230 0
-251 -42 -85 -1000 9 -36 -2000 -21 -31 -63 -1000                  6
-834 22 -4196 0 -104 27 0 266 20 -3262 0
-54 4 521 0 46 6 0 96 4 407 0
-242 43 -438 -4000 -22 35 0 8 26 -341 0
25 -26 2126 -2000 -45 -24 1000 -5 -21 1655 0
142 35 858 2000 -18 35 0 52 31 663 0
-37 -168 8755 0 263 -156 0 -87 -124 6810 0
                      2
471
212 51 3072 2000 62 52 0 -28 40 2393 0
-139 30 543 0 1 31 0 -39 24 424 0
-149 42 -901 0 -9 45 0 -59 38 -701 -1000
-248 52 -1880 0 82 60 0 152 43 -1465 0
129 -116 4865 -2000 -61 -114 0 59 -84 3793 0
-131 -37 1584 0 89 -40 0 -51 -19 1236 0
314 -44 -5916 0 -106 -29 0 -6 -20 -4610 0
-9 -73 -1039 0 211 -71 0 -19 -48 -807 0
115 43 -2449 2000 -15 38 1000 25 32 -1910 2000
469 -49 6112 0 139 -43 0 -271 -31 4753 0
-141 -19 1268 0 -91 -17 0 -1 -13 984 0
16 -19 -1580 2000 76 -6 0 -14 -5 -1229 0
-27 45 -2337 1000 73 40 -2000 -37 32 -1820 0
-227 -28 40 -1000 33 -26 0 -57 -25 33 0
-1648 92 6525 0 -378 91 0 132 64 5074 0
                      3
59
-20 -67 -3635 -1000 -80 -61 0 40 -47 -2830 0
221 -75 423 0 21 -72 0 31 -56 330 0
66 -55 -1101 0 -4 -51 0 26 -40 -858 0
-9 -97 3697 0 -79 -99 0 51 -78 2879 0
-219 74 -3929 1000 41 74 0 -19 48 -3062 0
-96 15 -2119 0 -46 19 0 124 8 -1653 0
-287 56 6515 0 -37 41 0 173 32 5076 0
589 15 -1115 0 -51 13 0 9 4 -870 0
-31 -16 2870 -1000 19 -12 -1000 9 -11 2237 -1000            6
87 11 -4076 1000 -53 3 0 147 -3 -3169 0    7
286 2 -2096 0 66 0 0 -24 -2 -1628 0
-92 -9 2986 0 -62 -17 0 78 -11 2324 0
0 -36 2776 -1000 -50 -34 1000 -20 -26 2161 0
112 3 524 -1000 -58 4 -1000 42 6 408 0
-113 -168 -14749 0 -13 -159 0 -113 -119 -11472 0
                      4
-1432
-224 31 2633 0 76 21 0 -44 14 2050 0
-84 70 -2381 0 -4 70 0 -14 54 -1857 0
-366 17 7332 2000 64 12 0 54 4 5713 0
-8 64 -3315 0 172 70 0 -138 55 -2582 0
195 -61 3409 4000 25 -60 0 -75 -40 2656 0
-69 -8 1865 2000 221 -11 0 -139 -8 1455 0
-136 -65 -2520 0 64 -63 0 -236 -54 -1963 0
-424 8 2139 0 16 15 0 86 19 1667 0
6 -16 -977 0 -14 -20 2000 -64 -17 -761 1000                  7
-57 31 299 -2000 -67 32 0 -187 28 231 0
-53 13 1670 1000 -33 10 1000 -113 13 1298 0
103 11 -3653 0 -37 13 0 13 5 -2844 0
-56 9 -2144 2000 44 10 -1000 64 6 -1670 0
115 20 -1168 2000 55 13 2000 -55 11 -910 0
1913 229 11217 0 293 203 0 -17 170 8725 0
                      5
1769
224 13 398 -1000 -46 17 0 94 15 309 0    6
-12 -16 3034 -3000 -12 -19 0 -22 -15 2366 0    6
404 -7 -9239 -4000 -56 -4 0 -56 4 -7199 0
61 -20 2794 0 -189 -20 0 21 -12 2178 0
105 62 -3834 -8000 -35 55 0 195 43 -2987 0
291 20 -1093 -4000 -199 9 0 111 12 -852 0
463 69 -2236 0 123 78 0 353 66 -1744 0
-9 26 -1650 0 -39 22 0 -179 -2 -1286 0
55 1 -405 0 15 6 0 85 7 -317 -2000            7
-48 -9 2139 1000 82 -8 0 382 -8 1665 0
-165 -13 -591 -2000 35 -10 -2000 215 -12 -460 0
-78 -2 4925 0 72 0 0 -28 -1 3834 0
11 5 933 -1000 -39 5 2000 11 5 727 0
-101 -22 1840 -1000 -11 -12 -1000 79 -11 1433 0
-1491 -129 -14152 0 -71 -110 0 109 -97 -11006 0
                      6
-584
-80 -26 -2007 2000 20 -26 0 -80 -20 -1561 0
110 -28 -1472 6000 10 -29 0 50 -20 -1149 0
-27 38 4476 2000 23 37 -1000 23 26 3488 0            5
129 -23 -1512 0 59 -25 0 29 -24 -1180 0
-425 -18 4964 4000 5 -16 0 -105 -14 3869 0
-118 -26 1784 2000 -128 -5 0 -18 -15 1389 0
-324 -9 269 0 -14 -17 0 -364 -14 212 0
189 -86 1333 0 89 -88 0 219 -46 1040 0
-162 39 -472 0 -22 32 -2000 -42 26 -367 1000
57 -54 -2139 0 -13 -53 0 -243 -39 -1664 0
177 10 -158 1000 -3 9 1000 -73 8 -123 0
140 3 -4084 -2000 10 -10 0 -50 -2 -3180 0
101 -12 -654 0 71 -12 -1000 1 -9 -508 0
-3 22 -2839 1000 -53 17 0 -53 13 -2210 0
250 9 18905 0 70 23 0 -170 16 14702 0
                      7
12
198 9 -632 -1000 -22 7 0 18 7 -494 0
-34 31 -353 -3000 -14 31 0 -14 24 -273 0
-93 -35 -1155 0 -73 -36 2000 -43 -26 -901 0
-198 49 683 0 -18 51 0 82 43 534 0
100 -78 -3455 0 -50 -70 0 -130 -57 -2695 0
34 39 -3032 0 174 24 0 174 28 -2362 0
127 -99 5751 0 -173 -99 0 147 -78 4480 0
-362 90 -1548 0 -152 85 0 -202 64 -1208 0
205 -48 1247 2000 15 -43 1000 5 -35 973 0
-110 91 1204 0 -10 87 0 130 69 935 0
-193 -7 544 0 -43 -5 0 -113 -5 425 0
43 -5 971 4000 -37 10 0 23 3 757 0
-99 18 84 0 -179 17 0 -189 11 65 0
4 -28 2367 -2000 64 -32 0 34 -24 1843 0
-242 -86 -12532 0 -182 -88 0 228 -66 -9746 0
                      8
-218
-160 11 2892 0 40 14 0 -20 12 2253 0
-173 0 945 0 17 6 0 -3 2 735 0
-49 -5 320 0 141 -1 -1000 101 -5 249 0
76 -55 -2766 0 66 -59 0 -144 -49 -2158 0
118 153 2816 -4000 58 134 0 188 111 2197 0
-178 -64 2786 0 12 -46 0 -368 -40 2172 0
107 174 -11463 0 157 176 0 57 135 -8932 0
22 -70 2379 0 182 -63 0 62 -64 1853 0
-111 21 -1304 -4000 -11 18 1000 -21 15 -1018 0
144 -78 237 0 -56 -68 0 -236 -57 186 0
151 2 -595 0 51 2 0 141 4 -466 0
-33 -13 1684 -2000 -13 -16 0 -33 -8 1311 0
32 -28 715 0 182 -26 0 222 -17 556 0
19 14 -684 1000 -21 20 0 -1 16 -534 0
902 196 4426 0 52 174 0 52 136 3443 0
                      9
-297
-27 -16 -2265 0 -47 -16 0 33 -19 -1765 0
162 -36 -671 0 -18 -43 0 -38 -33 -522 0
26 14 -11 0 -114 9 0 -154 10 -7 0
10 43 4090 -1000 -90 41 0 120 38 3190 0
210 -116 -5277 8000 -20 -98 0 0 -85 -4114 0
162 35 -1313 -1000 -68 14 0 162 14 -1025 0
-531 -154 12909 0 -181 -150 0 -71 -111 10059 0
475 80 -4106 0 -205 77 0 -25 74 -3196 0
14 -8 1967 2000 34 -5 -2000 34 -6 1533 0
-150 6 -35 0 110 -1 0 70 1 -26 0
-87 -3 197 0 -47 -6 0 -27 -7 156 0
-145 2 -2145 0 55 1 0 55 -2 -1670 0
28 25 -221 -1000 -12 23 0 -22 17 -172 0
16 5 55 1000 6 3 0 -94 2 43 0
450 -164 -2962 0 -10 -155 0 -550 -124 -2305 0
                    5 0
1172
31 10 1513 1000 31 6 0 -29 11 1180 0    7
70 43 -111 0 10 48 0 40 39 -88 0
-60 -17 1662 0 30 -18 0 100 -12 1295 0
-161 -27 -2127 2000 59 -20 0 -131 -27 -1659 0
-330 27 5292 -4000 30 25 0 -100 24 4125 0
-140 24 4 2000 110 30 0 120 23 4 0
788 69 -9660 0 158 71 0 28 46 -7528 0
-277 -90 4017 0 63 -80 0 33 -65 3127 0
-36 7 -1836 -1000 -36 8 1000 -16 10 -1430 0
-79 66 -3029 0 -19 64 0 221 53 -2360 0
96 -2 -193 0 56 2 0 -44 1 -151 0
268 18 -43 0 -72 16 0 -12 14 -34 0
-230 -4 -1249 2000 -260 -4 1000 -200 -4 -972 0
47 -15 -112 -2000 17 -15 0 137 -13 -86 0
-1019 133 1660 0 81 119 0 711 100 1291 0
                      1
-871
57 -32 -1053 -2000 17 -28 0 17 -26 -820 0
-220 -19 1293 0 0 -23 0 -10 -19 1011 0
253 47 -3892 0 43 56 0 33 42 -3035 0
150 46 1134 -1000 0 34 0 0 39 884 0
76 11 -4427 0 -14 2 0 -4 2 -3451 0
240 -19 -778 -1000 -120 -14 0 -250 -13 -606 0
-653 -49 7386 -1000 -43 -54 0 -63 -37 5757 0    5
-87 48 -1761 0 123 38 0 63 22 -1370 0
69 13 643 2000 -1 10 -1000 -1 3 501 0
133 -53 5093 0 -17 -52 0 -247 -44 3965 0
-134 8 792 0 -24 6 0 36 8 616 0
-364 -23 2952 0 36 -21 0 -94 -15 2297 0
363 -10 1552 -1000 343 -5 -2000 243 -4 1208 0
-236 27 -75 1000 -36 29 0 -106 24 -58 0
-142 -151 -999 0 -292 -138 0 -372 -115 -775 0
                      2
-165
-32 78 -803 1000 -42 78 0 -12 66 -628 0
-63 -14 -565 0 17 -7 0 -13 -7 -445 0
-155 -43 2240 0 -35 -52 0 -35 -48 1748 0
75 -17 -3611 0 35 -1 0 85 -7 -2813 0
56 -16 5893 0 -44 -8 0 86 -6 4594 0
-149 -25 3800 0 21 -30 0 231 -21 2961 0
120 34 -3990 2000 30 37 0 30 33 -3111 0
154 14 854 0 -86 14 0 -76 23 664 0
-74 -15 -143 -1000 26 -16 2000 -4 -9 -111 0
115 -4 -5283 0 -165 -4 0 145 -5 -4110 0
169 6 -711 0 -31 8 0 -31 4 -553 0
281 51 -3291 1000 -39 45 0 21 35 -2559 0
-204 5 -156 0 -134 -1 1000 -104 -1 -122 0
297 -32 176 0 37 -38 0 57 -31 135 0
875 155 4423 0 525 164 0 205 136 3437 0
                      3
413
-142 -56 4110 0 8 -55 0 18 -49 3204 0
308 41 -2113 2000 -12 34 0 38 29 -1643 0    7
-229 17 2185 0 -59 17 0 -79 25 1702 0
-97 -71 4640 0 -117 -82 0 13 -65 3615 0
-125 -6 -7035 0 35 -6 0 -75 -9 -5483 0
-70 42 -4802 0 -80 39 0 -230 28 -3742 0
560 59 -1340 -1000 -60 56 0 -10 34 -1043 0
-71 -36 -1161 0 19 -31 0 139 -38 -905 0
63 9 -159 0 -17 12 -1000 13 7 -125 0
-221 23 4539 0 219 27 0 -131 25 3529 0
-133 -20 189 0 7 -20 0 67 -16 146 0
-98 -46 1574 -2000 102 -37 0 42 -32 1223 0
112 6 -699 0 52 12 -1000 62 8 -543 0
2 26 418 0 -48 32 0 -48 28 328 0
-1407 -79 -2396 0 -437 -97 0 -507 -87 -1861 0
                      4
279
36 -20 -3474 0 6 -26 0 6 -19 -2706 0
-177 -38 2307 -4000 -17 -37 0 -27 -30 1796 0
540 -9 -2821 -2000 80 2 0 100 -5 -2198 0
17 113 -3055 0 47 111 0 27 92 -2382 0
174 100 8351 -2000 24 86 0 104 78 6508 0    6
56 -26 2291 0 256 -12 0 186 -8 1784 0
-475 -82 3129 0 -45 -93 0 195 -62 2439 0
-133 20 1337 0 -63 20 0 -143 21 1043 0
-46 -27 1695 0 4 -27 -1000 -16 -20 1321 0            6
280 16 -2532 0 -20 11 0 160 7 -1968 0
113 11 -160 0 43 5 0 -67 4 -123 0
106 -1 -1572 1000 -84 -6 0 46 -3 -1223 0
-154 -9 750 0 -84 -16 2000 -94 -9 584 0
-336 -12 -1292 0 24 -13 0 114 -14 -1009 0
658 -40 -6778 0 148 -26 0 618 -8 -5274 0
                      5
-818
143 33 -2814 -3000 23 41 0 -37 36 -2195 0    6
53 10 -598 2000 13 10 0 -7 8 -465 0
-477 3 -1852 4000 -47 -9 0 -57 -6 -1445 0
43 -112 3457 -1000 43 -95 0 -87 -81 2695 1000
-37 -232 -6660 4000 -67 -216 0 -167 -183 -5191 0
115 14 -834 0 -205 -2 0 -15 -2 -648 0
14 -2 -1630 0 54 13 0 -306 5 -1272 0
145 11 -1371 0 65 -1 0 65 5 -1069 0
108 41 -4219 0 -2 40 2000 18 32 -3287 0
-167 -57 1259 0 -97 -62 0 -77 -48 979 0
-199 4 335 0 -29 9 0 -29 9 259 0
-136 28 2128 0 34 27 0 74 23 1657 0
157 28 -1275 1000 7 28 -1000 17 22 -994 0
49 -1 856 0 19 -3 0 -101 0 670 0
554 104 7952 0 214 94 0 -386 69 6188 0
                      6
818
-52 18 6643 6000 -12 10 0 38 6 5179 0
28 10 604 0 18 12 0 38 9 470 0
113 -3 7224 -2000 63 -1 0 33 2 5631 0
-124 80 -4883 2000 16 61 0 56 52 -3803 -2000
-64 247 870 -2000 96 239 0 66 197 679 0
-115 -8 1932 0 -125 7 0 -15 8 1506 0
222 89 192 0 -18 85 0 12 66 151 0
122 -23 59 0 112 -7 0 -198 -12 46 0
-68 -41 5064 1000 -8 -40 -1000 2 -32 3946 0
-171 74 -1336 0 59 87 0 -61 68 -1039 0
255 -16 201 -1000 -5 -20 0 55 -18 159 0
-128 -2 -1580 0 -18 -3 0 -248 -6 -1230 0
-107 -54 1526 -2000 113 -48 1000 123 -41 1189 0
342 7 284 0 -18 7 0 12 3 218 0
-233 -44 -1691 0 -243 -35 0 327 -30 -1317 0
                      7
-140
-95 -52 -4838 -3000 -25 -40 0 -25 -34 -3772 0
-189 -10 -1349 0 -39 -9 0 -49 -7 -1051 0
182 -10 -6583 0 -28 -4 0 2 -9 -5129 0
-40 -9 5159 -1000 -20 -6 0 -80 -5 4017 1000
175 -52 -827 0 -95 -53 0 75 -40 -645 0
-171 -4 -2329 0 199 -13 0 69 -20 -1817 0
-202 -134 207 0 68 -123 0 268 -101 160 0
-189 17 1025 1000 -279 4 0 281 11 800 0
-88 26 -2744 -2000 12 26 2000 -28 20 -2139 0            7
282 -101 2494 0 -48 -106 0 162 -86 1939 0
-143 25 -1359 2000 37 29 0 -33 27 -1060 0
50 -44 1337 0 -50 -36 0 100 -30 1039 0
-51 31 -709 1000 -221 27 -2000 -191 20 -553 0
-170 -6 -984 0 -20 -4 0 30 -1 -763 0
-224 -175 -2109 0 -204 -171 0 -484 -140 -1642 0
                      8
-554
202 9 2652 0 32 -3 0 2 -1 2067 0
216 -11 1572 0 26 -12 0 6 -9 1224 0
-153 17 473 0 -23 13 0 17 12 366 0
219 -53 -3839 0 -31 -42 0 149 -35 -2990 0
-110 -124 5870 0 40 -111 0 -30 -97 4574 0
411 -10 2175 0 91 -13 0 -239 3 1695 0
-232 102 -1166 0 18 84 0 -152 74 -907 0
-20 -22 -197 -2000 130 -9 0 -120 -20 -156 0
98 -10 887 1000 -22 -14 -4000 -2 -11 692 0
-175 80 -4950 0 55 85 0 -185 70 -3848 0
43 -22 1351 -1000 -57 -20 0 23 -21 1053 0
502 35 -1252 0 92 27 0 122 27 -971 0
190 9 68 -2000 190 8 1000 130 11 54 0    7
-116 3 1500 0 14 2 0 -36 -1 1164 0
23 372 5401 0 393 343 0 533 288 4204 0
                      9
265
-65 51 -1411 0 -15 51 0 15 44 -1099 0
-37 15 -1852 0 3 11 0 13 8 -1441 0
76 20 3907 0 6 16 0 -54 20 3047 0
-150 65 739 0 50 52 0 -250 43 575 0
-201 74 -5231 0 9 65 0 29 55 -4075 0
-258 39 -2979 0 -158 48 0 202 30 -2320 0
120 -40 2194 0 -110 -31 0 20 -24 1708 0
187 4 124 1000 17 0 0 -53 12 99 0
19 12 -1895 -1000 59 16 2000 49 13 -1477 0
268 -1 5710 0 -92 -11 0 8 -8 4438 0
-68 11 -473 0 22 8 0 42 8 -369 -1000                  6
-651 -18 902 0 -91 -11 0 -171 -9 698 0
-82 -4 -743 4000 -62 1 0 -62 0 -578 0
151 -20 -1110 0 31 -21 0 51 -13 -862 0
158 -398 -4962 0 -252 -357 0 -422 -300 -3861 0
                    6 0
-170
-231 -34 339 3000 9 -27 0 -41 -25 263 0    7
-51 18 1637 0 -11 18 0 19 18 1274 0
-389 -47 -4273 0 -9 -37 0 1 -39 -3332 0
113 -6 579 0 -67 -1 0 293 -4 452 0
307 18 462 2000 37 16 0 -143 16 359 0    7
21 -39 2372 0 71 -44 0 -29 -31 1848 0
547 52 -1703 0 107 46 0 -93 34 -1327 0
-343 55 -1197 0 147 43 0 77 29 -934 0
-125 0 2047 2000 -55 -2 -1000 -35 1 1596 0
-210 -44 -4330 0 160 -42 0 130 -35 -3365 0
115 -4 729 0 15 -6 0 -95 -5 567 2000
286 33 -157 0 96 26 0 106 18 -121 0
-132 -23 1388 -2000 -32 -26 0 -32 -21 1078 0
-57 32 631 0 -47 36 0 -47 29 491 0
130 309 -2603 0 140 264 0 220 219 -2025 0
                      1
56
234 6 522 -6000 -16 3 0 54 3 408 0
189 -19 -1014 0 9 -14 0 -21 -16 -789 0
424 50 3531 0 24 39 0 54 35 2753 0
37 -53 1102 1000 137 -48 0 -153 -34 858 0
-69 -7 1398 -4000 -79 0 0 121 -3 1088 0
28 18 -171 0 -102 16 0 128 12 -134 0
-681 -81 384 0 -131 -77 0 219 -63 302 0
300 -98 2661 0 -360 -89 0 -120 -66 2073 0
98 -27 793 -1000 8 -21 2000 -2 -22 616 0
-120 54 4075 0 -150 58 0 -40 48 3167 0
-34 -2 -1453 0 6 1 0 56 2 -1130 -1000
-93 -25 -420 0 -93 -21 0 107 -18 -325 0
238 39 -430 1000 118 39 0 168 29 -331 0    8
100 -7 -1337 -1000 50 -13 1000 10 -12 -1040 0
-999 -143 9843 0 -109 -117 0 -119 -94 7656 0
                      2
433
53 -16 -2610 3000 3 -15 0 -17 -14 -2034 0
-323 -26 1223 0 -13 -26 0 7 -22 952 0
-67 -34 -4587 0 -7 -32 0 -27 -26 -3573 0
-188 22 -1998 -2000 -158 17 0 -38 14 -1556 0
-240 -31 -416 2000 10 -44 0 -10 -33 -320 0
-122 -10 -739 0 178 -6 0 -302 -8 -574 0
445 11 2399 0 -15 13 0 -175 1 1866 0
56 90 -4655 0 266 86 0 156 66 -3625 0
50 18 -3011 -1000 10 9 -1000 -10 10 -2345 0
0 -46 -3238 0 30 -53 0 -30 -47 -2517 0
-28 7 1175 0 -28 5 0 -58 5 915 0
6 -5 74 0 96 -7 0 96 -5 56 0
-164 -56 -754 -2000 -124 -55 0 -114 -44 -590 0
-142 -13 847 2000 -32 -12 -2000 -72 -10 659 0
1446 1 -9841 0 -124 13 0 -74 4 -7654 0
                      3
-881
-258 31 4065 0 2 32 -1000 -28 29 3168 -1000
144 26 -1212 0 -6 23 0 -16 25 -945 0
-149 -26 5117 0 1 -17 0 -9 -14 3984 0
8 19 1431 1000 38 22 0 158 14 1115 0
312 53 -319 2000 82 64 0 2 50 -253 0
227 24 -1480 0 -273 15 0 217 15 -1156 0
-241 85 -5887 0 309 83 0 19 95 -4586 0
-313 -48 3937 0 -53 -29 0 -43 -38 3065 0
62 16 2151 2000 12 18 0 42 14 1676 0
167 11 857 0 57 15 0 -23 17 667 0
-152 4 -735 0 -12 7 0 118 1 -574 0
294 8 553 0 -66 12 0 -506 14 431 0
47 65 68 1000 37 61 0 -43 53 55 0
20 13 1135 -1000 -20 15 1000 180 12 882 0
-1530 37 2921 0 350 28 0 450 31 2273 0
                      4
1218
71 -52 -4573 0 1 -55 2000 41 -48 -3566 2000
-80 17 -375 0 10 17 0 30 10 -291 0
232 38 -3396 -3000 -8 32 0 -8 31 -2644 0    5
49 -15 -961 1000 -31 -19 0 -211 -16 -750 0
-125 -63 -639 -4000 -95 -62 0 25 -51 -496 0
-62 -51 5585 0 298 -39 0 -62 -35 4355 0
108 -62 4881 0 -202 -60 0 -82 -72 3805 0
471 32 77 0 11 10 0 -119 23 61 0
-257 -30 -473 -1000 -17 -24 0 -27 -18 -369 0
147 18 224 0 -3 24 0 27 17 175 0
362 -23 998 0 -8 -27 0 -18 -17 778 0
-272 14 109 0 38 8 0 388 2 84 0
24 -47 1075 0 -6 -44 0 34 -38 835 0
13 -12 -1295 1000 33 -11 0 -167 -9 -1007 0
1405 -55 4853 0 -85 -53 0 -285 -45 3773 0
                      5
-922
149 40 4917 1000 9 38 -1000 -21 36 3836 -1000
141 -39 2172 -1000 11 -35 0 -29 -30 1692 1000
50 12 1469 6000 10 10 0 30 4 1144 0
229 1 723 -2000 79 3 0 99 6 565 0
-220 34 1288 2000 30 27 0 -120 25 1005 0
-182 53 -6102 0 -202 48 0 168 38 -4758 0
-138 -66 -403 0 -48 -71 0 92 -52 -317 0
-493 -118 -2003 0 27 -109 0 77 -81 -1560 0
139 0 402 1000 -11 -6 1000 -1 -5 314 1000
-79 -29 -334 0 -19 -32 0 -9 -25 -263 0
-303 11 -824 1000 47 13 0 -103 10 -642 0
76 -19 -2051 0 -94 -15 0 -124 -12 -1594 0
-105 23 -498 0 15 25 0 25 18 -386 0
15 3 174 -2000 5 3 0 115 3 137 0
1138 77 -5603 0 -62 57 0 8 39 -4358 0
                      6
293
-111 21 -3596 -2000 -1 25 0 -1 16 -2807 0
-57 34 -2236 2000 3 33 0 33 30 -1741 -2000
-152 -15 375 -3000 -2 -17 0 -32 -16 292 0
-298 17 -701 1000 22 18 0 112 19 -548 0
232 -1 -1289 -1000 22 4 0 92 -2 -1007 0
138 -39 2799 0 148 -42 0 -262 -28 2183 0
-17 137 -1678 0 63 143 0 3 114 -1306 0
292 217 75 0 -48 211 0 -68 160 58 0
3 41 -1357 -2000 13 41 -2000 -7 32 -1057 -2000
-241 51 -434 0 -51 44 0 -31 36 -335 0
-52 16 187 -2000 -12 16 0 38 10 148 0
14 -1 2142 0 144 -1 0 -56 3 1664 0
131 -14 -583 0 1 -18 0 -9 -11 -456 0
-11 -6 105 1000 -61 -7 0 -121 -7 78 0
-4036 -136 3254 0 -96 -100 0 -146 -69 2533 0
                      7
-76
110 -58 560 1000 -10 -58 0 10 -47 440 0
15 -22 1056 -1000 -35 -29 0 -45 -25 820 1000
-247 -20 -670 0 -17 -12 0 13 -9 -521 0
78 -38 134 2000 -152 -37 0 -112 -43 106 0
103 17 2280 2000 -37 14 0 13 19 1777 0
170 31 -354 0 -160 37 0 140 30 -276 0
91 -100 1844 0 -59 -111 0 91 -85 1437 0
-104 -173 2521 0 -64 -174 0 186 -141 1965 0
-61 -43 1742 1000 -1 -38 1000 9 -29 1356 1000
-73 -105 1831 0 47 -89 0 117 -76 1424 0
186 -33 -262 1000 16 -33 -1000 46 -24 -207 0
-19 9 -925 0 -89 10 0 101 3 -718 0
-171 13 642 0 -1 14 0 39 10 503 0
-47 14 -107 0 83 13 0 123 16 -79 0
2580 236 -7554 0 80 201 0 70 152 -5878 0
                      8
1
-220 53 3382 0 0 50 0 0 44 2634 0
-101 16 226 0 39 20 0 19 17 179 0
255 40 -739 0 5 33 0 5 29 -577 0
18 51 289 -4000 108 45 0 8 46 225 0
-144 -49 -1634 -1000 36 -45 0 -34 -43 -1272 0
-284 12 -1332 0 176 4 0 -154 4 -1038 0
169 80 -3212 1000 19 89 0 -121 72 -2503 0    6
104 59 -4371 0 104 63 0 44 57 -3407 0
88 42 -1103 1000 8 39 -1000 18 28 -859 -1000
495 121 -1102 0 25 96 0 -105 85 -858 0
-57 54 -123 0 -17 52 2000 -7 42 -95 0
-99 8 973 0 21 2 0 141 2 756 0
204 -14 104 0 84 -11 0 14 -10 78 0
37 -4 608 0 -63 1 0 -53 -7 469 0
-614 -212 9808 0 -4 -195 0 66 -158 7630 0
                      9
-151
286 -49 -4496 0 6 -46 0 6 -41 -3503 0
130 -2 -1525 2000 -20 1 0 20 -2 -1190 0
-227 -22 671 0 53 -17 0 13 -15 523 0
11 -25 -802 2000 121 -20 0 -109 -17 -627 0
-242 40 -1462 1000 18 31 0 -2 30 -1139 0
62 -52 2117 0 -118 -44 0 132 -46 1650 0
-74 -116 6790 -2000 -74 -115 0 -14 -100 5290 0
-215 -6 5151 0 -35 0 0 -85 -6 4013 0
-59 -52 218 -2000 -19 -51 2000 -19 -41 170 2000
-314 -50 -269 0 -24 -27 0 6 -29 -210 0
21 -54 1497 -1000 1 -50 -1000 -49 -44 1167 0
35 -10 -111 0 25 -6 0 -275 -5 -85 0
-227 7 -359 0 -247 6 0 -257 6 -279 0
100 12 -1646 0 40 4 0 40 6 -1276 0
501 89 -8105 0 171 79 0 11 80 -6304 0
                    7 0
1057
-69 54 3273 0 1 51 0 -29 42 2549 0
-126 -3 2470 -4000 14 -7 0 -26 -4 1925 0
530 -10 1774 0 -80 -12 0 -20 -12 1383 0
1 -13 2558 -2000 -199 -17 0 241 -14 1996 0
653 29 2885 -2000 -37 38 0 3 25 2247 0
92 41 -1568 0 32 41 0 42 43 -1224 0
-22 129 -9004 1000 148 128 0 128 110 -7014 0
-4 35 -5049 -1000 -4 37 0 -264 24 -3931 0
12 33 727 1000 22 30 -1000 2 29 566 -1000
-126 -9 -2032 -1000 24 -19 0 64 -10 -1578 0    6
10 35 -1978 2000 10 31 0 20 28 -1541 1000                  7
97 18 -1355 0 -33 19 0 167 14 -1055 0
152 11 107 2000 252 10 0 302 8 84 0
34 -32 2106 -1000 14 -26 0 -56 -21 1634 0
1160 -63 11585 0 -280 -71 0 -40 -71 9010 0
                      1
-697
-63 -35 -3586 0 -13 -35 0 37 -28 -2793 0
164 -14 -3461 2000 -6 -10 0 14 -8 -2696 0
-248 18 -4714 0 32 18 0 -8 19 -3674 0
39 17 -3126 4000 69 25 0 -251 19 -2437 0
-472 -56 -1971 1000 -2 -60 0 -12 -49 -1536 0
-72 -35 1579 0 -102 -37 0 -182 -34 1233 0
-137 -37 5880 0 -57 -35 0 -207 -34 4580 0
390 -90 4105 2000 -30 -98 0 480 -68 3195 0
-10 11 -1636 -2000 -10 12 0 -10 7 -1272 0
51 29 5517 2000 -69 28 0 -79 18 4289 0
-24 -34 1885 -1000 -44 -30 1000 -4 -25 1465 -2000
-49 -57 551 0 31 -55 0 31 -40 429 0
-23 -21 -744 -4000 -133 -22 0 -163 -18 -578 0
-303 25 -1246 2000 -13 23 0 -13 20 -968 0
-2460 174 -11496 0 10 202 0 0 160 -8940 0
                      2
-803
51 2 3034 0 11 6 1000 -29 7 2364 0
-141 22 3676 0 -11 22 0 19 19 2862 -1000
-259 -35 4946 0 1 -37 0 21 -31 3855 0
-28 -16 2192 -2000 12 -29 0 252 -26 1708 0
-121 -26 1936 -2000 -31 -25 0 39 -12 1509 0
-105 43 -1749 0 215 43 0 215 37 -1364 0
20 -117 525 0 -30 -119 0 240 -89 409 0
-262 91 -2449 -1000 118 83 0 -312 69 -1907 0
47 -44 2626 4000 -3 -43 0 17 -35 2042 0
136 -74 -5012 -1000 56 -67 0 96 -50 -3897 0
0 28 -2663 0 40 28 -2000 40 24 -2068 1000
-311 59 1169 0 -71 51 0 -291 42 908 0
4 30 936 2000 64 30 0 124 25 727 0
237 -14 324 -1000 -33 -12 0 17 -8 254 0
1175 -274 5021 0 235 -277 0 75 -218 3903 0
                      3
803
-216 11 173 0 4 9 -2000 4 4 135 0
158 -17 -1761 -1000 -2 -18 0 -72 -13 -1368 2000
201 74 -2748 0 1 79 0 -19 63 -2143 0
-117 32 -1491 -1000 -87 45 0 -77 38 -1162 0
271 82 -2638 4000 51 79 0 1 60 -2054 0
225 -22 1017 3000 -215 -28 0 -155 -20 793 0    7
81 190 -5738 0 91 188 0 -159 147 -4470 0
-42 -59 2224 0 -112 -46 0 18 -43 1735 0
-6 45 -4604 -2000 4 46 0 -6 38 -3586 0
163 87 2830 0 -57 78 0 -37 58 2200 0
-107 -4 2729 0 -17 -11 1000 -97 -8 2120 0
467 -29 -1847 0 77 -19 0 297 -18 -1435 0
-1 -32 -599 -1000 -21 -33 0 -81 -27 -466 0
-94 20 -406 0 26 17 0 6 11 -318 0
390 182 -1538 0 -180 157 0 -40 131 -1195 0
                      4
-296
159 -35 -3258 0 -11 -31 1000 -1 -24 -2539 0
-176 5 66 2000 24 2 0 74 -6 47 -1000
-34 -90 2624 3000 6 -96 0 16 -79 2046 0    6
182 -24 2696 2000 122 -22 0 -258 -17 2100 0
5 -14 579 -2000 45 -13 0 15 -9 448 0
-130 0 62 -6000 100 2 0 -80 3 48 0
-7 -161 4753 0 -127 -159 0 63 -127 3703 0
212 35 -2812 0 12 30 0 -48 22 -2194 0
-1 -20 5328 0 -1 -21 0 -11 -19 4153 1000
-231 -36 -1720 0 119 -36 0 -81 -21 -1337 0
157 -19 -551 0 -13 -9 0 87 -10 -427 0
-460 17 2856 0 -60 9 0 -50 9 2220 -1000
42 32 1348 2000 -38 32 0 22 26 1049 0
105 -22 632 0 -25 -24 0 5 -19 493 0
-715 -21 -2103 0 25 -16 0 145 -18 -1635 0
                      5
619
50 77 3283 -2000 10 72 0 10 59 2558 0    6
-12 4 -121 -1000 -32 7 0 -22 15 -92 0
124 69 -4559 -6000 64 76 0 54 63 -3552 0
-97 -15 -5101 -1000 -7 -25 0 233 -18 -3972 0
-143 -41 2722 0 -163 -34 0 -113 -33 2123 0
-5 -10 -35 3000 -35 1 0 365 -10 -27 0
136 68 1054 0 46 64 0 -144 52 821 0
-276 -12 3510 0 124 -3 0 -46 -3 2735 -1000
-78 2 -2632 0 -8 0 0 32 1 -2053 -2000
-91 24 513 0 -171 29 0 119 16 399 0
-65 35 -1622 0 55 27 0 -5 22 -1261 0
481 -17 -4062 0 71 -15 -1000 -39 -13 -3157 2000
-105 -38 -1411 -1000 45 -29 0 -5 -26 -1098 0
-120 19 -1 0 30 24 0 -20 19 -3 0
1040 20 4692 0 80 41 0 -440 31 3649 0
                      6
-1176
-104 -93 -3573 4000 -24 -91 0 6 -75 -2784 0
136 1 952 0 16 -5 0 -4 -11 741 0
-247 -60 4759 3000 -137 -63 0 -117 -52 3707 0
-29 12 3494 -2000 -69 19 0 41 11 2721 0
29 24 -2629 0 179 19 0 119 20 -2048 0
95 40 -1104 0 -85 21 0 -305 25 -862 0
-326 50 -3350 0 64 56 0 214 42 -2609 0
145 -15 -5083 0 -55 -32 0 195 -21 -3958 2000
185 -12 -74 0 5 -7 0 -35 -7 -55 1000
194 -57 -500 0 194 -54 0 -76 -41 -390 0
160 -41 1461 0 -60 -34 0 -20 -28 1133 0
-194 10 2825 0 -44 14 2000 -84 13 2195 -1000
116 15 26 -1000 16 8 0 16 8 21 0
99 -18 -702 0 -21 -21 0 9 -18 -543 0
-2486 -64 2998 0 -16 -71 0 244 -52 2330 0
                      7
870
-28 73 6431 -2000 62 71 0 -28 60 5011 0
-43 9 -1478 0 27 15 0 7 17 -1151 0
356 81 -2945 0 36 76 0 36 62 -2294 0
11 40 392 4000 -19 27 0 -99 28 303 0
57 -36 -112 0 -63 -31 0 -93 -31 -89 0
-73 -53 1315 0 217 -36 0 -3 -34 1028 0
69 -113 1237 0 -111 -122 0 -121 -92 962 0
-157 53 3616 0 -157 65 0 -167 52 2815 -1000
-141 20 -131 1000 19 15 0 19 16 -104 -1000
-166 52 1894 0 -96 49 0 74 41 1475 0
-315 42 -1580 0 45 33 0 55 30 -1225 0
148 10 -17 1000 8 0 -1000 78 0 -13 0
-100 11 1260 2000 -60 7 0 -70 8 980 0
-95 11 528 0 15 13 0 15 15 409 0
3328 10 -10697 0 -62 12 0 238 1 -8317 0
                      8
143
257 -38 -6143 0 -53 -34 0 37 -29 -4785 0
80 -17 -13 0 -30 -13 0 -10 -14 -11 0
-540 -82 848 0 50 -74 0 40 -57 661 0
63 -69 -624 -2000 13 -56 0 23 -54 -482 0
58 48 3355 0 -2 37 0 138 36 2615 0
53 43 -676 0 -127 32 0 113 37 -531 0
372 84 680 0 142 94 0 112 71 532 0
189 -83 1408 0 59 -84 0 199 -68 1099 0
-76 2 394 -2000 -16 6 0 -16 3 307 2000
260 -12 -1868 0 -60 -16 0 80 -15 -1454 0
226 -37 3787 0 -4 -31 0 -114 -26 2943 0
-46 -5 -1977 -2000 -16 2 0 -16 -2 -1537 0
82 -6 -1603 -1000 132 -1 0 162 -3 -1248 0
136 -12 -44 0 -14 -13 -1000 6 -16 -34 0
-1921 51 8586 0 -91 33 0 -341 33 6676 0
                      9
-414
-213 -13 3812 0 -3 -16 0 -33 -13 2967 0
-43 -1 2037 0 -13 -11 0 -3 -8 1589 0
562 58 1145 0 2 51 0 12 36 892 0
9 60 -1799 -1000 99 50 0 39 51 -1404 0    6
6 -38 -4912 3000 -54 -27 0 -164 -23 -3827 0
-57 -30 884 -1000 83 -13 0 83 -35 693 0
-608 2 -830 0 -108 -1 0 -118 -3 -649 0
-138 73 -3052 0 22 75 0 -138 55 -2379 0
57 -32 1245 1000 -23 -33 0 7 -29 972 -1000
-207 -10 394 0 103 -5 1000 -267 -5 306 0
13 20 -4033 0 -27 21 0 103 13 -3136 0
-243 -15 1499 1000 -13 -15 0 37 -7 1166 0
-46 -11 1347 0 -186 -11 0 -166 -9 1049 0
-83 21 140 -1000 37 22 2000 -23 19 109 0
40 -75 -3025 0 220 -61 0 130 -43 -2352 0
                    8 0
840
-44 44 -3488 -1000 6 37 0 26 30 -2715 1000
-73 7 -2389 0 27 12 0 -13 11 -1863 0
-94 -41 -1458 0 -34 -34 0 -44 -24 -1137 0
-107 -39 2822 2000 -17 -28 0 3 -34 2198 0
-104 28 2009 -6000 46 22 0 136 19 1565 0
96 -5 -1276 2000 -144 -22 0 -174 -2 -996 0
668 -71 210 0 -42 -76 0 38 -57 164 0
295 -67 -360 0 65 -79 0 -35 -53 -281 0
128 30 -2163 0 48 28 0 -2 25 -1689 1000
286 7 436 0 -64 -1 -2000 186 0 340 0
-135 -18 1879 -1000 -5 -19 0 -85 -11 1462 0    7
139 5 950 0 -1 11 0 -91 6 738 0
12 0 -953 0 72 1 0 12 1 -742 0
-27 -17 -566 2000 -47 -23 0 33 -16 -441 0
885 149 2520 0 -65 133 0 -115 92 1959 0
                      1
-1189
84 -27 1724 2000 34 -14 0 -26 -10 1341 -2000
-83 -18 2142 1000 -33 -16 0 47 -13 1669 0
-308 23 -1356 0 12 10 0 -18 5 -1056 0
156 5 -926 -1000 -124 -1 0 -94 8 -720 0
-50 10 1650 3000 40 8 0 -170 4 1285 0
-195 33 1095 -1000 85 38 0 145 38 853 0
-331 64 -783 0 199 66 0 -121 56 -609 0
-167 82 238 0 -127 90 0 63 67 186 0
-175 -22 1361 0 -35 -21 0 15 -16 1065 -2000
-542 -20 1638 0 18 -9 1000 -42 -5 1274 0
-2 26 -640 2000 -2 22 0 98 16 -499 0
45 -19 -1417 0 85 -25 1000 185 -20 -1101 0
-49 22 842 0 31 16 0 71 16 654 1000
38 -7 684 -1000 18 3 -2000 -42 1 534 1000
-776 -286 -8280 0 -166 -255 0 154 -189 -6438 0
                      2
746
87 -8 565 -1000 -33 -13 0 7 -13 442 1000
136 42 -1743 -2000 56 41 0 -34 32 -1357 0
186 8 3243 0 46 23 0 86 23 2527 0
-253 39 -1940 2000 147 38 0 67 26 -1511 0    7
8 -31 -1184 -1000 -32 -29 0 148 -24 -921 0
140 -17 -1727 0 -10 -21 0 -80 -19 -1347 0
-80 20 1854 0 -190 27 0 100 10 1445 0
20 -62 5246 0 190 -56 0 30 -49 4088 0
99 40 72 0 9 40 0 -21 30 52 1000
504 45 -5983 0 4 37 0 -66 31 -4655 0
178 -1 -305 -1000 58 2 0 -72 2 -236 -1000                  6
-96 50 -23 0 -66 49 -2000 -106 41 -18 0
57 -14 -2181 1000 -53 -7 0 -53 -9 -1694 -2000
29 34 -372 1000 -1 25 1000 9 20 -292 -2000
319 289 8257 0 139 261 0 79 205 6420 0
                      3
-769
-117 40 629 0 3 38 0 13 32 490 0
-55 -45 788 1000 -65 -47 0 15 -38 612 0
-120 -21 -1844 0 -70 -29 0 -60 -25 -1437 0
243 -61 1548 -4000 -107 -54 0 -17 -43 1205 0
143 -13 367 2000 -47 -9 0 3 -8 285 0
66 -2 2374 0 76 0 0 6 -3 1853 0
176 -96 -907 -1000 136 -101 0 56 -71 -708 0    5
-303 3 -5738 0 -23 -21 0 17 -6 -4471 0
95 -41 -1458 0 15 -41 0 15 -33 -1134 -1000
-541 -42 6273 0 -81 -38 0 -121 -36 4882 0
-207 -34 899 0 -67 -31 0 -57 -26 699 2000
-97 -25 1156 -1000 13 -25 1000 33 -22 898 0
47 8 3194 -2000 137 5 -1000 77 5 2483 1000
-74 -27 28 -2000 -24 -18 -1000 56 -16 23 1000
-707 -96 3091 0 -47 -85 0 -47 -77 2405 0
                      4
887
-86 -35 -1537 0 14 -33 0 -16 -26 -1197 0
138 33 638 0 58 35 0 18 29 499 0
312 14 122 0 62 20 0 12 14 96 0
-120 40 2536 2000 20 30 0 10 30 1975 0
-17 25 -1962 -1000 13 23 0 -127 25 -1528 0
-274 -3 -877 0 -144 7 0 -94 -7 -686 0
-160 100 -2165 2000 -110 91 0 190 71 -1686 0
221 82 -565 0 -79 109 0 -49 76 -442 0
-214 12 1947 0 -24 9 0 16 9 1517 2000
381 29 -2160 1000 161 24 0 401 27 -1683 0    7
287 41 158 1000 57 32 0 187 28 122 -1000    8
437 -17 -2739 2000 -53 -14 0 -123 -11 -2130 0
-112 -9 -1646 1000 -202 -12 2000 -142 -11 -1280 0
-74 3 -273 1000 36 -3 2000 -64 -1 -211 0
324 62 -16899 0 144 64 0 -286 50 -13143 0
                      5
-307
191 16 -705 3000 -9 8 0 21 6 -552 0    7
-26 -2 -1695 -2000 -36 -9 -1000 -46 -5 -1321 -1000
-385 -17 233 0 -115 -28 0 -75 -19 181 0
135 4 -4091 1000 95 11 0 -35 2 -3186 0
-4 2 2505 0 46 0 0 146 -6 1950 0
289 3 -1283 -3000 139 -10 0 49 12 -999 0    6
328 -66 4937 -1000 -52 -52 0 -292 -35 3846 0
82 -120 5888 0 -58 -120 0 12 -97 4590 0
158 26 -1741 0 18 31 0 -22 26 -1357 -1000
334 -12 -460 -2000 -106 3 0 -326 -5 -356 0
-237 -23 -1253 -2000 -47 -11 0 -157 -11 -975 0
-425 47 2738 -1000 75 44 0 45 33 2130 0
322 6 -77 0 272 9 -1000 272 9 -61 0
234 -2 920 0 -6 -3 -1000 -16 0 714 0
1292 -267 19951 0 -228 -263 0 342 -198 15516 0
                      6
-518
-151 -5 1933 -6000 -21 5 0 9 4 1509 0
-265 -24 1722 4000 15 -14 2000 5 -15 1341 2000
97 8 -68 1000 107 16 0 137 8 -54 0
-158 -21 1723 -2000 -128 -23 1000 82 -20 1342 0
-460 114 -1176 -6000 -30 110 0 -30 93 -915 0    6
-187 -2 1772 6000 -57 6 0 43 -12 1382 0
-412 25 -6288 0 128 25 0 88 10 -4900 0
-53 61 -5488 0 57 43 0 -63 41 -4277 0
-194 -55 1106 -2000 -24 -57 0 -34 -50 862 0
-673 -38 1283 1000 17 -53 0 147 -41 997 0
-69 11 800 1000 41 1 -1000 101 1 625 0
172 -79 326 0 2 -78 0 102 -60 254 0
-703 -18 158 0 -343 -17 1000 -403 -12 124 0
-223 0 -1217 0 -3 4 1000 47 1 -947 0
-2052 320 -10465 0 48 303 0 -242 235 -8138 0
                      7
-45
-91 -20 -1852 3000 49 -20 0 -51 -17 -1444 0
309 28 -1021 -2000 -1 26 -1000 49 20 -796 -1000
104 17 1078 -2000 -16 20 0 -86 21 841 0
69 2 610 1000 59 2 -2000 -71 7 476 0
650 -257 1723 12000 0 -244 0 -10 -204 1343 0
137 35 -1599 -3000 -33 29 0 67 32 -1247 0
-20 14 7405 0 -50 7 0 -210 4 5771 0
-41 11 1863 0 -41 23 0 9 23 1452 0
265 55 -1480 4000 15 56 0 65 47 -1154 0
110 70 -1606 0 20 69 0 -20 58 -1248 0
125 -19 -332 0 -35 -13 2000 -105 -10 -261 0
-55 82 -2785 0 -95 80 0 -65 65 -2168 0
591 37 -232 0 241 39 -2000 311 28 -180 0
161 16 1136 0 -19 13 -2000 -9 10 885 0
2393 -184 3615 0 163 -165 0 -37 -125 2811 0
                      8
1083
551 30 3712 0 -49 24 0 71 21 2891 0
-118 -39 -325 0 -8 -39 0 -58 -28 -251 0
-2 -15 -1615 1000 -12 -20 0 -12 -20 -1259 0
-67 12 -2083 3000 3 10 1000 43 8 -1624 0
-360 178 -5994 -6000 60 168 0 -90 143 -4671 0
-120 -60 2010 0 60 -55 0 -120 -43 1565 0
290 -48 -6112 0 0 -45 0 170 -31 -4762 0
-28 -30 -552 0 72 -29 0 172 -31 -431 0
-90 -42 3103 -2000 10 -43 0 -30 -34 2420 0
61 -27 1211 0 -39 -20 0 -59 -18 940 0
93 33 1206 0 3 28 -1000 53 25 939 0
211 -37 2323 0 71 -34 0 31 -27 1809 0
-222 -41 505 1000 -102 -42 1000 -92 -36 392 0
-125 -9 -928 0 15 -8 1000 -15 -5 -723 0
-1874 141 -5855 0 -4 117 0 206 85 -4555 0
                      9
-424
-521 3 -4771 0 29 5 0 -71 0 -3715 0
45 40 1915 2000 15 36 0 25 26 1490 0
102 -8 2186 0 62 -10 0 92 -4 1704 0
81 17 591 -6000 -39 18 0 -39 12 460 0
105 -26 5242 1000 -35 -27 0 135 -25 4083 0
103 44 -1663 0 -47 37 0 3 32 -1294 0
-173 77 4761 0 117 77 0 97 67 3708 0
-64 34 657 0 -84 22 0 -144 18 513 0
-149 58 -2307 0 -19 53 0 -9 42 -1799 1000
406 -31 -743 0 26 -35 0 46 -26 -576 0
-176 -40 -1342 0 24 -33 0 -16 -31 -1043 0
-472 9 100 -1000 -2 10 0 -52 3 78 0
122 32 196 -2000 42 25 0 -18 27 152 0
111 -23 968 0 31 -19 0 -39 -18 754 0
1342 -141 8458 0 -278 -108 0 92 -86 6581 0
                    9 0
-479
253 -42 2838 1000 3 -39 0 33 -29 2209 0
-96 -30 -1863 -4000 -26 -28 0 -6 -22 -1450 0
-258 11 -4874 0 -168 18 0 -138 10 -3797 0
82 -69 2948 3000 2 -64 0 12 -55 2299 0
-115 31 4580 -2000 -45 33 0 -65 28 3572 0
-13 -16 972 0 7 -5 0 127 -14 756 0
105 -76 -8746 0 -185 -78 0 -85 -73 -6813 0
150 -59 1174 0 110 -43 0 -10 -34 914 0
139 -84 -736 0 29 -72 0 19 -60 -574 -2000
-54 48 119 0 -4 47 0 -24 36 91 0
51 33 138 0 -9 29 1000 31 27 106 0
490 -24 -2618 2000 30 -25 0 20 -18 -2039 0
2 -24 -839 1000 52 -15 0 162 -17 -652 -1000
66 38 -1136 0 -54 29 0 116 26 -885 0
-1487 62 -5759 0 263 32 0 -167 29 -4482 0
                      1
339
-158 59 -1594 -2000 -28 59 0 2 50 -1241 0
-29 29 1 2000 21 26 0 1 26 -1 0
67 2 4587 0 167 -4 0 137 -1 3572 0
-172 67 -2256 -1000 108 59 0 48 57 -1759 0
419 -112 -10960 1000 19 -109 0 -31 -90 -8543 0
79 -11 -1656 1000 -81 -18 0 -81 -5 -1288 0
-85 43 9817 0 25 41 0 5 40 7649 0
13 44 -3214 0 63 35 0 -17 30 -2505 0
-35 57 3072 0 -35 45 0 -25 42 2394 1000
-478 -39 -248 0 52 -31 0 32 -25 -192 0
107 -23 539 0 -23 -26 -2000 -3 -23 419 0
-395 29 3048 -1000 -105 21 0 -25 19 2374 0
-134 23 578 -1000 -84 14 0 -194 12 450 2000
-247 -28 492 0 23 -22 0 -87 -19 385 0
445 -65 525 0 -125 -61 0 165 -48 410 0
                      2
276
60 -62 2047 1000 10 -66 0 -20 -55 1595 0
92 -28 901 0 2 -19 1000 22 -23 703 1000
166 -25 -1198 0 -84 -20 0 -84 -17 -932 0
25 -26 -53 2000 -65 -17 0 -125 -21 -42 0
-364 102 7749 4000 46 100 0 56 82 6041 0    7
-112 22 2205 -2000 188 23 0 -32 12 1716 0
116 -2 -4755 0 116 5 0 116 2 -3707 0
-191 7 2550 0 -181 4 0 -11 -4 1989 0
8 -4 -3245 -1000 18 2 1000 38 -3 -2528 -1000
514 8 2362 0 -66 2 0 -76 -1 1837 0
-109 17 -1002 -1000 31 20 1000 -19 17 -777 0    7
279 -26 -999 0 119 -11 0 59 -10 -780 0
52 -23 -62 2000 22 -16 0 22 -12 -49 -1000
99 12 811 0 29 8 0 89 7 629 0
-497 130 1234 0 23 145 -1000 -277 114 960 0
                      3
-539
-133 36 -1768 0 -13 35 0 47 27 -1376 0
-8 8 -212 -1000 -18 -2 -2000 -28 4 -165 -2000
-126 9 3435 0 -6 5 0 14 8 2676 0
70 17 -1600 -1000 -130 8 0 160 9 -1246 0
83 -38 -2242 -8000 -17 -40 0 -67 -31 -1750 0
-102 -12 -1333 1000 -162 -12 0 -32 -11 -1039 0
-66 -44 266 0 -106 -52 0 -196 -37 209 0
305 6 -962 0 115 15 0 215 20 -751 0
18 -31 1728 2000 8 -31 -2000 -42 -23 1346 2000
-412 19 -3305 0 28 25 0 108 24 -2570 0
-54 -26 2179 2000 -14 -23 0 36 -19 1692 0
-88 46 -2130 0 -48 36 0 22 27 -1656 0
179 4 -171 -1000 39 1 0 89 -1 -133 0
97 -9 -1661 0 -43 -4 0 -113 -2 -1293 0
1384 -88 2200 0 54 -83 2000 194 -60 1711 0
                      4
113
107 -7 1138 0 37 -3 0 -53 1 883 0
38 24 -208 2000 8 27 1000 28 20 -163 1000
-61 74 -10189 0 99 69 0 69 54 -7940 0
138 -13 3016 -2000 158 -8 0 -162 -12 2351 0
-55 9 -418 4000 -45 12 0 55 6 -324 0
128 14 -568 0 158 14 0 198 18 -441 0
31 67 1964 0 31 73 0 61 49 1532 0
-113 -80 104 0 -183 -85 0 -293 -71 81 0
-113 45 -1859 -1000 -23 44 1000 37 34 -1449 -1000
313 -22 2231 0 -47 -30 0 -117 -26 1735 0
235 28 -2157 -1000 -35 25 -1000 -25 19 -1675 0
-168 -96 4214 0 12 -90 0 -68 -67 3280 0
-344 21 -384 0 -134 22 0 -184 20 -297 0
-38 15 1003 1000 52 15 0 32 9 783 0
-1104 75 -3454 0 -134 39 -1000 -154 21 -2688 0
                      5
216
-100 16 -2321 -1000 0 13 0 40 7 -1806 0
-55 -28 -138 -1000 15 -26 0 -25 -22 -106 0
320 -107 10397 0 -120 -97 0 -80 -81 8103 0
-392 -21 -1155 4000 -32 -21 0 78 -10 -902 0
223 -11 546 0 3 -11 0 33 -6 424 0
-1 -51 2067 0 -131 -49 0 -191 -45 1610 0
-337 -78 872 0 73 -79 0 83 -54 676 0
-181 105 2711 0 159 102 0 69 83 2113 0
152 -48 3849 0 12 -48 -1000 -28 -36 3000 0
-440 26 -3034 0 30 24 0 80 21 -2361 0
-233 1 -163 0 67 0 2000 17 2 -130 0
140 112 -4455 1000 -40 110 0 40 83 -3468 0
293 -27 1235 0 143 -25 0 173 -20 958 0
-78 -17 348 -2000 -78 -17 0 102 -13 269 0
39 -274 23 0 199 -234 0 239 -179 20 0
                      6
-468
78 -48 4125 2000 -32 -40 0 -22 -31 3214 0
-35 13 324 0 -15 13 0 -5 9 251 0
-427 62 -3907 0 33 57 0 -27 47 -3044 0
354 42 -1068 -2000 54 40 0 74 30 -830 0
-385 30 -1051 1000 -5 25 0 -75 18 -818 0
-58 74 -748 0 -68 66 0 22 59 -584 0
572 62 -4128 1000 -98 59 0 -78 35 -3215 0    6
164 -47 -6049 0 -26 -47 0 144 -37 -4713 0
-16 64 -4145 0 14 62 2000 14 45 -3229 0
281 -28 4405 0 41 -16 0 51 -14 3428 0
152 -18 1873 0 -58 -18 -1000 -118 -15 1459 0
372 -64 3814 -2000 12 -73 0 -78 -54 2968 0
-118 21 -1345 0 -58 21 0 -8 15 -1044 0
17 11 -212 1000 47 5 0 -133 6 -165 0
682 488 -4670 0 32 462 0 -288 369 -3634 0
                      7
430
-13 42 -2744 -1000 7 34 0 -3 27 -2138 0
16 -16 112 0 -4 -22 0 26 -13 89 0
259 -20 -824 -2000 79 -16 0 99 -14 -645 0    5
-212 -33 1862 2000 -92 -35 0 -12 -24 1448 0
235 -38 4000 -2000 75 -32 0 35 -22 3118 0
62 -37 -2200 0 222 -27 0 72 -28 -1712 0
-353 31 2145 -2000 -33 26 0 47 36 1671 0
-15 6 4733 0 55 7 0 -25 3 3687 0
-21 -60 2861 0 -21 -57 -1000 -1 -41 2228 0
-42 26 -3211 0 -62 13 0 -122 11 -2499 0
-96 23 -1188 0 54 24 0 154 20 -924 0
-547 26 -1648 1000 43 33 0 73 23 -1282 0
-92 -14 975 1000 38 -22 0 -22 -16 756 0
171 12 -876 0 11 15 0 11 12 -681 0
-2179 -411 14435 0 -219 -399 0 41 -323 11228 0
                      8
-215
166 9 -534 0 -4 11 0 -14 10 -417 0
-12 28 -498 0 18 40 0 -2 30 -390 0
-162 -5 2418 4000 -52 -10 0 -42 -5 1887 0
69 22 -1054 -4000 19 27 0 -81 15 -818 0
-66 19 -5836 1000 -56 18 0 -36 12 -4549 0
-101 -19 4438 0 -261 -24 0 -171 -16 3456 0
66 -74 -598 1000 76 -59 0 -4 -56 -464 0
-68 -30 33 0 22 -18 0 -108 -16 25 0
-19 12 -2556 1000 1 15 0 11 7 -1991 0
266 -33 1935 0 -4 -24 0 166 -23 1504 0
-104 -24 -732 0 -34 -24 1000 -64 -21 -570 0
329 -25 -460 0 -21 -25 0 39 -20 -358 0
245 21 -691 -2000 -55 28 0 -75 22 -535 0
-238 -26 888 0 -28 -23 0 62 -21 691 0
4001 161 -9545 0 221 163 0 251 127 -7423 0
                      9
219
-32 -18 1028 0 -12 -19 0 58 -16 802 0
157 -15 220 0 -13 -26 -1000 -33 -23 172 0
-26 26 -2233 -2000 -86 26 0 -96 18 -1741 0
58 -17 -147 2000 78 -16 0 38 -7 -116 0
-76 -1 2603 0 24 -5 0 44 -1 2028 0
162 50 -4770 0 232 51 0 222 42 -3715 0
-22 61 359 0 88 47 0 -82 34 277 0
76 28 -3050 0 -104 13 0 76 23 -2375 0
-88 33 2261 -2000 12 25 0 -28 26 1761 0
-358 27 -2171 0 62 21 0 -118 23 -1685 0
285 7 1665 0 5 8 -2000 5 7 1295 0
-338 32 350 0 -8 31 0 -68 27 273 0
-92 -18 213 1000 98 -15 0 158 -13 165 0
128 19 -284 0 8 15 1000 -42 16 -222 0
-2679 -22 -2416 0 -189 -33 0 -149 -15 -1882 0
                 2 &0 0
-105
-168 7 -939 0 72 11 0 -38 5 -732 0
-96 -15 118 0 -6 -8 2000 24 -5 93 0
225 -33 -283 0 115 -28 0 145 -21 -221 0
78 17 -424 0 -192 12 0 68 4 -331 0
303 -42 1756 -4000 -37 -33 0 -27 -34 1370 0    6
-29 -45 2033 0 -109 -48 0 -119 -43 1584 0
137 -105 1165 0 -123 -94 0 37 -67 909 0
-140 41 968 0 -150 45 0 -100 20 753 0
171 -44 -184 1000 -9 -38 0 11 -35 -144 1000
-147 7 785 0 -47 14 0 -177 8 608 0
-201 2 -864 0 9 0 1000 -1 0 -671 0
377 -10 -56 0 -13 -8 0 -3 -9 -45 0
-204 -13 86 0 -194 -18 0 -264 -14 66 0
22 -11 348 0 22 -7 -2000 2 -10 272 0
1686 -22 5253 0 66 -14 0 -264 -22 4090 0
                      1
251
79 -51 2542 0 -61 -57 0 -21 -38 1980 0
-72 30 -122 1000 8 24 -1000 -2 21 -96 0
-26 16 1649 0 -36 12 0 -56 10 1286 0
-231 -35 2642 0 169 -33 0 -91 -21 2060 0
-164 140 -1047 8000 16 131 0 66 110 -817 0
-144 -6 2200 0 16 0 0 -24 1 1712 0
-175 112 -1957 0 15 108 0 65 84 -1525 0
125 -70 3203 0 255 -69 0 95 -48 2498 0
-122 35 -2344 0 -2 30 0 8 27 -1824 -2000
728 -32 3245 0 28 -28 0 318 -26 2525 0
-62 6 34 0 -32 11 -1000 -2 10 26 0
-107 -34 842 0 13 -34 0 13 -25 656 0
208 25 349 0 218 26 0 248 21 272 0
29 2 -530 0 -11 -1 1000 -11 4 -413 0
-1314 84 -2349 0 -184 88 0 286 76 -1830 0
                      2
-110
16 96 -1920 0 -4 99 0 36 74 -1494 0
32 -38 11 -2000 12 -34 0 -8 -28 8 0
-155 2 1438 0 5 4 0 -15 2 1119 0
124 55 -3176 0 -56 55 0 -56 38 -2477 0
-59 -222 -143 -4000 31 -214 0 -119 -174 -112 0
132 85 -4811 0 112 82 0 172 75 -3748 0
202 -40 1233 0 -68 -42 0 2 -40 961 0
271 24 -2506 0 -39 27 0 -29 19 -1955 0
86 -16 2824 0 26 -11 0 -4 -11 2199 1000
-645 32 -5728 0 -25 12 0 -275 13 -4456 0
44 -8 -204 0 34 -14 2000 14 -12 -161 0
-67 51 -1006 0 -7 51 0 -77 38 -783 0
37 -7 -553 0 -43 -8 0 37 -6 -430 0
-235 13 394 0 -15 16 -1000 -5 9 307 0
-745 -363 -1956 0 305 -56 0 125 -52 -1522 0
                      3
101
-83 -116 2746 0 27 -112 0 -23 -89 2137 0
66 45 78 1000 -14 44 0 16 35 63 0
151 6 -4702 0 -29 1 0 41 2 -3662 0
-21 -30 1965 -2000 -11 -28 0 159 -16 1533 0
-62 190 -1945 0 -32 177 0 68 147 -1514 0
43 -129 4527 1000 -277 -129 0 -167 -110 3530 0
-156 -31 -1643 0 184 -35 0 -196 -18 -1280 0
-316 -25 636 0 -16 -30 0 -86 -22 496 0
-108 -14 -1894 0 -28 -17 0 2 -11 -1476 -1000
217 -31 3821 0 107 -15 0 277 -9 2972 -1000                  5
189 7 706 1000 -11 7 -1000 29 3 552 0    8
-169 -22 -764 0 1 -27 0 201 -19 -594 0
-162 -10 470 -1000 -162 -9 0 -302 -8 365 0
173 -22 -505 0 13 -25 2000 43 -20 -393 0
1735 533 4702 0 -255 -78 0 -135 -54 3660 0
                      4
-441
150 163 -8775 0 10 154 -1000 20 124 -6836 0
-64 -30 -190 0 6 -31 0 -14 -25 -151 0
-167 -13 3089 0 53 -6 0 -77 -4 2405 0
-43 1 -2479 4000 57 3 0 -283 -3 -1931 0
303 -41 1378 2000 13 -32 0 63 -30 1073 0    7
-153 88 -3395 -2000 77 87 0 37 69 -2648 0
-1 71 3689 0 -141 81 0 309 58 2873 0
-58 84 -2376 1000 -18 92 0 202 78 -1850 0
147 44 1317 1000 17 43 0 -13 33 1025 2000
38 34 120 0 -142 27 0 -182 21 94 2000
-102 -21 -155 -2000 -2 -17 0 -92 -8 -120 0
374 4 1926 0 24 9 0 -226 7 1498 0
126 20 -884 2000 176 20 0 246 17 -686 0
41 16 679 0 -39 17 -1000 31 17 528 0
-1191 -220 -1684 0 349 62 0 109 49 -1312 0
                      5
-67
-106 -185 10422 -3000 -46 -177 2000 -26 -143 8120 0    6
7 -14 658 -1000 -13 -14 0 17 -10 515 0
174 -9 1608 0 -46 -10 0 54 -10 1255 0
131 -6 1855 -2000 -69 -15 0 281 -11 1444 0
-772 -118 1100 -4000 8 -120 0 -92 -94 856 0
132 9 2531 1000 272 10 0 52 3 1973 0
-186 -70 -3848 0 124 -73 -1000 -296 -58 -2996 0
155 -74 1838 -2000 -25 -85 0 -125 -73 1431 0
-167 -51 -107 -2000 -37 -44 0 23 -37 -80 -1000
42 -18 -2861 0 2 -16 0 2 -17 -2227 -1000
-56 30 -842 1000 14 23 1000 74 13 -658 0
-282 -38 -1037 0 -2 -38 0 208 -32 -806 0
-130 -25 980 -1000 -70 -24 0 -20 -20 760 0
17 -2 -927 0 77 -4 0 -43 -8 -721 0
1137 31 -2945 0 -393 55 0 -143 40 -2290 0
                      6
657
20 91 -4309 6000 30 86 -1000 30 71 -3356 0
-192 51 -978 2000 18 53 0 -12 40 -764 -1000
48 24 -3918 0 8 17 0 28 13 -3055 0
-19 -21 1536 -1000 1 -20 0 -189 -14 1197 0
797 196 -1799 2000 7 196 0 7 158 -1400 0
-171 -95 -141 0 -211 -98 0 -91 -69 -110 0
354 4 2779 0 -196 1 2000 114 6 2163 0
-28 -27 557 1000 -78 -25 0 72 -21 434 0
24 13 -1282 1000 44 8 0 -6 7 -1001 0
-639 -25 2747 0 -29 -19 0 71 -12 2139 0
47 -24 437 0 -23 -14 -2000 -43 -8 343 0
112 39 414 0 12 41 0 -198 37 320 0
82 11 -292 0 2 9 0 -118 7 -225 0
-169 -21 2202 -1000 -69 -17 0 -59 -9 1712 0
-1316 -164 4132 0 224 -164 0 34 -131 3214 0
                      7
-142
-182 26 -800 -3000 -12 29 0 -32 25 -625 0
423 -48 1151 -1000 -27 -47 0 -17 -37 899 2000
-199 -17 2404 0 61 -7 0 -39 -2 1875 0
-156 49 -1990 2000 54 58 0 214 44 -1550 0
-58 -140 1991 0 -18 -128 0 42 -108 1550 0
104 123 -3915 0 -6 126 0 124 100 -3050 0
-35 62 -2658 0 225 68 -1000 105 52 -2070 0
71 101 405 0 121 102 0 41 82 315 0
75 21 1069 0 -15 20 0 -15 18 832 0
1097 52 -1201 0 147 36 0 -43 27 -936 0
-13 12 1004 0 27 6 1000 87 3 778 0
-107 3 -365 0 -77 -2 0 73 -5 -281 0
63 2 -541 0 -7 4 0 93 6 -422 0
40 26 -3177 2000 30 26 0 100 17 -2469 0
684 220 -2278 0 24 212 0 -196 172 -1772 0
                      8
-666
294 -43 1053 0 34 -48 0 14 -43 821 0
-279 22 -1756 0 21 22 0 21 19 -1369 -1000
-116 -5 -369 3000 -186 -15 0 -76 -17 -288 0    6
70 -17 -1 -1000 -30 -25 0 -220 -15 -1 0
-366 -41 -456 -3000 -56 -57 0 4 -44 -354 0    6
52 -83 6428 0 12 -81 0 -88 -71 5007 0
-151 -59 3968 0 -131 -68 0 -101 -62 3093 0
-356 -50 -2441 0 44 -46 0 -226 -36 -1900 0
-16 -21 397 0 -16 -20 0 4 -16 312 0
-725 -32 907 0 -75 -12 0 15 -7 707 0
19 2 -1444 0 -41 3 0 -141 2 -1122 0
66 1 296 -1000 26 0 0 -44 1 229 0
-56 -10 1053 0 24 -12 0 -36 -13 818 0
143 5 1782 -1000 3 0 0 -27 4 1383 0
-355 -21 -1720 0 -95 -27 0 175 -27 -1338 0
                      9
208
-204 11 126 0 -54 22 0 16 21 99 0
47 -16 1693 0 7 -22 0 -3 -20 1318 0
142 17 6 -6000 222 25 0 162 24 4 0
107 -20 -237 0 -43 -17 0 107 -19 -186 0
375 119 711 6000 45 126 0 -35 108 553 0
-69 5 -4581 0 121 5 0 1 4 -3566 0
40 11 -5403 0 -80 13 0 -10 21 -4212 0
435 -57 1108 0 -95 -56 0 205 -43 861 0
23 15 -1569 0 43 13 0 13 7 -1225 0
53 -16 -2364 0 23 -23 0 63 -21 -1840 0
-191 -14 552 0 29 -15 0 99 -8 431 0
32 -34 -486 2000 62 -27 0 272 -27 -379 0
-138 29 -1115 0 -68 30 0 12 26 -865 0
-84 -37 821 1000 -44 -30 0 -64 -30 641 0
976 -172 1025 0 -104 -154 0 156 -121 799 0
                    1 0
247
206 -4 -723 1000 56 -11 0 -4 -11 -564 0
39 32 -666 0 -11 37 0 39 35 -518 0
109 -23 1209 3000 -71 -25 0 -81 -21 942 0
-72 -2 1929 0 -2 -2 0 48 1 1505 0
-459 16 -6528 -3000 51 14 0 -9 3 -5086 0
50 18 826 0 -170 14 0 -100 16 639 0
27 47 1780 0 97 50 0 17 37 1388 0
-359 73 3201 0 21 65 0 -89 50 2496 0
44 7 1545 -1000 -46 10 0 -6 12 1205 0
-30 26 3787 0 10 25 0 -60 21 2946 0
171 17 -83 -1000 1 21 0 -9 14 -66 0    7
-4 25 414 -1000 -34 17 0 -214 20 323 0
183 -26 709 0 163 -26 0 103 -20 550 0
-51 58 -2527 -2000 89 49 0 129 46 -1966 0
-1332 21 7758 0 158 -12 0 -142 -4 6032 0
                      1
21
-194 20 1262 -2000 -34 14 0 -14 14 983 -1000
-129 -52 -55 0 -19 -50 0 -79 -47 -42 0
44 49 -4403 0 -26 47 0 34 35 -3430 0
-29 75 -3687 0 161 72 0 -49 58 -2874 0
321 -120 7207 1000 -59 -124 0 21 -98 5615 0
3 13 1266 0 173 18 0 143 13 990 0
-147 -60 4263 0 23 -61 0 153 -50 3320 0
74 -43 -4385 0 74 -38 0 74 -29 -3417 0
-154 -20 -898 2000 26 -20 0 -24 -18 -700 0
388 -20 -1653 0 -42 -25 0 18 -18 -1284 0
90 -7 493 2000 0 -13 0 -50 -10 383 0
-26 -5 -321 0 24 -2 0 4 -4 -250 0
20 1 139 0 -90 0 0 -110 -2 109 0
113 -59 1386 1000 -67 -52 0 -147 -46 1077 0
207 210 -12650 0 -23 242 0 -13 189 -9839 0
                      2
-322
62 -41 -884 1000 -8 -32 1000 -8 -30 -688 2000
168 59 191 0 28 50 0 38 44 147 0
-211 -32 4727 0 -71 -34 0 -151 -24 3683 0
-26 -99 3198 1000 -86 -95 0 -6 -79 2493 0
-80 63 -442 -2000 0 66 0 30 61 -343 0
-144 26 -2228 0 -114 21 0 6 14 -1738 0
30 -3 -8169 0 -120 -3 0 -170 -5 -6362 0
409 43 -2 0 -181 38 0 -101 33 -3 0
151 -4 443 -1000 -9 -5 0 41 -4 344 0
-182 53 -1841 0 -22 63 -1000 -52 47 -1435 0
-190 12 -2323 -1000 0 15 0 10 9 -1805 0
-295 -5 759 0 -15 -2 -1000 -175 1 591 0
-133 -2 -579 1000 -153 1 0 -43 -1 -450 0
-186 24 2266 -1000 14 21 0 144 18 1764 0
738 -236 12955 0 58 -231 0 -162 -183 10078 0
                      3
746
7 51 -1025 0 7 49 -2000 27 41 -800 -1000
-90 -29 624 0 -20 -21 0 0 -18 488 0
32 -35 -2293 0 122 -28 0 192 -22 -1787 0
41 38 1640 -2000 -69 44 0 21 38 1277 0
219 3 -1772 1000 9 2 0 -91 -6 -1383 0
217 -71 2735 0 -53 -67 0 -13 -49 2132 0
268 75 9864 0 138 68 0 -22 64 7685 0
-355 -24 3291 0 205 -8 0 5 -11 2566 0
-174 26 304 1000 16 26 0 -14 22 240 0
-95 -83 1970 -1000 35 -98 2000 55 -77 1534 0    6
269 -38 5029 0 -11 -35 -1000 89 -23 3909 0
598 15 -1092 2000 -52 11 2000 228 10 -851 0
47 21 37 -2000 207 17 0 107 18 27 0
197 19 -4004 2000 -3 20 0 -73 16 -3115 -1000
-437 106 -16287 0 -97 86 0 293 67 -12671 0
                      4
-418
55 -65 3394 0 15 -67 1000 -5 -51 2646 0
90 -5 -2635 1000 30 -6 0 20 -6 -2055 0
33 39 2066 0 -7 33 0 -37 25 1611 0
-153 12 -4781 1000 17 2 0 -43 1 -3726 0
-143 25 -1735 0 37 31 0 47 25 -1350 0
-111 18 -1440 0 19 14 0 -131 4 -1122 0
-147 -64 -6931 0 53 -53 0 -17 -54 -5403 0
-155 -3 -933 0 -255 -19 0 -55 -16 -729 0
209 -32 -1597 -2000 -41 -33 0 -21 -28 -1247 0
-202 123 -860 2000 -22 132 -1000 -112 107 -670 0
-257 42 -5001 0 13 34 2000 -57 24 -3889 0
-267 26 544 -4000 -7 29 -1000 -137 21 425 0
-83 -30 756 1000 -113 -28 0 -143 -24 589 0
-135 -33 2567 -1000 15 -35 0 -65 -28 1997 2000
680 51 14834 0 40 62 0 50 56 11541 0
                      5
-383
-205 56 -3911 1000 -5 58 0 -35 41 -3049 0    7
-83 -13 3686 -2000 -33 -12 0 -13 -6 2873 0
-8 9 -2519 0 -38 17 0 -48 14 -1965 0
375 -5 1606 1000 -5 -2 0 45 -2 1253 0
-155 -68 2973 2000 -45 -72 0 15 -55 2316 0    7
66 14 51 0 106 16 0 96 16 40 0
-47 -1 3594 0 -97 -2 0 43 -1 2802 0
343 13 -2223 0 183 18 0 153 16 -1729 0
-218 31 1524 1000 42 33 0 32 25 1187 0
218 -176 1431 -1000 48 -165 0 68 -136 1114 0
138 -27 2285 0 -32 -24 -1000 -32 -21 1779 0
95 -57 657 2000 45 -52 0 115 -44 509 0
133 32 -1186 0 83 33 0 163 21 -923 0
221 17 -1532 0 -19 20 0 71 13 -1194 -1000
-146 -57 -11215 0 24 -70 0 -286 -74 -8724 0
                      6
783
310 28 2381 -2000 10 24 0 50 24 1857 0
29 65 -3499 1000 19 60 0 -21 44 -2726 0
268 11 982 0 -52 0 0 -42 -2 767 0
-206 -20 3273 -2000 124 -20 0 4 -20 2549 0
205 63 824 -4000 35 58 0 15 44 642 0
-155 16 -1178 0 -105 20 0 165 20 -919 0
26 37 -3962 0 -74 29 0 76 34 -3087 0
-160 -11 2268 0 -40 -7 0 -10 -4 1764 0
179 -22 -370 2000 -31 -25 0 -21 -15 -285 0
126 170 -2818 0 -24 150 0 136 121 -2191 0
11 17 133 0 71 26 0 61 25 102 0
-260 33 -459 0 70 22 0 60 19 -354 0
143 -17 1398 0 63 -19 0 3 -5 1089 0
-301 -2 1766 0 -1 5 0 -21 10 1377 0
-1754 -51 11028 0 -54 -65 0 6 -31 8577 0
                      7
-545
-218 -85 -1443 1000 2 -82 0 -28 -67 -1125 0
-79 -79 3900 0 1 -75 0 31 -58 3039 0
-320 -50 -846 0 70 -41 0 70 -29 -660 0
-45 41 -5848 1000 -105 46 0 -35 35 -4556 -1000
-232 -40 -2951 2000 -42 -34 0 -2 -25 -2300 0
128 -20 2127 0 38 -27 0 -292 -24 1658 0
42 -16 3506 0 112 -6 0 12 -4 2732 0
-150 -8 -961 0 120 -14 0 -120 -17 -747 0
-151 18 189 -4000 29 21 0 9 13 145 1000
-51 -98 2843 0 -21 -85 0 -111 -61 2209 0
-172 -4 -1080 0 -102 -16 1000 -22 -13 -840 0
2 8 -2165 0 -108 15 0 -158 13 -1687 0
-420 13 -1622 0 -230 16 0 -210 4 -1263 0
213 6 -1180 0 -7 -7 0 53 -9 -919 0
1971 103 -11745 0 -79 134 0 41 101 -9135 0
                      8
-256
77 37 2401 0 -43 36 0 -23 30 1870 1000
99 46 -3311 -2000 -11 47 0 -1 40 -2581 0
-111 32 3298 0 -31 28 0 -21 19 2571 0
-7 -57 6803 1000 3 -67 0 -27 -38 5300 2000
145 32 82 0 45 34 0 -45 26 65 0
-109 20 -604 0 11 22 0 271 23 -469 0
-101 -11 -627 0 -1 -16 0 -271 -27 -488 0
293 51 -1474 0 -117 53 0 83 47 -1149 0
91 -8 -347 2000 -29 -6 0 1 -4 -272 -2000
53 39 -2014 0 63 37 0 -37 21 -1565 0
84 10 1296 0 104 17 -2000 -6 12 1008 0
341 -48 4360 0 11 -49 0 -49 -41 3394 0
455 -26 1322 -1000 215 -29 0 225 -19 1028 0
-146 -8 63 0 24 -2 0 -136 -1 48 0
-199 -61 12645 0 91 -76 0 101 -59 9836 0
                      9
1015
62 48 -4843 -3000 32 52 -1000 72 37 -3771 -2000    6
38 -12 1494 4000 -12 -18 0 -62 -19 1164 0
374 -19 -4163 0 24 -16 0 4 -14 -3246 0
51 57 -5649 -2000 11 63 0 31 42 -4401 -1000
87 -41 2151 0 -43 -42 0 -13 -37 1675 0
134 -40 -992 0 4 -42 0 -166 -39 -777 0
199 -6 -1629 0 -51 -7 0 269 -5 -1271 0
-106 -95 4662 0 154 -96 0 4 -74 3634 0
50 -5 171 1000 10 -13 0 -10 -11 136 1000
59 -29 1789 0 -111 -33 0 59 -24 1392 0
61 -34 -1933 0 -99 -31 1000 -49 -26 -1503 0
-71 27 -3218 0 49 26 0 229 24 -2506 0
-425 20 256 2000 -205 23 0 -165 15 200 0
86 -4 90 0 -34 -6 -1000 186 -5 72 0
-774 -80 -3673 0 136 -76 0 -64 -64 -2859 0
                    2 0
-496
-65 -70 5331 6000 -5 -78 2000 -55 -59 4150 1000
-142 23 -920 -2000 58 27 0 78 24 -715 0
-190 24 3979 0 0 7 0 10 11 3102 0
-89 -29 2525 1000 1 -28 0 41 -32 1968 0
-190 43 -2413 0 10 43 0 70 38 -1879 0
6 61 382 0 86 63 0 -94 48 301 0
-160 29 2370 0 -30 32 0 70 36 1848 0
101 87 -4727 0 -169 92 0 1 68 -3686 0
-87 8 1 -2000 23 15 0 3 12 1 0
-612 12 -556 0 108 14 0 38 13 -434 0
-29 36 1620 0 81 24 0 1 22 1260 0
-295 34 1237 0 -25 30 0 -65 20 964 0
311 -13 -2045 -1000 151 -16 0 131 -11 -1590 0
-27 8 102 0 83 7 2000 -117 6 77 0
228 218 -6775 0 -282 230 0 78 178 -5266 0
                      1
-778
-212 0 -1747 -3000 -12 5 -1000 -22 6 -1359 0
92 -63 1067 0 -78 -60 0 -28 -50 831 0
112 -22 -4190 0 -28 2 0 -18 -3 -3265 0
131 -12 -766 1000 31 -15 0 -49 -4 -597 0
199 -29 1869 0 49 -36 0 -51 -28 1455 0
-104 -37 -274 0 -154 -30 0 166 -23 -215 0
-273 -47 -1643 0 167 -47 0 -143 -44 -1281 0
-276 -42 929 0 -126 -48 0 -46 -36 725 0
17 -24 55 1000 -23 -25 0 -13 -19 41 0
543 16 -1475 0 -17 10 0 -207 8 -1146 0
-6 -22 -94 0 -6 -11 -1000 84 -13 -74 0
224 -73 -1458 0 -16 -64 -2000 14 -50 -1133 0            6
-120 9 2556 1000 -20 8 0 -30 8 1986 0
202 1 532 0 -108 3 -1000 12 2 415 0
-256 -205 6202 0 324 -225 0 194 -174 4820 0
                      2
536
312 65 -2004 0 22 66 0 52 52 -1561 0
-106 69 -1404 0 54 62 0 4 55 -1096 0
-147 21 1396 0 73 8 0 33 10 1087 0
36 47 266 -2000 -144 43 0 56 46 205 0
-69 25 301 0 -9 30 0 91 24 235 0
-51 -34 4014 0 189 -40 0 29 -34 3129 0
452 89 -1837 0 -168 83 0 -108 71 -1431 0
189 3 2673 0 239 8 0 59 9 2083 0
82 39 -636 0 12 38 0 32 32 -496 0
-124 -11 3347 0 -64 1 0 316 -2 2603 0
-79 11 -687 0 -49 6 2000 -89 10 -533 0
-291 82 150 -4000 9 69 4000 -211 60 113 0
72 -6 -2445 -2000 72 -4 0 2 -2 -1900 0
-380 -7 -1394 0 70 -3 1000 -20 -3 -1084 0
955 72 -6922 0 -425 98 0 -455 79 -5381 0
                      3
177
-87 -48 2286 2000 -17 -46 0 -7 -40 1780 0
118 -44 2700 0 -2 -37 0 -32 -34 2105 0
20 1 2661 0 -120 0 0 -80 -1 2075 0
-158 -64 670 1000 102 -60 0 -8 -61 525 0
-255 -12 -2490 2000 -55 -8 0 -95 -12 -1940 0
168 68 -7315 0 -192 63 0 -132 58 -5701 0
-172 -98 5480 0 -12 -91 0 198 -80 4270 0
-150 40 -3657 0 -260 34 0 10 28 -2849 0
-112 -26 1339 0 -2 -25 1000 -22 -22 1045 0
-41 2 -4932 0 29 -6 0 -301 0 -3837 0
170 -9 393 0 40 -5 -1000 100 -8 305 0
401 -50 3871 8000 31 -39 -2000 171 -36 3015 -1000                  5
-266 33 1623 1000 -226 30 0 -186 23 1261 0
229 19 674 0 -1 14 -2000 49 12 524 0
-1264 121 9006 0 406 99 0 286 74 7003 0
                      4
1176
133 23 -1023 -4000 13 21 0 -17 19 -797 0
54 27 -3477 0 -16 25 0 34 19 -2709 0
243 -19 -2842 0 63 -7 0 83 -8 -2216 0
-59 58 -1070 -3000 51 63 0 -49 45 -834 0
292 -45 3376 -4000 -8 -52 0 32 -33 2632 0
-46 -47 5665 1000 4 -37 0 124 -38 4415 0    7
95 18 -4997 0 85 16 0 -195 25 -3893 0
329 -70 3453 -1000 409 -71 0 -51 -58 2691 0
-17 18 -1890 0 -7 13 -2000 3 10 -1473 0
49 -6 4120 0 39 -8 0 89 -9 3206 0
-15 25 -629 0 -25 18 0 -95 18 -489 0
204 32 -5088 -4000 -16 33 0 24 26 -3961 2000
233 -35 -161 0 143 -29 0 213 -25 -123 0
-127 -25 1327 1000 3 -27 1000 13 -21 1032 0
-71 -275 -11810 0 -311 -275 0 29 -218 -9184 0
                      5
-2397
-262 -47 2213 2000 -12 -44 0 18 -36 1725 0
-113 -15 2459 0 7 -16 0 -3 -9 1916 0
-478 1 1333 0 52 -7 0 -18 -4 1039 0
322 -43 642 6000 -18 -49 0 -118 -29 498 0
-32 111 -2764 2000 78 111 0 -32 85 -2157 0
107 20 -2905 -2000 67 18 0 47 18 -2264 0
-220 69 968 0 -40 58 0 250 36 752 0
-170 85 -4605 2000 -250 88 0 120 69 -3590 0
106 -17 2361 -1000 -14 -9 1000 -4 -6 1840 0
137 29 -2551 0 -103 36 0 87 28 -1985 0
-244 -33 2064 0 16 -29 1000 56 -26 1604 0
-317 -30 2283 0 -17 -33 0 -77 -24 1780 -1000
204 -12 -192 0 104 -12 0 44 -11 -152 0
228 9 -2107 -2000 -32 14 0 -52 11 -1639 0
2082 263 18904 0 292 265 0 -288 213 14701 0
                      6
1013
24 32 -4265 0 -6 23 0 -56 18 -3323 0
-63 2 -640 0 -23 2 0 -3 -2 -499 0
356 13 -1191 0 -84 9 0 -34 4 -927 0
-316 51 792 -3000 -26 49 0 274 39 619 0
-88 -121 994 0 -48 -114 0 2 -92 777 0
-311 -9 2001 1000 -61 -15 0 -191 -9 1559 0
183 -25 -829 0 133 -8 0 -187 -3 -643 0
-187 -71 5589 -1000 -67 -62 0 -207 -60 4356 0
45 3 -1652 2000 25 -2 0 15 -4 -1289 -1000
-235 -55 2688 1000 145 -63 0 -45 -53 2091 0    7
248 15 -2519 1000 -2 16 -2000 -72 12 -1958 0    8
-528 -9 524 0 32 -11 0 22 -14 403 0
-382 38 -104 0 -162 31 0 -162 28 -80 0
-136 16 1167 1000 14 10 0 -36 7 907 0
-1897 -157 -14633 0 -217 -145 0 303 -112 -11379 0
                      7
-9
-1 36 2394 0 39 42 1000 39 36 1864 0
117 -7 -695 0 27 -7 1000 -3 -4 -541 1000
-221 10 -42 0 49 17 0 39 22 -35 0
213 -56 -4903 -2000 -7 -42 0 -67 -35 -3822 0
-158 78 379 -1000 -48 78 0 62 63 294 0
336 2 -2729 0 156 3 0 36 0 -2127 0
5 -77 4585 0 -235 -83 0 35 -73 3571 0
89 -7 -1686 0 189 -19 0 109 2 -1314 0
-215 0 288 -1000 -25 -3 0 -25 1 227 2000
131 67 -2828 -2000 -79 75 1000 -49 64 -2201 0
-239 12 880 -2000 1 13 1000 101 14 685 0
536 29 -582 0 6 26 0 -14 28 -451 0
212 -23 -532 0 52 -16 0 82 -14 -412 0
-189 -25 -301 -1000 -19 -17 0 51 -14 -232 0
361 31 2851 0 41 18 0 -179 12 2216 0
                      8
649
256 -68 979 0 -44 -77 -2000 36 -60 764 0
-78 33 291 0 -18 29 -2000 -8 24 226 -2000
278 -42 680 0 -32 -43 0 -22 -43 532 0
-227 21 8450 4000 -87 5 0 -237 -3 6587 0
339 -65 -497 2000 79 -73 0 9 -59 -385 0
-295 8 5500 0 -175 11 0 85 11 4288 0
-78 53 -1243 0 182 49 0 72 52 -968 0
57 91 -3037 0 -73 94 0 -213 69 -2367 0
154 1 279 -1000 24 6 0 4 4 215 -1000
-46 -87 2183 1000 -26 -85 -2000 74 -68 1700 0
230 -36 1456 1000 -20 -41 0 -20 -34 1132 0
122 5 -34 0 -68 13 0 82 8 -24 0
-29 9 2052 0 -9 3 0 -19 3 1593 0
198 12 195 2000 8 6 1000 78 7 150 0
919 43 -1561 0 169 32 0 -31 24 -1213 0
                      9
-605
-161 25 -637 0 19 41 1000 -51 26 -497 0
193 -35 836 0 33 -32 1000 3 -26 652 1000
-223 36 642 0 57 33 0 67 31 500 0
191 -31 -4284 -2000 231 -23 0 191 -13 -3341 0
-6 95 -627 -1000 4 96 0 -86 78 -491 0
228 -38 -5985 0 68 -38 0 -62 -38 -4666 0
91 29 -4858 0 -79 35 0 -69 16 -3787 0
-67 -109 355 0 -107 -104 0 353 -89 278 0
50 17 -739 2000 -10 18 0 40 14 -575 1000
-42 77 -884 0 68 69 1000 -32 52 -689 0
-17 43 -2480 0 33 45 0 23 34 -1929 0
-703 -48 -423 0 87 -57 0 17 -48 -333 0
-95 -23 -2488 0 -5 -16 0 25 -15 -1932 0
65 -7 -497 -1000 35 -2 -2000 -115 -3 -385 0
-1146 4 750 0 -6 27 0 104 25 582 0
                    3 0
325
-48 26 -703 0 -18 14 0 12 16 -546 0
-209 -15 4 -2000 -29 -10 0 21 -9 4 0    6
254 -18 537 0 -76 -20 0 -96 -21 417 0
-45 91 -3131 -1000 -155 92 0 25 75 -2437 0    6
-301 -112 2117 0 -51 -108 0 39 -87 1650 0
-115 64 2096 0 -5 62 0 175 57 1633 0
-207 -60 4204 0 3 -62 0 13 -42 3279 0
179 58 3060 0 29 49 0 -91 45 2384 0
-205 -45 1201 -1000 15 -44 0 -35 -39 937 -2000
371 -39 570 0 -89 -40 0 21 -28 445 0
-61 -39 2423 0 -41 -34 0 -111 -27 1883 0
500 47 -117 0 -80 45 0 -130 40 -88 0
97 24 1773 0 27 17 0 -73 15 1376 0
-51 -5 1051 1000 -41 -11 1000 49 -10 814 0
-182 -115 5485 0 -302 -113 0 98 -87 4267 0
                      1
-787
29 -26 212 0 19 -17 0 -1 -15 162 0
53 42 -1312 4000 -7 38 0 -27 30 -1025 0
-457 -2 -1671 0 3 0 0 3 8 -1300 0
50 -114 3662 2000 -120 -117 0 -110 -94 2850 0
245 87 -2719 0 45 90 0 -25 71 -2118 0
-102 -52 92 0 38 -56 0 -142 -42 75 0
314 53 -513 0 -36 47 0 44 41 -403 0
-88 -15 471 0 102 -3 0 -258 2 366 0
188 54 -1166 0 -12 48 0 18 45 -910 1000
-200 15 -1429 0 90 26 0 90 18 -1114 0
-42 29 -2750 0 68 25 0 58 22 -2136 1000                  7
389 1 911 0 49 17 0 19 13 707 0
-11 -7 -2221 0 -11 -2 0 79 -1 -1725 0
54 21 -932 -2000 24 24 -1000 -36 22 -721 0
1219 212 -5471 0 179 195 0 -221 146 -4256 0
                      2
700
54 0 -348 1000 -6 -8 0 14 -8 -269 0    7
-55 -15 1065 -2000 5 -16 0 25 -11 833 0
405 18 -171 0 35 18 0 5 9 -135 0
-114 89 -1067 -1000 246 84 0 176 68 -829 0
20 -30 875 0 -70 -38 0 60 -28 682 0
162 21 1438 0 62 33 0 -168 22 1116 0
-378 -52 247 0 32 -40 0 -208 -48 195 0
-4 -3 -4396 0 -94 -15 0 146 -25 -3424 0
-99 -50 911 0 -19 -45 -1000 -29 -41 711 0
-312 -14 161 0 -92 -24 0 -172 -21 128 0
50 -22 2815 0 -60 -25 0 -30 -22 2188 -2000
-221 -40 1349 0 -31 -50 0 49 -47 1049 0
5 6 2455 0 75 2 0 55 0 1908 0
-166 -23 712 1000 -26 -22 2000 114 -18 553 0
-821 -221 347 0 -51 -213 0 109 -165 271 0
                      3
96
-169 50 -166 -2000 31 52 0 11 46 -130 0
209 -13 -631 0 19 -8 0 -31 -8 -495 0
-143 4 528 0 47 6 0 107 6 412 0
53 -45 1478 2000 -117 -40 0 -207 -34 1152 0    7
-88 -21 2185 0 22 -19 0 -68 -13 1702 0
-99 -11 -2090 0 -219 -16 0 71 -17 -1625 0
478 110 -5860 0 38 93 0 238 89 -4568 0
-109 32 3017 0 11 39 0 221 37 2349 0
47 52 -505 0 27 47 2000 27 37 -395 0
104 29 2147 0 134 27 0 54 27 1668 0
10 31 -2949 0 10 34 -1000 110 30 -2294 1000
-388 53 -5772 0 62 52 0 82 47 -4488 0
-175 -24 -950 -1000 -275 -22 0 -315 -15 -739 0
120 26 -1961 -1000 20 25 -1000 -110 17 -1528 0
496 171 5087 0 146 165 0 76 118 3956 0
                      4
-431
249 -94 3628 1000 -61 -88 0 -31 -74 2827 0
-200 21 -457 4000 -10 13 0 40 11 -353 0    7
109 -6 1562 0 -61 -9 0 -121 -6 1218 0
1 29 -2200 -4000 51 32 0 91 24 -1714 0
-72 59 -2621 0 48 65 0 78 42 -2042 0
158 35 1257 0 228 34 0 238 32 977 0
-554 -173 10678 0 -44 -162 0 -44 -129 8321 0
287 -42 140 1000 117 -43 0 -223 -29 111 0
74 -44 329 1000 -6 -40 -1000 -16 -27 258 0
122 -49 -2304 0 -118 -36 0 -58 -31 -1792 0
-56 -23 2953 0 -6 -24 2000 -86 -21 2297 0
494 -41 6147 0 -76 -29 0 -146 -22 4781 0
345 36 -221 2000 375 36 0 395 28 -170 0
-63 -7 2817 2000 7 -7 0 -3 -3 2195 1000
-257 -128 -8334 0 -277 -123 0 143 -78 -6482 0
                      5
-298
-185 83 -6183 0 65 71 -1000 15 60 -4817 -1000
-71 -14 2541 -8000 -1 -10 0 -11 -8 1978 0
-80 -26 -3401 0 -40 -26 0 20 -25 -2652 0
171 -25 2038 2000 -49 -34 0 -59 -22 1585 0
124 -71 987 0 24 -72 0 -46 -52 768 0
-98 -48 -1281 -2000 -298 -55 0 -58 -45 -997 1000    6
329 165 -8954 1000 29 169 0 -161 122 -6977 0
-387 40 -400 -2000 -277 38 0 133 25 -312 0
-57 40 -1213 -2000 -17 38 0 13 28 -947 0
-129 69 177 0 31 60 0 151 44 139 0
80 -12 -1187 0 20 -7 -1000 0 -8 -924 0
-599 -33 -2014 -1000 81 -43 0 71 -38 -1568 0    6
-259 -21 242 -1000 -209 -18 1000 -209 -16 186 0
-35 -23 -2006 -1000 -5 -21 0 25 -19 -1564 -2000
-288 81 5395 0 572 91 0 -388 66 4196 0
                      6
786
-8 -29 4603 0 -38 -16 2000 -8 -18 3586 2000
225 8 -2671 4000 -35 7 0 -25 5 -2081 0
76 26 3081 0 96 32 0 46 30 2403 0
-410 -5 -1578 3000 70 9 0 110 -3 -1227 0
-93 32 -1010 0 -83 24 0 -13 21 -785 0
-190 34 1443 4000 290 45 0 -310 36 1125 -2000
-62 -112 5468 -2000 38 -120 0 328 -83 4261 0
352 -28 -966 1000 312 -27 0 -128 -17 -754 0
50 -43 2098 1000 20 -39 0 0 -33 1636 0
127 -48 1366 0 107 -54 0 -23 -39 1061 0
-36 42 -1656 0 -16 36 1000 4 32 -1286 0
633 91 -393 2000 -87 82 0 13 72 -305 0
-5 -4 303 0 5 -7 -2000 35 -4 237 0
163 18 2203 0 -37 12 0 13 11 1717 1000
218 -21 -1293 0 -592 -37 0 128 -28 -1006 0
                      7
-288
97 -19 -1815 -2000 -13 -27 -1000 7 -17 -1415 -1000    6
-90 -19 934 0 60 -11 0 0 -7 730 0
-70 6 -1668 0 -40 4 0 -20 2 -1301 0
326 13 274 -6000 -134 -1 0 -44 12 213 0
15 0 3154 0 95 4 0 5 3 2456 1000
296 -7 -2273 -2000 -14 -18 0 376 -15 -1771 1000
-80 52 -3486 1000 -100 54 0 -380 38 -2716 0
-243 0 981 0 -133 -3 0 -23 -8 765 0
-180 16 -2034 0 0 10 0 -20 9 -1585 0
142 -5 -1421 0 -198 8 0 -178 6 -1103 0
-56 -62 3550 0 24 -61 -2000 24 -49 2760 0
-479 -52 -580 -1000 21 -43 0 -189 -42 -450 0
181 8 -1000 0 41 3 1000 1 4 -778 0
-151 -7 -3247 0 39 0 0 39 1 -2529 0
-992 -46 931 0 228 -25 0 58 -24 725 0
                      8
319
-116 5 666 4000 24 9 0 4 4 521 0
96 14 -361 1000 -54 5 0 16 2 -285 0
-79 -31 1480 0 21 -33 0 21 -29 1153 0
-66 11 1135 3000 94 20 0 64 9 885 0
-70 -14 -3756 0 -130 -9 0 -30 -7 -2926 -2000
-69 -22 3872 0 -149 -12 0 -139 -10 3015 0
327 6 2435 0 17 8 0 327 8 1895 0
-51 -13 825 0 -21 -8 0 229 -1 644 0
-6 11 1821 0 4 15 0 4 14 1419 0
-174 19 2690 0 126 13 0 116 9 2089 0
148 53 -2890 0 -32 54 1000 -62 44 -2248 0
261 1 1085 0 41 3 0 181 8 843 0
-205 6 965 0 -25 13 -1000 5 8 749 0
55 13 2215 0 5 10 0 -135 6 1726 0
1784 18 -2100 0 -126 -12 0 4 -5 -1634 0
                      9
-695
40 34 -490 -2000 10 23 0 10 23 -384 0
-182 2 948 -2000 28 -1 0 -12 3 741 0
37 18 -1300 0 -113 14 0 -123 14 -1013 0
113 -34 -1272 -1000 -37 -35 0 -107 -29 -993 0
208 45 1277 1000 98 41 0 68 30 994 1000
29 6 -2543 0 29 -1 0 -231 0 -1979 0
-354 -44 -2638 0 76 -44 0 -244 -36 -2052 0
359 68 -3206 0 69 64 0 -251 47 -2499 0
105 -8 -1121 0 -25 -8 0 15 -8 -873 0
36 -36 -2374 0 -24 -33 0 106 -23 -1844 0
-32 -12 543 0 18 -10 0 38 -11 423 0
82 5 2013 0 -48 9 0 2 1 1565 0
185 -11 -196 0 115 -12 2000 75 -12 -150 0
46 -3 -270 0 -14 -5 0 146 -1 -213 0
-872 118 -1322 0 318 142 0 -72 107 -1027 0
                    4 0
681
269 -19 844 0 -11 -3 0 -21 -7 658 0
157 33 -1525 1000 7 40 0 27 28 -1188 0
35 29 172 0 155 42 0 165 34 135 0
-282 47 -382 2000 68 43 0 -62 37 -296 0
-63 -48 1198 -2000 -73 -45 0 -23 -33 935 0
-208 36 -1000 1000 162 36 0 392 31 -781 0
176 52 1782 0 6 46 0 306 37 1387 0
-470 -94 4297 0 -110 -86 0 10 -68 3347 0
78 18 -449 0 28 14 0 8 12 -352 0
-73 88 -156 0 37 83 0 -93 66 -123 0
-72 -10 973 0 -2 -12 0 58 -8 756 0
-410 -5 -4007 0 60 -20 0 -10 -9 -3116 0
-167 24 -363 0 -177 23 -1000 -67 23 -284 0
-144 -5 -566 0 -64 -2 0 -34 -5 -437 0
777 -186 9724 0 -243 -198 0 87 -152 7560 0
                      1
-637
-262 -11 -1409 0 -22 -17 0 8 -13 -1096 0
-186 -75 2034 0 14 -76 0 -16 -62 1583 0
10 -64 469 0 -90 -80 0 -90 -64 365 0
118 -16 872 -1000 -102 -13 0 178 -8 679 0
-212 22 -950 1000 78 14 0 68 11 -740 0
204 16 1600 -2000 -86 19 0 -226 11 1246 0
-256 -30 -843 0 -166 -20 0 -476 -18 -658 0
264 59 -2720 0 204 50 0 164 37 -2117 0
-98 -36 1887 0 -28 -31 1000 -18 -28 1473 1000
-22 -88 -200 0 -132 -87 0 -132 -77 -153 0
-141 4 -396 0 -11 5 0 -91 4 -309 0
355 18 2023 0 -35 33 0 65 20 1573 0
-11 -42 385 0 -51 -41 0 -161 -36 301 0
158 -8 591 0 108 -7 0 -62 -5 457 0
-1672 118 -10430 0 -92 116 0 -132 89 -8108 0
                      2
37
-26 -6 1186 0 24 -9 0 -16 -5 922 0
204 58 -1819 -2000 -6 59 0 4 52 -1415 0
-127 64 -467 0 93 65 0 93 51 -364 0
76 -12 326 0 36 -14 0 -94 -20 254 0
282 12 -66 0 -18 19 1000 -108 11 -53 0
-122 -99 168 1000 -172 -94 0 -102 -74 134 0
197 8 1695 0 137 7 0 407 9 1321 0
219 -29 2161 0 -171 -29 0 -21 -12 1682 0
82 17 -2264 0 12 14 -2000 2 17 -1766 -2000
81 37 1318 0 181 36 0 191 39 1022 0
-2 1 -775 -1000 28 -2 0 88 -1 -600 0    7
-14 -52 -42 0 26 -60 0 -204 -41 -30 0
200 30 -256 1000 260 28 0 260 25 -201 0
-8 -4 -103 1000 -58 -6 0 82 -3 -79 0
1501 44 -1694 0 251 41 0 131 33 -1320 0
                      3
478
20 34 -345 0 0 34 1000 20 27 -268 1000
-211 -17 1041 4000 -51 -19 0 -21 -18 809 0
215 -28 729 1000 -175 -17 0 -135 -12 568 0
-95 -14 798 0 75 -16 0 15 0 622 0
-170 -49 -1196 -2000 -50 -52 -2000 20 -40 -932 0
151 51 -197 0 221 45 0 141 44 -156 0
48 -10 -588 0 38 -15 0 -152 -15 -456 0
-322 44 -6055 0 98 50 0 -92 28 -4718 0
-53 22 2502 -1000 17 23 1000 17 15 1951 1000
68 1 60 0 -122 5 0 -132 0 48 0
387 2 7 2000 7 7 0 -63 6 4 0
-406 124 -1847 0 -66 120 0 134 92 -1440 0
-63 -13 444 -2000 -103 -14 0 -53 -12 346 0
-99 32 -279 -2000 41 31 0 -109 25 -217 0
-234 -170 14445 0 -304 -172 0 -84 -135 11234 0
                      4
-91
197 -17 -463 0 -3 -15 -2000 -3 -16 -360 -2000
70 -7 -307 -2000 50 -8 0 10 -7 -238 0
-224 -44 -133 -2000 156 -43 0 46 -41 -104 0
73 18 -3242 0 -57 29 0 143 8 -2526 0
157 62 195 4000 -3 59 1000 27 51 154 0
-157 26 -665 0 -157 22 0 173 11 -517 0
233 -22 -983 0 -27 -24 0 -97 -16 -768 0
-33 -41 7726 2000 -123 -39 0 -23 -25 6022 0
68 -35 -2977 2000 -22 -32 0 -22 -28 -2321 -1000
60 -34 -1502 0 0 -32 0 160 -30 -1166 0
-285 -5 795 -1000 -55 -12 0 35 -13 618 0
509 -162 3901 0 49 -150 0 -1 -121 3036 0
-36 12 -743 1000 4 17 0 -36 13 -577 1000
-15 -33 464 1000 -25 -33 0 65 -29 360 -1000
-797 189 -16184 0 253 214 0 13 170 -12585 0
                      5
91
-100 -23 685 3000 -40 -21 1000 -10 -12 532 1000    7
135 10 -835 0 -25 11 0 -5 10 -650 0
103 74 -1837 1000 -57 65 0 53 61 -1431 0
-38 3 3411 1000 2 -9 0 -318 3 2656 0
-154 -44 4643 -2000 86 -37 0 -54 -32 3615 0
110 -18 64 2000 130 -7 0 -210 -14 49 0    7
-396 95 -811 0 -66 93 0 394 70 -631 0
151 -12 -3909 -4000 -59 -21 0 51 -20 -3048 0
-182 18 2538 -1000 -2 15 0 8 15 1978 2000
-610 71 1096 0 0 61 0 -70 53 848 0
79 13 -44 0 29 17 0 -21 17 -33 0
-48 121 -3999 0 -18 113 0 102 89 -3112 0
-240 -6 689 0 -210 -9 0 -220 -7 535 -2000
68 25 -1161 1000 8 27 0 68 23 -901 2000
-238 -193 10791 0 -68 -215 0 182 -170 8392 0
                      6
-528
-216 35 -231 -6000 74 38 0 14 29 -179 0
-87 8 2561 1000 3 4 -1000 33 4 1993 -1000
74 2 506 0 4 3 0 -46 -3 395 0
-26 4 -646 -2000 -76 5 0 174 8 -501 0
-108 16 -5444 0 -58 11 0 52 11 -4239 0
64 -4 1204 -4000 44 -8 0 84 5 939 0
-54 -126 3526 -2000 -14 -117 0 -534 -93 2747 0    5
183 70 59 2000 283 76 0 -17 63 47 0
192 -2 -848 1000 22 -4 0 2 -3 -660 -1000
820 -53 -661 0 80 -44 0 -20 -35 -511 0
-23 -23 258 0 17 -24 0 -73 -21 198 0
-203 -75 2471 1000 -3 -65 0 -3 -48 1924 0    7
477 0 -510 0 307 -2 0 377 -2 -397 1000
17 -15 1609 -2000 -33 -18 0 -103 -14 1250 -1000
1846 184 -6450 0 46 205 0 -214 159 -5018 0
                      7
331
174 -34 84 3000 -46 -39 0 -16 -31 66 0
-92 -5 -5084 -2000 18 3 2000 -32 0 -3958 2000
-26 -58 2196 0 4 -55 0 4 -41 1710 0
106 -2 -2076 1000 86 5 -1000 16 -8 -1619 0
117 10 1731 -1000 27 15 0 -53 10 1346 0
-245 7 -1797 2000 -255 3 0 -5 -4 -1401 0
321 96 -3068 4000 61 94 0 421 82 -2391 0
-341 -88 1642 0 -161 -93 0 259 -74 1278 0
-99 18 -1986 -2000 -19 18 0 -9 13 -1548 0
-468 -20 1931 0 2 -25 0 -58 -21 1501 0
-7 30 -1273 0 -17 32 0 103 27 -987 0
-84 53 -1616 -2000 16 42 0 -334 34 -1258 0
-389 12 199 0 -169 14 0 -179 11 157 0
-86 6 -965 1000 34 10 0 14 7 -751 0
-1529 -105 475 0 -129 -114 0 31 -93 372 0
                      8
10
-72 29 -290 0 -2 27 0 8 20 -227 0
251 -11 5780 1000 -9 -20 -1000 21 -14 4501 -1000
-140 16 1410 0 -10 16 0 20 9 1099 0
-42 -8 2242 0 -2 -13 2000 -22 1 1749 0
134 -39 -550 2000 -36 -40 0 54 -34 -426 0
102 8 1699 0 222 14 0 -38 12 1324 0
-58 -31 -983 -2000 12 -33 0 -268 -38 -765 0
-30 72 -2794 0 -100 72 0 -420 56 -2175 0
-45 -30 2352 1000 15 -27 0 15 -19 1832 0
248 67 -1948 0 -82 68 0 -22 55 -1515 0
152 -24 1007 0 2 -27 0 -38 -20 782 0
304 -15 1691 1000 -26 -18 0 304 -17 1314 0
147 -17 -203 0 37 -17 0 -23 -13 -161 0
178 -2 222 0 -2 -5 0 28 -3 174 0
684 -40 7388 0 -16 -59 0 114 -39 5743 0
                      9
-54
267 6 -306 0 37 5 0 27 5 -239 0
-212 -26 -2669 0 18 -13 0 -32 -11 -2079 0
116 16 -3299 0 -4 11 0 -44 13 -2570 0
-39 -18 -1235 0 -29 -17 -1000 41 -21 -965 0
-130 29 3286 -1000 40 23 0 -20 23 2559 0
19 -31 -1345 -3000 -31 -38 0 -41 -27 -1047 0    6
-231 -36 4218 0 -1 -37 0 119 -19 3286 0
211 -52 2993 0 231 -48 0 181 -36 2331 0
101 6 1405 -2000 -9 6 0 -9 3 1096 0
-203 -65 -775 0 37 -60 0 157 -49 -603 0
-298 -8 441 0 -8 -3 0 2 -6 342 0
-281 -29 -418 0 49 -21 0 -101 -14 -322 0
-38 -7 895 0 -18 -5 0 92 -6 698 0
-211 -14 -21 0 -21 -13 0 29 -10 -17 0
4 153 -8703 0 134 157 0 -216 122 -6766 0
                    5 0
-144
-395 -27 1333 0 -35 -23 0 -25 -21 1041 0
26 78 -9 -2000 -44 62 0 16 49 -6 0
-14 -8 -1445 0 76 1 0 106 -3 -1127 0
1 42 182 -1000 41 40 0 41 30 143 0
-39 13 -3662 0 -29 19 0 51 10 -2853 0
-36 20 771 6000 44 20 0 -46 13 599 0
179 36 -2915 0 -41 38 0 29 21 -2271 0
-143 28 41 0 -183 25 0 17 16 32 0
-84 -11 -3312 4000 -14 -11 -1000 6 -12 -2582 -1000
196 27 2476 0 66 21 0 -94 15 1927 0
52 25 -685 0 -18 21 0 112 16 -531 0
45 30 -1867 0 -55 25 0 -35 17 -1454 0
30 6 -634 0 -10 5 0 -130 8 -494 0
178 23 -357 0 28 21 0 -102 16 -277 0
-1378 -105 3245 0 -108 -76 0 342 -65 2522 0
                      1
710
229 5 -2502 0 -1 8 0 -21 12 -1951 0
10 -97 132 4000 10 -85 0 20 -67 102 0
164 10 2030 0 -116 1 0 -116 4 1582 0
34 -40 -87 2000 -46 -41 0 -96 -25 -68 0
112 -15 133 2000 2 -21 0 -38 -16 103 0
108 -5 250 -3000 -102 -7 0 158 -3 197 0
-1 11 -325 0 79 8 0 -71 21 -254 0
255 -17 -948 0 85 -12 0 -85 -2 -737 0
34 30 1651 -2000 34 29 2000 -16 27 1288 2000
-360 -23 -742 0 -110 -22 0 10 -11 -579 0
162 -18 -1360 0 52 -16 0 -138 -9 -1059 0
2 -18 2862 0 32 -10 0 162 -7 2225 0
84 23 -567 1000 94 21 0 134 13 -440 0
-202 -16 954 0 -42 -11 0 58 -7 739 0
1080 -84 1772 0 -10 -108 0 -330 -81 1380 0
                      2
-1153
-37 -5 4555 0 3 -11 0 23 -12 3549 0
-23 77 -1042 -2000 27 72 0 -23 57 -812 0
-226 -13 284 0 44 -7 0 34 -10 223 0
-17 27 1209 -1000 63 32 0 -37 22 943 0
-70 -17 1279 -4000 0 -9 0 0 -4 997 0
29 26 -1002 0 29 37 0 -21 25 -784 0
-186 -24 882 0 -116 -25 0 54 -28 688 0
-287 32 -3207 0 -37 35 0 113 16 -2502 0
123 -1 -584 0 -17 -5 -1000 -7 -3 -456 -1000
384 66 -2264 0 14 67 0 -76 49 -1760 0
-98 19 2641 0 -18 17 0 -38 14 2054 0
146 20 -2663 0 6 15 0 -104 9 -2070 0
-71 -44 1130 -2000 -21 -42 0 -101 -31 878 0
198 5 -790 0 28 3 0 8 -2 -610 0
2014 200 -3533 0 24 206 0 124 160 -2750 0
                      3
983
-44 13 -4876 -1000 26 13 0 -34 12 -3799 0
-40 -43 3263 0 0 -41 0 20 -31 2542 1000
20 -3 361 0 0 -3 0 20 6 279 0
-5 9 -2215 1000 -75 10 0 205 6 -1728 0
-63 28 -490 2000 -13 25 0 -23 18 -381 0
-92 -44 224 0 -142 -47 0 -142 -26 178 0
369 -11 155 0 49 -4 0 -151 -3 121 0
203 -28 3264 0 23 -43 0 -47 -27 2546 0
-211 -20 617 0 -11 -13 1000 49 -13 480 1000
72 -78 3206 0 52 -79 0 -8 -59 2494 0
111 -30 -1197 0 -39 -27 0 61 -27 -930 0
-77 -18 3193 0 -117 -18 0 -117 -8 2484 0
-112 36 -985 1000 -162 32 0 -132 26 -766 0
-48 3 200 0 2 2 -1000 52 4 152 0
-4380 -126 2264 0 220 -128 0 220 -88 1762 0
                      4
307
170 6 3139 2000 -30 4 0 50 3 2446 0
185 27 -3116 2000 -25 21 0 -35 17 -2427 -2000
279 18 -27 0 49 14 0 39 3 -20 0
71 -32 1130 -2000 -19 -33 0 -319 -23 883 0
307 -18 -690 0 47 -19 0 17 -13 -539 0
-5 17 268 2000 125 12 0 185 0 207 0    7
-268 30 791 0 52 32 0 152 17 617 0
-67 -1 1825 -3000 -137 12 0 -7 16 1420 0
55 0 -1593 0 5 -4 -2000 -45 -1 -1240 -2000
-286 46 -843 0 -96 53 0 284 38 -656 0
-57 36 -924 0 73 29 0 123 31 -720 0
137 20 -4374 0 237 23 0 247 16 -3403 0
108 7 191 0 188 9 0 318 9 150 0
-18 -4 -292 -2000 22 -3 2000 -28 0 -225 0
3869 62 -778 0 -201 60 0 -461 30 -605 0
                      5
-1745
-261 -29 -1875 -1000 19 -16 0 -11 -15 -1461 0
-161 -1 781 -4000 29 8 0 39 1 609 1000
-357 2 -2920 0 -87 5 0 -157 6 -2275 0
-129 -9 2723 1000 101 -11 0 191 -10 2121 0
-203 39 2706 0 -53 36 0 37 25 2109 0
20 23 1336 -4000 40 24 0 -200 26 1042 0
-262 -1 -2848 0 -132 -8 0 -32 -1 -2221 0
-120 -13 -5335 6000 80 -15 0 -100 -25 -4156 0
153 17 2936 -1000 13 22 1000 23 14 2288 1000
-147 -2 -2973 0 83 -13 0 -467 -9 -2313 0
-103 -30 1660 0 -83 -19 0 -163 -22 1293 0
-531 -37 2626 0 -181 -48 0 -331 -39 2043 0
12 -41 973 0 -128 -34 0 -168 -35 754 0
-11 5 530 4000 -31 1 -1000 -91 -4 413 0
-1618 -69 585 0 -8 -64 0 232 -46 455 0
                      6
2067
146 39 -424 0 -4 25 0 -14 20 -330 0
192 -19 -489 2000 -28 -24 0 -18 -16 -382 0
165 -36 6664 0 55 -38 0 105 -32 5191 0
-75 42 -3996 -1000 -45 38 0 15 31 -3116 0
-109 -85 -3142 0 31 -86 0 -109 -65 -2448 0
8 -37 -2434 2000 -32 -37 0 158 -35 -1898 0
524 -21 2720 0 214 -21 0 24 -12 2120 0
235 44 4880 -3000 235 44 0 375 42 3803 0
-204 -41 -831 2000 -34 -50 -1000 -24 -36 -649 -1000
216 -3 3771 0 -4 3 0 346 1 2934 0
46 12 -1015 0 56 5 0 6 6 -791 0
996 33 1554 0 -24 49 0 186 42 1208 0
-41 46 -1717 0 119 34 0 89 34 -1333 0
-79 -8 -78 -2000 11 -3 1000 61 2 -64 0
408 17 -2947 0 38 7 0 158 3 -2294 0
                      7
-884
79 -6 2050 -1000 -1 1 0 -11 2 1596 0    6
-133 3 2350 0 7 10 0 -3 10 1831 0
-29 9 -7416 0 31 14 0 91 18 -5777 0
221 -10 -90 2000 -9 -5 0 -9 -7 -66 0
265 90 732 0 -5 99 0 45 78 571 0
-30 51 1513 0 -60 46 0 10 39 1180 0
-172 33 -1482 0 -232 32 0 -42 21 -1155 0
-274 -22 -1959 0 -264 -31 0 -394 -28 -1527 0
69 83 -2465 -1000 49 88 2000 29 69 -1919 2000
-11 2 -774 0 -1 -4 0 -31 -4 -603 0
98 -1 474 0 8 -1 0 78 1 368 0
-870 -9 -2419 0 150 -20 0 70 -21 -1881 0
14 -18 1241 0 -76 -10 0 -106 -11 964 0
58 15 -287 1000 -12 11 -2000 8 7 -221 0
-631 10 9669 0 -101 25 0 -141 31 7525 0
                      8
-417
-25 -23 -2203 2000 -25 -25 0 45 -21 -1715 0
70 16 -2576 1000 20 8 0 0 3 -2006 0
-57 62 5237 0 -67 52 0 -147 34 4082 0
-95 -3 3481 -1000 55 -7 0 -85 -2 2708 0
-366 -36 2663 0 -56 -40 0 114 -34 2073 0
-14 -60 -56 0 176 -46 0 -114 -44 -44 0
-216 -28 1405 0 84 -22 0 14 -18 1096 0
198 20 -777 0 -42 24 0 148 22 -606 0
55 -86 1967 1000 -35 -81 -1000 -25 -68 1531 -1000
-73 -33 -1638 0 -13 -21 0 17 -16 -1273 0
-13 29 -1040 0 -33 26 0 -53 19 -806 0
356 22 890 0 -84 25 0 226 19 693 0
63 -12 227 0 13 -16 0 13 -13 177 0
72 -17 -276 -2000 -8 -12 1000 42 -11 -215 0
279 -42 -11472 0 169 -50 0 59 -54 -8929 0
                      9
81
-102 32 3618 -1000 48 26 0 -32 24 2818 0
-263 -13 1589 -2000 -23 -15 0 27 -8 1236 0
-19 -56 -5112 0 21 -42 0 71 -31 -3987 0
64 -6 -2652 0 -146 -3 0 54 -4 -2064 0
163 -1 -4082 -1000 63 -6 0 -87 -6 -3179 0
61 46 -1216 -3000 -119 31 0 151 33 -947 0    6
330 7 -1348 2000 120 4 0 -20 5 -1051 0    6
-66 -17 2567 0 184 -5 0 94 -3 2001 0
14 52 56 -2000 24 42 1000 24 39 44 0
604 45 1152 0 -6 34 0 -76 31 895 0
-113 -41 1282 0 -23 -33 0 37 -26 995 0
2 -29 -1226 0 2 -34 0 -598 -21 -954 0
-70 22 -1282 0 20 27 0 20 24 -997 0
-31 27 227 1000 29 21 -1000 -41 19 177 0
169 198 1361 0 -61 204 0 -231 178 1064 0
                    6 0
272
145 -48 -4129 0 -45 -37 0 -5 -33 -3217 0
149 17 -2064 1000 9 23 0 -11 14 -1606 0
179 11 4075 0 9 -1 0 -31 -1 3178 0
-50 -10 874 0 120 -6 0 100 -4 682 0
58 -14 3779 2000 -12 -2 0 -72 4 2944 0
-55 -15 1571 6000 -15 1 0 -165 -4 1223 0
-189 16 999 -4000 -99 17 0 -59 13 778 0
-130 -23 -2529 0 -50 -31 0 -270 -30 -1971 0
31 -25 -809 1000 -29 -18 -2000 -29 -18 -629 0
-934 -33 540 0 16 -23 -1000 106 -24 421 0
123 18 -385 1000 73 13 0 -57 9 -300 0    8
-257 25 1283 0 23 36 0 323 25 996 0
-7 -28 975 -1000 -47 -30 0 -27 -27 757 0
-46 -33 585 -2000 -16 -30 2000 4 -24 454 0
73 -267 5483 0 -127 -271 0 163 -227 4262 0
                      1
189
-298 36 3874 -1000 32 32 0 2 30 3019 0
170 -35 2526 0 -20 -40 0 -30 -29 1967 -1000
-92 -58 632 0 -12 -54 0 8 -40 493 0
-1 6 -743 0 9 -2 0 -191 -4 -581 0
80 20 -3187 -1000 40 7 0 120 5 -2483 0
-144 -33 -276 -3000 -4 -45 0 116 -37 -214 0
35 -45 -348 2000 5 -55 0 185 -39 -271 0
415 5 2534 0 -25 -5 0 165 2 1974 0
-196 0 1323 2000 24 -1 1000 14 1 1030 0
837 38 -954 0 7 22 2000 -173 23 -742 0
-98 2 -299 -2000 -78 4 0 62 6 -232 0
245 -43 307 0 5 -45 0 75 -35 241 0
8 11 312 2000 38 9 0 28 11 246 0
-18 8 103 4000 12 9 -1000 -68 7 81 0
-253 202 333 0 267 202 0 -23 162 259 0
                      2
-795
126 -17 -3785 2000 -24 -22 0 16 -24 -2950 0
-174 33 -1870 -1000 36 37 0 -4 30 -1456 2000
-307 118 -5911 0 33 118 0 43 94 -4609 0
-119 12 367 0 -59 16 0 71 20 287 0
-242 -11 1358 0 -2 -6 0 -62 -8 1058 0
292 62 -1468 0 22 65 0 32 57 -1144 0
-54 7 603 0 -134 21 0 -134 8 471 0
-285 42 -3801 0 -95 55 0 -45 40 -2960 0
153 9 -1765 -4000 -7 10 -1000 3 7 -1376 1000
-390 -47 -9 0 -30 -35 -1000 160 -33 -8 0
-5 -19 111 1000 45 -21 0 5 -19 88 0
-13 27 -1921 0 7 18 0 -263 14 -1494 0
75 10 -864 -1000 -5 9 0 5 5 -676 0
57 11 -912 -2000 -33 8 1000 67 5 -710 0
401 -292 -320 0 -369 -280 0 201 -228 -247 0
                      3
606
49 9 1739 -1000 9 20 0 -1 19 1356 0
35 -16 952 2000 -25 -15 0 55 -13 740 -1000
486 -75 8867 0 -44 -80 0 -34 -70 6912 0
317 14 -110 0 57 17 0 77 2 -87 0
93 7 -1430 2000 -67 5 0 23 6 -1114 0
-130 -74 2484 0 40 -71 1000 -230 -56 1935 0
[truncated: 70,076,914 more chars]
