# Supplementary material for: Attitude Tracking Algorithm Using GNSS Measurements from Short Baselines
Source: Sensors (Basel). 2025 Nov 5;25(21):6761. doi: 10.3390/s25216761 (PMC12610084; doi:10.3390/s25216761)
Supplement: Supplementary file 1 [file sensors-25-06761-s001.zip › 2023_08_02_Krylatskoye_5xGNSS/2023_08_02_Krylatskoye_A4.23D]

3.0                 COMPACT RINEX FORMAT                    CRINEX VERS   / TYPE
RNX2CRX ver.4.2.0                       14-Aug-25 00:09     CRINEX PROG / DATE
     3.04           OBSERVATION DATA    M                   RINEX VERSION / TYPE
JPS2RIN v.2.1.225   JAVAD GNSS          20230803 152800 UTC PGM / RUN BY / DATE
                                                            OBSERVER / AGENCY
log0802a                                                    MARKER NAME
8QHONE0OPOG         JAVAD EGGDT PREGO   2.7.0 Mar,31,2008   REC # / TYPE / VERS
  2856656.8997  2187196.9800  5249048.8398                  APPROX POSITION XYZ
-Unknown-                                                   ANT # / TYPE
        0.0000        0.0000        0.0000                  ANTENNA: DELTA H/E/N
G   11 C1C L1C D1C S1C C1W L1W S1W C2W L2W D2W S2W          SYS / # / OBS TYPES
R   11 C1C L1C D1C S1C C1P L1P S1P C2P L2P D2P S2P          SYS / # / OBS TYPES
 15 R01  1 R02 -4 R03  5 R04  6 R05  1 R11  0 R12 -1 R13 -2 GLONASS SLOT / FRQ #
    R14 -7 R19  3 R20  2 R21  4 R22 -3 R23  3 R25 -5        GLONASS SLOT / FRQ #
 C1C    0.000 C1P    0.000 C2C    0.000 C2P    0.000        GLONASS COD/PHS/BIS
     0.100                                                  INTERVAL
  2023     8     2    19    21    4.3000000     GPS         TIME OF FIRST OBS
  2023     8     2    22    13   10.9000000     GPS         TIME OF LAST OBS
    18                                                      LEAP SECONDS
G L1C  0.00000  17 G02 G05 G07 G08 G10 G12 G13 G14 G15 G17  SYS / PHASE SHIFT
                   G19 G20 G21 G23 G24 G27 G30              SYS / PHASE SHIFT
G L1W -0.25000  17 G02 G05 G07 G08 G10 G12 G13 G14 G15 G17  SYS / PHASE SHIFT
                   G19 G20 G21 G23 G24 G27 G30              SYS / PHASE SHIFT
G L2W  0.00000  17 G02 G05 G07 G08 G10 G12 G13 G14 G15 G17  SYS / PHASE SHIFT
                   G19 G20 G21 G23 G24 G27 G30              SYS / PHASE SHIFT
R L1C  0.00000  14 R01 R02 R03 R04 R05 R11 R12 R13 R14 R20  SYS / PHASE SHIFT
                   R21 R22 R23 R25                          SYS / PHASE SHIFT
R L1P -0.25000  14 R01 R02 R03 R04 R05 R11 R12 R13 R14 R20  SYS / PHASE SHIFT
                   R21 R22 R23 R25                          SYS / PHASE SHIFT
R L2P  0.00000  14 R01 R02 R03 R04 R05 R11 R12 R13 R14 R20  SYS / PHASE SHIFT
                   R21 R22 R23 R25                          SYS / PHASE SHIFT
    31                                                      # OF SATELLITES
   G02 43825 43825 43825 43825 43658 43658 43658 43658 43658PRN / # OF OBS
       43658 43658                                          PRN / # OF OBS
   G05 41126 41126 41126 41126 40955 40955 40955 40955 40955PRN / # OF OBS
       40955 40955                                          PRN / # OF OBS
   G07 52889 52889 52889 52889 52889 52889 52889 52889 52889PRN / # OF OBS
       52889 52889                                          PRN / # OF OBS
   G08 47638 47638 47638 47638 43474 43474 43474 43462 43462PRN / # OF OBS
       43462 43462                                          PRN / # OF OBS
   G10 26431 26431 26431 26431 26345 26345 26345 26345 26345PRN / # OF OBS
       26345 26345                                          PRN / # OF OBS
   G12  6314  6314  6314  6314  6222  6222  6222  6222  6222PRN / # OF OBS
        6222  6222                                          PRN / # OF OBS
   G13 99999 99999 99999 99999 99999 99999 99999 99999 99999PRN / # OF OBS
       99999 99999                                          PRN / # OF OBS
   G14 99999 99999 99999 99999 99999 99999 99999 99999 99999PRN / # OF OBS
       99999 99999                                          PRN / # OF OBS
   G15 99999 99999 99999 99999 99999 99999 99999 99999 99999PRN / # OF OBS
       99999 99999                                          PRN / # OF OBS
   G17 77849 77849 77849 77849 77594 77594 77594 77594 77594PRN / # OF OBS
       77594 77594                                          PRN / # OF OBS
   G19 50828 50828 50828 50828 50579 50579 50579 50578 50578PRN / # OF OBS
       50578 50578                                          PRN / # OF OBS
   G20 11950 11950 11950 11950 11950 11950 11950 11950 11950PRN / # OF OBS
       11950 11950                                          PRN / # OF OBS
   G21 34826 34826 34826 34826 31948 31948 31948 31949 31949PRN / # OF OBS
       31949 31949                                          PRN / # OF OBS
   G23 61842 61842 61842 61842 61139 61139 61139 61124 61124PRN / # OF OBS
       61124 61124                                          PRN / # OF OBS
   G24 54562 54562 54562 54562 54108 54108 54108 54109 54109PRN / # OF OBS
       54109 54109                                          PRN / # OF OBS
   G27  1132  1132  1132  1132  1132  1132  1132  1132  1132PRN / # OF OBS
        1132  1132                                          PRN / # OF OBS
   G30 91719 91719 91719 91719 91719 91719 91719 91719 91719PRN / # OF OBS
       91719 91719                                          PRN / # OF OBS
   R01 21558 21558 21558 21558 20156 20156 20156 20143 20143PRN / # OF OBS
       20143 20143                                          PRN / # OF OBS
   R02 76804 76804 76804 76804 76775 76775 76775 76775 76775PRN / # OF OBS
       76775 76775                                          PRN / # OF OBS
   R03 99999 99999 99999 99999 99999 99999 99999 99999 99999PRN / # OF OBS
       99999 99999                                          PRN / # OF OBS
   R04 68928 68928 68928 68928 68812 68812 68812 68813 68813PRN / # OF OBS
       68813 68813                                          PRN / # OF OBS
   R05 11510 11510 11510 11510 11440 11440 11440 11440 11440PRN / # OF OBS
       11440 11440                                          PRN / # OF OBS
   R11 55660 55660 55660 55660 55660 55660 55660 55660 55660PRN / # OF OBS
       55660 55660                                          PRN / # OF OBS
   R12 99999 99999 99999 99999 99999 99999 99999 99999 99999PRN / # OF OBS
       99999 99999                                          PRN / # OF OBS
   R13 61204 61204 61204 61204 59720 59720 59720 59985 59985PRN / # OF OBS
       59985 59985                                          PRN / # OF OBS
   R14 33063 33063 33063 33063 32691 32691 32691 32761 32761PRN / # OF OBS
       32761 32761                                          PRN / # OF OBS
   R20  7084  7084  7084  7084  6820  6820  6820  6820  6820PRN / # OF OBS
        6820  6820                                          PRN / # OF OBS
   R21 92214 92214 92214 92214 91902 91902 91902 91898 91898PRN / # OF OBS
       91898 91898                                          PRN / # OF OBS
   R22 61808 61808 61808 61808 61756 61756 61756 61756 61756PRN / # OF OBS
       61756 61756                                          PRN / # OF OBS
   R23 18441 18441 18441 18441 18371 18371 18371 18371 18371PRN / # OF OBS
       18371 18371                                          PRN / # OF OBS
   R25 67382 67382 67382 67382 67330 67330 67330 67331 67331PRN / # OF OBS
       67331 67331                                          PRN / # OF OBS
                                                            END OF HEADER
> 2023 08 02 19 21  4.3000000  0 15      G05G07G08G13G14G15G20G27G30R01R02R03R11R12R20
3&272544159
3&22618564115 3&118861356899 3&-1925435 3&42000 3&22618564755 3&118861357889 3&35000 3&22618565505 3&92619236412 3&-1500339 3&36000 &&&7&&&&&&&5&&&&&6&&&&
3&21826794418 3&114700564209 3&-2018707 3&44000 3&21826795358 3&114700564203 3&39000 3&21826793878 3&89377066742 3&-1573018 3&40000 &&&7&&&&&&&6&&&&&6&&&&
3&22954425319 3&120626317372 3&-592818 3&41000 3&22954426579 3&120626317368 3&37000 3&22954430419 3&93994550386 3&-461936 3&37000 &&&6&&&&&&&6&&&&&6&&&&
3&21193043697 3&111370201444 3&2232917 3&46000 3&21193043767 3&111370201426 3&26000 3&21193043207 3&86781978181 3&1739936 3&26000 &&&7&&&&&&&4&&&&&4&&&&
3&21217113574 3&111496696904 3&2173092 3&44000 3&21217113904 3&111496697903 3&28000 3&21217114384 3&86880550908 3&1693318 3&28000 &&&7&&&&&&&4&&&&&4&&&&
3&23497300353 3&123479136848 3&3494542 3&35000 3&23497299563 3&123479136836 3&15000 3&23497301013 3&96217507899 3&2723019 3&15000 &&&5&&&&&&&2&&&&&2&&&&
3&23784926137 3&124990610079 3&-3160129 3&38000 3&23784925427 3&124990611064 3&20000 3&23784927767 3&97395279290 3&-2462438 3&20000 &&&6&&&&&&&3&&&&&3&&&&
3&24454968675 3&128511717563 3&-2510708 3&37000 3&24454968615 3&128511718531 3&18000 3&24454971565 3&100139011129 3&-1956396 3&18000 &&&6&&&&&&&3&&&&&3&&&&
3&20638854559 3&108457913785 3&-635332 3&47000 3&20638854139 3&108457914789 3&42000 3&20638856839 3&84512662483 3&-495064 3&43000 &&&7&&&&&&&7&&&&&7&&&&
3&21508717403 3&114976470577 3&-3908628 3&44000 3&21508719713 3&114976471584 3&43000 3&21508721863 3&89426138518 3&-3040044 3&37000 &&&7&&&&&&&7&&&&&6&&&&
3&19556160548 3&104355448066 3&87255 3&46000 3&19556161318 3&104355448853 3&47000 3&19556159338 3&81165348810 3&67865 3&41000 &&&7&&&&&&&7&&&&&6&&&&
3&22115123281 3&118384047862 3&3739766 3&44000 3&22115123201 3&118384048857 3&43000 3&22115121761 3&92076491042 3&2908707 3&37000 &&&7&&&&&&&7&&&&&6&&&&
3&20258264714 3&108254046667 3&-2447627 3&50000 3&20258263914 3&108254047312 3&49000 3&20258260104 3&84197593501 3&-1903709 3&42000 &&&8&&&&&&&8&&&&&7&&&&
3&19770057016 3&105608123442 3&1846883 3&48000 3&19770056676 3&105608124126 3&48000 3&19770055036 3&82139653387 3&1436464 3&43000 &&&8&&&&&&&8&&&&&7&&&&
3&22700364267 3&121389098157 3&0 3&35000 3&22700365397 3&121389099156 3&34000 3&22700372007 3&94413739393 3&0 3&34000 &&15&&&&&&&5&&&&&5&&&&
                      4
-2117
36798 192510 303 2000 36638 192512 0 36648 150008 236 0
38395 201865 -6 0 38405 201865 0 38415 157297 -5 0
11277 59240 154 0 11267 59242 0 11257 46162 120 0
-42483 -223351 928 0 -42493 -223355 0 -42533 -174042 722 0
-41335 -217299 -549 0 -41425 -217300 0 -41405 -169323 -427 0
-66628 -349453 733 0 -66428 -349456 0 -66638 -272304 572 0
60165 316049 168 0 60105 316054 0 60315 246273 131 0
47664 251143 -628 0 47844 251137 0 47804 195691 -489 0
12055 63570 -438 -2000 12055 63571 0 12055 49536 -341 0
73061 390864 110 0 73121 390863 0 73041 304006 86 0
-1698 -8715 230 0 -1648 -8715 0 -1588 -6778 179 0
-69995 -373984 -1035 0 -69835 -373983 0 -69895 -290875 -805 0
45820 244775 -161 0 45800 244775 0 45810 190379 -126 0
-34546 -184689 -13 0 -34586 -184690 0 -34616 -143647 -9 0
-24925 -131835 0 0 -24655 -131836 0 -24925 -102539 0 0
                      5
193
-23 24 -931 -2000 17 20 0 -3 17 -725 0
6 15 -293 1000 16 13 1000 16 11 -228 0
67 36 -203 0 17 33 0 7 26 -158 0
-29 91 -2154 -3000 21 98 0 81 72 -1677 0
-41 22 669 0 89 20 0 19 17 520 0
160 -10 -1471 0 -10 -10 0 -160 -2 -1148 0
-76 -35 -447 0 -16 -41 0 -196 -32 -348 0
54 -39 1578 -1000 -116 -27 0 -6 -24 1229 0
-13 14 1010 2000 67 12 -1000 67 9 786 -1000            6
67 15 -718 0 -13 14 0 107 11 -559 0
140 3 -750 0 30 5 0 -10 3 -584 0
175 12 1103 0 -35 11 0 25 7 858 0
-49 -5 302 0 -9 -4 0 71 -3 235 0
-103 0 -144 -1000 -13 5 0 -13 3 -114 0    7
160 -23 0 0 -100 -23 0 160 -19 0 0
                      6
-499
-233 -25 1296 2000 -43 -19 0 -23 -14 1009 0
17 -17 747 -2000 -33 -10 -2000 -23 -10 582 0
-85 -37 175 0 -25 -33 0 5 -26 136 0
74 -165 3925 6000 -36 -179 0 -26 -131 3057 0
40 -38 -341 0 -150 -35 0 -20 -34 -264 0
-104 52 2225 0 -154 51 0 416 35 1737 0
56 62 406 0 26 75 0 116 61 315 0
173 71 -4347 2000 213 54 0 -47 46 -3386 0
57 -27 -2118 -2000 -123 -24 2000 -113 -19 -1648 2000
-52 -25 1749 -2000 -2 -21 0 -92 -21 1361 0
-197 13 1196 0 -37 6 0 -17 7 932 0
-112 -58 175 0 58 -52 0 -72 -39 136 0
103 32 -721 0 33 27 0 -147 23 -560 0
92 8 405 2000 32 0 0 82 0 318 0
23 70 0 0 223 75 0 23 62 0 0
                      7
110
311 -16 583 0 31 -13 0 41 -16 455 0
-18 -20 -107 1000 32 -28 1000 22 -20 -84 0
24 8 1086 0 -16 7 0 -16 7 846 0
-33 136 -3312 -3000 -23 149 0 -133 113 -2581 0
-92 39 -638 0 118 35 0 8 35 -497 0
-128 -81 -1050 0 392 -71 0 -138 -64 -820 0
45 -28 -1062 0 -25 -31 0 95 -30 -826 0
-337 -54 5552 -1000 -147 -52 0 13 -39 4325 0
30 22 1652 1000 90 20 -1000 70 18 1285 -1000
-32 1 -971 4000 38 0 0 -92 9 -756 0
-2 -11 -254 0 -12 -2 0 28 -3 -199 0
-271 100 -3334 0 -61 88 0 179 71 -2594 0
-3 -38 747 0 -43 -30 0 127 -27 581 0
117 6 -564 -1000 -23 8 0 -83 10 -439 0
-785 -85 0 0 -155 -87 0 -785 -72 0 0
                      8
1066
72 58 -2072 0 22 47 0 2 41 -1615 0
-26 49 -1202 1000 -16 54 0 -56 41 -936 0
17 -19 -3117 2000 87 -21 0 37 -20 -2428 0    7
-14 -104 3067 -2000 26 -110 0 86 -90 2390 0    6
238 -45 -220 0 -92 -36 0 8 -31 -173 0
-62 39 920 0 -252 26 0 -212 27 717 0
216 -15 4004 0 76 -24 0 16 -16 3120 0
156 15 -2556 0 -14 21 0 186 16 -1991 0
-270 3 -689 -2000 -50 6 1000 -50 0 -536 0            7
-28 35 -832 -2000 -38 29 0 172 17 -646 0
12 -8 -1125 0 52 -15 0 22 -13 -875 0
393 -64 2614 0 63 -57 0 -137 -48 2035 0
-166 15 -798 0 34 11 0 -46 11 -623 0
-136 -20 -273 0 14 -19 0 74 -21 -214 0
1058 99 0 0 118 85 0 1058 70 0 0
                      9
-1909
-144 -60 872 -2000 -54 -51 0 -4 -41 679 0
-13 -34 1170 -2000 -3 -39 0 67 -28 912 0
-64 51 3018 -4000 -84 58 0 -44 49 2351 0
5 44 -1715 4000 35 45 0 -45 39 -1337 0
-137 39 711 1000 63 30 0 3 25 556 0
261 15 -1963 0 41 16 0 51 18 -1529 0
-569 19 -3594 0 -59 14 0 -179 10 -2802 0
-229 52 -3282 0 181 40 0 -139 27 -2557 0
421 -9 181 1000 31 -12 -2000 61 -5 142 0
61 -41 930 0 51 -35 0 -219 -27 724 0
145 21 2283 0 -55 28 0 -105 24 1776 0
-210 11 33 0 -50 13 0 -100 13 25 0
119 -6 1151 0 -41 -5 0 -71 -6 897 0
20 23 1980 0 0 23 0 -60 23 1541 0
-297 -85 0 0 -217 -68 0 -297 -55 0 0
                    5 0
1208
-72 -3 2310 4000 48 -7 0 -52 -4 1801 0
74 8 324 1000 4 11 0 -46 7 250 0
60 -66 -676 2000 0 -74 0 -20 -59 -525 0
-68 31 -966 -2000 22 27 0 -8 21 -751 0
-66 -18 91 -2000 -56 -15 0 -86 -12 70 0
-371 4 1390 0 -51 5 0 219 5 1082 0
573 9 -1466 0 -67 19 0 413 23 -1140 0
169 -76 5706 0 -261 -59 0 -31 -39 4444 0
-215 -15 193 -1000 45 -14 1000 15 -10 149 0
-137 36 -334 0 -7 30 0 223 26 -262 0
-88 -27 -1212 0 32 -31 0 192 -25 -943 0
72 8 -901 0 42 2 0 132 -1 -702 0
-23 10 -901 0 27 7 0 117 10 -702 0
34 -25 -2015 0 -6 -26 0 -36 -21 -1567 0
-77 44 0 0 193 40 0 -77 28 0 0
                      1
-306
69 99 -4434 -2000 -41 96 0 59 74 -3455 0
35 5 -2311 -2000 5 5 0 25 3 -1797 0
-237 53 24 0 13 56 0 23 42 16 0
64 -59 2339 2000 -66 -52 0 114 -40 1822 0    7
103 36 -649 1000 73 35 0 143 25 -507 0
425 -18 2317 0 -45 -11 0 -295 -22 1807 0
-394 -28 4352 0 76 -25 0 -234 -26 3389 0
189 26 -1847 0 159 17 0 -11 -3 -1436 0
-125 17 -100 2000 -165 16 0 -135 8 -79 0
211 -26 1047 0 -89 -19 0 -129 -19 815 0
-8 40 -2230 1000 -18 36 0 -108 27 -1734 0
-201 -22 -4 0 19 -13 0 -41 -11 -2 0
14 3 -283 0 -16 5 0 -116 -2 -218 0
-49 9 604 0 -39 14 0 31 7 470 0
-423 -29 0 0 -33 -32 0 -423 -20 0 0
                      2
464
-80 -141 2579 0 10 -134 0 -10 -104 2009 0
-196 4 3081 4000 -6 5 0 4 5 2398 0
540 8 -1688 0 10 8 0 40 8 -1315 0
84 60 -1458 -4000 74 52 0 -56 37 -1138 0
-37 -56 1405 0 -27 -48 0 -117 -35 1097 0
-17 -48 -1778 0 203 -50 0 -47 -35 -1386 0
152 54 -4100 0 -28 50 0 -18 42 -3193 0
-287 44 -4566 0 103 50 0 33 59 -3559 0
144 16 -618 -1000 184 17 0 134 17 -478 1000
16 19 -2015 0 66 17 0 6 17 -1566 0
-15 -25 3951 -2000 25 -22 1000 -75 -13 3074 0            8
190 18 477 0 -70 17 0 -20 20 371 0
69 -14 1093 -1000 59 -14 0 89 -6 849 0
-10 22 -154 0 60 18 0 -40 21 -121 0
186 7 0 0 -64 3 0 186 0 0 0
                      3
-472
324 132 1455 0 24 128 1000 -36 104 1134 0            6
89 -32 -1941 -2000 -11 -29 0 -11 -26 -1511 0
-422 -78 1761 0 -2 -77 0 -52 -62 1374 0
-116 -53 1582 2000 -126 -49 0 -6 -32 1235 0
-324 1 -1383 0 -114 -9 0 26 -11 -1079 0
-159 79 -4728 0 -229 81 0 441 62 -3686 0
-64 -74 4457 -1000 -4 -74 0 -204 -67 3470 0
154 -75 6370 0 -156 -81 0 -16 -77 4962 0
-2 -30 576 1000 -142 -28 0 -122 -24 446 -2000
-288 -29 2459 0 12 -35 0 42 -29 1912 0
-65 10 -2636 1000 -15 13 -2000 75 7 -2052 0
234 2 -273 0 14 -6 0 -106 -8 -212 0
-65 1 -487 2000 -55 3 0 65 -3 -380 0
43 -32 426 0 3 -33 0 123 -33 332 0
740 70 0 0 50 73 0 740 58 0 0
                      4
162
-159 -87 -2474 -4000 11 -86 -2000 31 -76 -1928 0    6
142 53 454 -2000 32 44 0 2 40 353 0
84 82 311 0 24 74 0 14 61 241 0
29 33 -4906 -1000 59 33 0 -171 16 -3823 0
589 64 -1176 -1000 159 70 0 149 57 -916 0
-155 -7 6468 0 125 -19 0 -385 -2 5042 0
-58 34 -4309 2000 172 33 0 322 32 -3354 0
-11 59 -1933 0 89 59 0 109 50 -1504 0
-100 27 -677 -2000 120 23 0 120 18 -527 1000
191 31 -4000 2000 -49 38 0 1 28 -3112 0
192 -32 938 0 -58 -33 1000 -28 -29 730 0
-662 28 -617 0 -2 31 0 228 21 -482 0
92 18 -340 -1000 12 14 0 -98 14 -263 0
119 29 -1233 0 -31 23 0 -121 22 -958 0
-816 -99 0 0 -16 -87 0 -816 -68 0 0
                      5
-67
-317 -37 1857 8000 -47 -30 1000 -17 -19 1447 0
-54 -44 750 4000 -24 -36 0 -4 -32 585 0
116 -37 -576 -1000 -14 -22 0 16 -18 -447 0
67 12 6379 2000 67 19 0 367 22 4969 0
-409 -49 1427 2000 -39 -55 0 -109 -35 1112 0
-146 -34 -4083 0 -106 -17 0 54 -17 -3181 0
342 44 2702 -1000 -188 47 0 -158 46 2103 0
-60 -6 -4875 0 -10 -2 0 -150 5 -3801 0
88 -28 2587 1000 -82 -26 0 -42 -19 2017 -1000
66 -16 5643 -4000 76 -12 0 -64 -4 4390 0
-201 39 256 0 99 41 0 79 36 200 0
403 -58 2343 0 53 -58 0 -17 -46 1825 0
-162 -24 277 0 -12 -20 0 -72 -15 216 0
-199 -29 2570 0 -9 -17 -1000 81 -14 1997 0            7
-92 63 0 0 18 48 0 -92 35 0 0
                      6
-351
181 135 -3167 -4000 31 124 0 31 98 -2467 0
-123 21 -788 -2000 7 14 0 17 13 -615 0
-273 7 -875 2000 -23 -4 0 7 -7 -684 0
-147 -47 -3173 -1000 -37 -58 0 -217 -44 -2471 0
399 -6 3704 -1000 -11 -6 0 -171 -15 2887 0
737 30 5471 1000 -3 6 0 347 -1 4261 0    6
-379 -55 -2191 0 -49 -50 0 -49 -53 -1706 0
-251 -8 8635 0 -61 -21 0 69 -21 6731 0
31 31 -4070 -1000 21 32 0 1 22 -3173 2000
-4 -1 -4213 2000 -64 -9 0 26 -10 -3276 0
171 2 -773 0 -39 -3 0 -79 -3 -603 0
249 32 -2161 0 -61 32 0 9 28 -1683 0
-7 24 -270 0 3 19 0 83 16 -211 0
160 27 -2255 0 0 21 2000 -90 16 -1752 0
560 -61 0 0 -80 -57 0 560 -41 0 0
                      7
1161
265 -66 2786 0 -35 -68 0 -45 -56 2170 0
17 0 -876 3000 -13 7 -1000 -23 4 -681 0
369 -18 767 -1000 19 -12 0 -41 -7 598 0
123 14 -22 -1000 -87 16 0 -27 13 -18 0    6
-244 61 -7117 0 -84 66 0 196 49 -5547 0
-500 -73 -6175 -2000 200 -54 0 -580 -49 -4809 0
353 21 1299 0 313 19 0 73 20 1012 0
541 48 -8302 0 21 65 0 61 48 -6470 0
21 -26 3030 2000 11 -27 0 1 -16 2361 -1000
-40 23 2588 0 -10 24 0 90 17 2010 0
-134 -41 580 0 -34 -38 -1000 56 -32 453 0            7
-345 2 59 0 35 3 0 -175 2 49 0
118 -9 382 0 68 -3 0 8 -5 296 0
-178 -14 535 0 12 -15 -1000 52 -11 414 0
-88 38 0 -1000 112 38 0 -88 27 0 0
                      8
-327
-64 -44 -1560 0 56 -31 0 46 -23 -1216 0
39 -9 2026 -6000 19 -15 2000 -1 -11 1577 0
-177 36 1103 0 -7 32 0 53 28 860 -1000
-10 51 592 2000 80 56 0 -40 35 462 0
-128 -110 5598 -1000 182 -112 0 -38 -79 4362 0
-14 105 546 1000 126 92 0 536 88 423 0
-75 -45 1146 0 -405 -47 0 75 -42 892 0
-322 -125 8425 0 -62 -128 0 -192 -104 6563 0
-207 14 -785 -1000 -17 17 0 -47 8 -610 0
-165 -37 -3127 0 25 -36 0 -75 -28 -2430 0
76 27 -398 0 66 25 2000 -4 24 -311 0
242 -10 715 0 92 -3 0 112 -4 552 0
8 -4 44 0 -102 -9 0 -12 -7 37 0
49 -1 -211 0 -1 2 0 19 2 -161 0
-291 10 0 2000 -31 18 0 -291 17 0 0
                      9
-1560
-294 56 3517 3000 -14 42 0 -24 34 2742 0
16 9 -1166 3000 -24 13 -1000 36 9 -909 -1000
-181 -35 -2091 0 -1 -36 0 -31 -33 -1629 2000
-93 -85 40 -1000 17 -89 0 137 -62 31 0
81 86 -2606 2000 -139 88 0 31 66 -2030 0
-9 -104 3757 0 -509 -92 0 -539 -75 2929 0
-365 69 -1701 0 245 56 0 -195 55 -1324 0
-301 102 -6047 0 169 86 0 139 80 -4709 0
232 -15 -1052 0 92 -20 0 132 -14 -821 0
384 37 2385 0 64 38 0 -76 30 1856 0
-34 15 -791 0 -34 15 -1000 -44 8 -614 0
-429 8 497 0 -149 -5 0 121 -5 390 0
-89 -9 -501 0 71 -7 0 61 -8 -392 0
139 18 453 0 29 18 0 -41 13 349 0
573 -35 0 -1000 63 -42 0 573 -34 0 0
                    6 0
1936
237 -14 -4904 -6000 -23 -2 0 7 -5 -3823 -1000                  5
4 -17 -459 -1000 34 -14 0 -26 -12 -354 2000
135 13 1865 0 5 14 0 -15 15 1453 -1000
-31 84 -1013 2000 -41 78 0 -21 60 -789 0    7
67 0 -962 -1000 -83 -9 -1000 -73 -5 -749 0
216 118 185 0 266 113 0 506 79 143 0
392 -18 -376 0 -188 -3 0 192 -17 -294 0
937 13 -1568 0 -103 17 0 77 2 -1223 0
-134 14 1812 0 -184 17 0 -154 13 1413 0
-413 -26 -1123 0 -193 -26 0 157 -18 -876 0
62 -26 2012 0 12 -27 0 32 -18 1564 0
221 -53 -2273 0 81 -51 0 -249 -36 -1769 0
58 14 482 0 -32 14 0 -82 15 375 0
-209 -30 -266 0 -29 -31 0 11 -26 -204 0
-935 70 0 0 -195 67 0 -935 50 0 0
                      1
-1086
-142 -13 2787 3000 8 -22 0 28 -16 2174 2000
63 19 1168 2000 -7 7 0 -17 11 906 -1000
92 55 -2071 0 12 60 0 22 45 -1615 0
328 -40 1696 -4000 108 -30 0 -92 -24 1320 0
79 -10 3109 0 229 3 2000 39 -2 2422 0
-163 -71 -2765 0 57 -76 0 -203 -56 -2154 0
-181 -4 871 0 189 -11 0 -41 0 679 0
-626 -31 8193 0 24 1 0 -126 6 6384 0
44 3 -2216 0 104 0 0 54 5 -1729 0
116 -6 1711 0 226 -8 0 -184 -6 1331 0
-150 9 -548 0 -40 13 1000 -10 9 -425 0            8
167 119 2327 0 -43 127 0 67 103 1808 0
-39 5 -426 1000 -9 6 0 61 5 -329 0
141 18 799 0 21 23 0 21 22 618 0
425 -60 0 0 185 -57 0 -3725 -40 0 0
                      2
602
126 -2 1524 0 -4 -1 0 -44 3 1186 -1000
-180 -3 -243 -1000 -30 9 0 40 3 -188 0
-80 -109 2313 -1000 -10 -113 0 0 -89 1805 0    6
-389 -29 -1470 2000 -159 -27 0 91 -23 -1144 0
-180 -51 -3063 0 -100 -59 -1000 -20 -43 -2388 0
119 -26 10 0 79 -9 0 -381 -3 8 0
12 -19 1542 0 -18 -15 0 102 -8 1201 0
90 -132 -7579 0 -190 -167 0 -30 -124 -5906 0
-41 -14 2639 0 49 -12 0 29 -16 2059 0
209 35 -1497 0 -81 38 0 139 26 -1162 0
16 0 -1545 0 66 -4 -2000 -14 -3 -1204 0
46 -56 -448 -1000 46 -56 0 116 -52 -344 0
116 -8 371 -2000 6 -9 0 -74 -8 285 0
16 -8 -475 0 -74 -15 0 -54 -15 -366 0
141 -3 0 0 -99 1 0 8571 -6 0 0
                      3
-364
-22 35 -4677 0 8 42 0 38 31 -3645 0
185 -6 -1914 -2000 5 -7 0 -35 -6 -1490 0
79 78 -1729 2000 -11 77 0 19 61 -1350 0
120 71 1147 2000 170 63 0 10 53 893 0
40 85 2587 0 -60 86 0 10 68 2017 0
-337 47 -219 0 -327 38 0 493 23 -171 0
192 -30 -1968 0 -88 -24 0 -268 -29 -1532 0
-337 268 -1549 0 133 286 0 113 214 -1206 0
112 16 -2037 0 -68 15 0 -18 15 -1589 0
-427 -23 -517 -2000 -17 -25 0 113 -17 -403 0
240 15 985 -1000 -50 19 1000 20 13 769 0
-197 -56 163 2000 -77 -63 0 63 -54 122 0
-100 -10 114 1000 40 -8 -1000 -30 -4 92 0
-132 25 -775 0 118 24 0 138 19 -604 0
-13 68 0 0 17 61 0 -4303 55 0 0
                      4
-129
40 -65 5730 -1000 -20 -67 0 -40 -54 4466 0
-93 3 2919 4000 27 0 0 17 3 2272 0
-219 -28 547 -1000 11 -28 0 -19 -21 428 0
61 -62 -792 -4000 -179 -62 0 -159 -51 -616 0
-113 -73 -2020 0 7 -69 0 -3 -56 -1573 0
259 -10 443 0 389 -17 0 149 -11 346 0
-208 101 -496 0 -48 95 0 102 85 -388 -1000
288 -302 13571 0 98 -313 0 -242 -248 10573 0
-136 -11 1147 0 64 -9 0 24 -6 895 0
402 6 1670 4000 12 3 0 -248 2 1298 0
-311 -30 1499 2000 -1 -30 0 -11 -22 1163 0
-209 37 -2017 -1000 71 39 0 -129 38 -1567 0
-86 7 -889 -1000 -76 3 2000 74 1 -693 0
61 -37 260 0 -99 -30 0 -139 -21 200 0
265 -72 0 0 5 -78 0 -55 -66 0 0
                      5
167
-135 59 -6025 2000 25 60 0 15 46 -4696 0
98 -6 -1748 -2000 -12 -4 0 -22 -7 -1360 1000
338 25 -78 0 -12 25 0 -12 18 -62 0
50 10 397 2000 0 11 0 170 11 309 0
318 39 1345 0 58 33 0 -92 26 1047 0
194 8 1784 0 -426 19 0 -296 16 1389 0
-221 -86 1098 0 209 -95 0 179 -75 856 2000
103 299 -18222 0 -267 308 0 413 250 -14197 0
97 10 -895 0 -123 9 0 -93 2 -699 0
-122 -29 -735 -2000 -12 -26 0 208 -20 -572 0
259 8 -2490 -1000 -11 8 0 -1 5 -1934 0
476 -14 2145 0 -64 -11 0 -164 -5 1669 0
117 18 1408 2000 87 18 -1000 -13 13 1094 0
221 21 931 0 71 13 0 91 7 728 0
-431 5 0 0 -31 21 0 89 18 0 0
                      6
-391
-70 9 3694 -1000 -30 1 -1000 -10 6 2880 0            5
-120 6 944 2000 -10 -1 0 40 3 735 -2000
-348 -43 658 0 12 -43 0 12 -33 513 0
-58 29 -1169 0 92 35 0 -8 22 -912 0
-127 -39 579 0 -17 -31 0 173 -22 451 0
-212 -34 -401 0 508 -50 0 -272 -30 -312 0
256 25 628 0 -234 35 0 -364 19 490 -1000
287 -284 12376 0 427 -296 0 -363 -235 9643 0
24 -26 1007 0 144 -26 0 154 -15 786 0
104 66 -559 0 14 62 0 -226 52 -433 0
46 23 812 0 66 14 0 6 14 630 0
-444 34 152 0 56 33 0 46 27 118 0
16 -14 -1435 -1000 -94 -11 0 -4 -10 -1114 0
-344 0 -571 0 -64 4 0 -64 7 -447 0
213 -33 0 0 83 -28 0 -167 -24 0 0
                      7
651
203 -84 -1158 0 43 -81 2000 23 -71 -903 0
-30 3 -1250 -4000 30 10 0 -40 5 -974 1000
247 36 -873 0 -13 39 0 -23 33 -679 0
-82 -12 1904 0 -22 -17 0 -142 -15 1484 0
-272 58 -2530 2000 38 50 0 -12 36 -1972 0
164 25 -227 0 -376 36 0 644 6 -176 0
4 -4 -2514 0 84 -6 0 274 -2 -1960 0
-876 172 -3676 0 -356 190 0 124 148 -2865 0
-159 14 -1904 0 -139 14 0 -179 10 -1484 0
-183 -68 319 0 37 -59 0 197 -56 247 0
-262 -29 1102 0 -72 -16 0 -12 -17 857 0
382 0 -2278 0 52 1 0 242 -7 -1772 0
-100 -6 1585 0 60 -8 0 50 -6 1232 0
274 -20 -612 0 24 -17 0 34 -17 -474 0
-615 126 0 0 -35 100 0 95 84 0 0
                      8
-169
-201 66 1865 0 -11 77 -1000 -21 69 1453 0
129 -11 747 2000 -51 -15 0 19 -9 582 0
-46 -11 242 0 24 -14 0 34 -13 186 0
92 -33 -1197 0 72 -35 0 162 -16 -932 0
330 -59 3168 -4000 -90 -54 0 -180 -42 2470 0
-305 -21 -4153 0 5 -15 0 -515 2 -3239 0
190 8 4829 0 -30 5 0 -180 8 3763 0
798 26 -2605 0 128 3 0 58 10 -2029 0
226 28 2741 1000 86 28 0 106 20 2136 0
65 31 764 0 -85 20 0 -55 23 594 0
-31 11 -1659 0 29 1 0 29 6 -1289 0
-267 -18 2085 0 -147 -22 0 -127 -13 1622 0
61 -15 -1236 0 -29 -13 0 -49 -9 -962 0
-297 43 906 0 13 35 0 -7 31 703 0
937 -70 0 0 -53 -57 0 117 -49 0 0
                      9
860
293 22 -2407 2000 -77 6 0 -27 0 -1875 0    7
-146 -7 54 2000 44 -6 0 -6 -7 41 0
-9 13 240 -2000 -39 17 0 -19 13 190 0
-104 52 -20 -1000 -44 60 0 26 39 -16 0
-180 59 -3431 2000 20 57 0 230 44 -2674 0
214 47 5634 0 94 44 0 34 40 4394 0
-93 -2 -5036 0 267 8 0 347 5 -3923 0
-326 -174 9875 -5000 14 -157 0 4 -137 7694 0    5
-222 -46 -1783 -2000 68 -48 0 58 -34 -1389 0
-84 -3 -1260 0 16 6 0 -114 3 -979 0
341 6 2448 0 31 9 0 -59 4 1902 0
228 -17 1058 0 88 -20 0 18 -18 821 0
55 51 -790 0 55 49 0 25 39 -614 0
239 -61 -33 0 -11 -50 0 -1 -45 -24 0
-653 -59 0 0 107 -51 0 -163 -41 0 0
                    7 0
-1674
-195 -51 1358 -4000 175 -41 0 135 -35 1058 0
119 27 557 -4000 -11 30 0 19 24 436 0
-73 -42 420 4000 37 -49 0 -13 -40 326 0
84 -55 1249 2000 -66 -63 0 -236 -44 974 0
115 -58 2500 0 -5 -60 0 -195 -44 1948 0
-92 -68 -1418 0 58 -70 0 268 -64 -1107 0
-252 14 1076 0 -342 5 0 -382 -2 838 0
27 180 -21796 10000 37 172 0 -13 140 -16984 0
113 27 -127 1000 -177 35 0 -167 21 -100 0
189 -7 783 0 89 -8 0 109 -5 608 0
-283 -10 -3972 0 -53 -7 0 77 -7 -3088 0
-374 27 -4004 0 -34 36 0 66 27 -3111 0
-70 -71 3048 0 -40 -68 0 10 -56 2372 0
-43 59 -789 0 -3 48 0 -53 45 -617 0
-393 90 0 0 -73 76 0 -23 64 0 0
                      1
481
3 12 -1046 2000 -217 4 0 -197 6 -816 0
65 -6 -1467 2000 -15 -9 0 -5 -7 -1144 0
43 28 -2242 -2000 -7 33 0 23 28 -1747 0
52 53 -2727 -1000 52 58 0 172 41 -2127 0
-97 18 -86 0 53 23 0 143 14 -68 0
-108 64 -1697 0 -38 49 0 -88 48 -1322 0
127 -72 3819 0 167 -70 0 407 -46 2975 0
-225 -13 25889 -5000 65 -20 0 -105 -9 20174 0
-15 -5 1201 0 115 -16 0 145 -8 935 0
-154 2 1517 0 -74 -2 0 76 -3 1179 0
70 7 2979 0 30 5 0 -40 7 2318 0
372 -11 4049 0 62 -14 0 -218 -8 3147 0
-15 46 -2896 0 5 44 0 5 36 -2254 0
97 -52 467 0 7 -40 0 107 -39 368 0
1781 -85 0 0 41 -73 0 81 -58 0 0
                      2
260
80 7 1195 0 210 17 0 200 15 933 0
-160 -54 1771 0 20 -50 0 -20 -40 1379 0
-43 24 3824 0 -3 24 0 17 17 2979 0
-2 -30 3168 1000 -32 -37 0 18 -27 2471 0
148 28 -2061 -3000 58 21 0 -72 17 -1605 0
210 -52 252 1000 -120 -34 0 -200 -34 196 0
-35 110 -6077 0 -15 100 0 -265 74 -4735 0
669 -84 -15270 0 -321 -68 0 69 -58 -11899 0
-60 -9 -807 0 10 -5 0 -70 -4 -626 0
2 8 -4916 1000 -8 12 0 -268 8 -3821 0
39 -2 -548 0 -11 -4 0 -51 -3 -429 0
-31 -7 -3706 0 -31 -14 0 189 -12 -2882 0
-13 -1 957 0 -3 -3 1000 -63 0 743 0
-297 51 649 0 -17 40 0 -67 39 501 0
-1225 70 0 0 -155 69 0 145 49 0 0
                      3
-97
-107 23 -2806 0 -157 15 0 -167 11 -2188 0
88 115 -1984 0 -12 109 0 38 88 -1544 0
85 -41 -3076 0 5 -43 0 -25 -30 -2395 0
-138 26 -1172 -2000 22 36 0 -38 22 -915 0
-363 9 1166 6000 -103 11 0 7 13 908 0
-248 56 2756 -2000 172 55 0 362 39 2147 0
45 -58 5680 0 55 -36 0 -135 -30 4427 0
-637 69 6100 0 293 70 0 83 52 4754 0
82 38 -309 0 -48 39 0 42 30 -242 0
171 4 5013 -2000 21 0 0 291 5 3897 0
-189 18 337 1000 21 20 0 141 13 265 0
-81 43 3790 0 -11 52 0 -121 45 2948 0
140 13 -441 0 10 15 -2000 0 11 -340 0
258 -37 -1028 1000 8 -29 0 -22 -29 -798 0    8
-26 -32 0 0 194 -47 0 -336 -34 0 0
                      4
-321
-14 -76 6249 0 26 -71 0 56 -54 4869 0
-49 -91 1351 0 -9 -84 0 -49 -66 1051 0
-61 34 2208 0 -31 38 0 29 27 1718 0
128 -41 1084 1000 48 -48 0 -102 -24 845 0
405 -37 674 -3000 5 -31 0 15 -25 527 0
345 -40 -3928 1000 -105 -47 0 -125 -21 -3058 0
-78 27 -7408 0 -68 15 0 292 11 -5775 0
117 -79 -3012 0 -153 -85 0 -53 -66 -2349 0
55 -31 282 -1000 25 -29 0 -25 -22 219 1000
-304 -13 -1596 1000 -34 -8 0 -164 -10 -1240 0
246 -36 -682 -2000 -64 -33 0 -94 -25 -533 0
-113 -51 -1361 0 17 -49 0 67 -44 -1058 0
-208 -14 979 0 -8 -12 1000 92 -11 760 -1000                  6
-121 25 1118 -2000 39 15 0 19 18 870 0
206 65 0 0 -24 79 0 146 67 0 0
                      5           4                                                &&&
1219
293 136 -6861 0 83 129 0 3 97 -5345 0
84 19 -129 -1000 44 13 0 34 4 -99 0
153 -34 -3661 0 23 -39 0 -77 -31 -2852 0
-108 34 -5031 -3000 -138 39 0 222 12 -3919 0
-72 7 657 0 28 -1 0 -2 -5 510 0
-61 64 1259 0 159 68 0 -31 33 977 0
58 -72 10222 0 -112 -68 0 -242 -49 7968 0
-73 49 2108 0 117 40 0 -33 36 1645 0
-153 -25 487 2000 -43 -28 0 -23 -25 380 -2000
305 17 85 0 75 8 0 135 4 65 0
193 26 -130 1000 93 20 0 -37 15 -99 0
312 30 -2163 0 -38 21 0 32 17 -1684 0
160 -41 -222 0 -40 -42 0 -140 -34 -173 2000
152 -1 -2496 1000 -38 7 0 -58 -4 -1943 0
                      6
-1414
-437 -160 4266 0 -127 -147 0 -47 -114 3323 0
-136 -7 99 2000 -46 -2 0 -36 5 75 0
-312 30 3275 0 -2 32 0 48 24 2554 0
30 -13 6307 6000 80 -17 0 -140 -2 4913 0
-125 -14 -1168 0 -5 -9 0 55 -5 -909 0
-167 -111 2547 0 -167 -118 0 -307 -80 1988 0
230 88 -8392 0 130 76 0 110 52 -6541 0
151 6 -3450 0 -39 22 0 -39 12 -2690 0
168 33 418 -1000 88 38 0 68 32 325 1000
-283 -25 -1286 0 -33 -15 0 -113 -6 -999 0
-533 -6 1169 0 -53 -3 0 17 2 908 0
-558 -25 3038 0 42 -25 0 -58 -15 2364 0
-96 64 -698 -1000 54 58 0 64 49 -541 -1000
-169 -41 3635 0 -19 -43 1000 101 -24 2828 -1000            8
                      7
433
451 101 -2100 0 181 88 0 151 66 -1634 0
46 17 -517 -1000 6 9 0 56 5 -401 0
171 -31 479 0 -9 -35 0 11 -21 371 0
61 -12 -2973 -3000 81 -9 0 -89 -8 -2316 0
310 15 -693 1000 -10 19 0 -140 18 -541 0
-294 68 -3412 0 -184 77 0 136 60 -2661 0
-302 -60 5187 0 38 -56 0 68 -29 4043 0
116 -8 1293 0 -14 -29 0 16 -20 1008 0
-88 4 -2287 -1000 -48 -3 0 -18 -2 -1781 0
375 23 911 0 -35 17 0 25 9 706 0
247 -14 -1365 0 27 -14 0 -13 -15 -1061 0
428 1 -2825 1000 -52 10 0 68 2 -2197 0
117 -39 195 2000 7 -32 0 97 -27 149 0
-10 44 -2661 -1000 40 43 -2000 -10 29 -2068 2000    7
                      8
381
-448 3 2467 0 -248 4 0 -218 11 1919 0
96 -21 950 2000 36 -14 0 -74 -11 740 -1000
30 60 -3972 0 70 63 0 -10 44 -3094 0
83 12 -39 0 -107 10 0 103 7 -30 0
-623 -9 723 -2000 -3 -13 0 97 -15 563 0
497 7 2527 0 517 -6 0 137 -2 1972 0
379 47 -3783 0 59 51 0 19 27 -2948 0
44 18 1215 0 -26 36 0 94 32 947 0
-30 -11 2324 2000 -20 -7 0 -70 -5 1811 0
-305 -38 2294 0 -5 -32 0 -75 -24 1788 0
128 27 13 0 -52 30 0 58 25 9 0
-79 34 4154 -2000 111 28 0 -129 29 3230 0
-67 22 10 -1000 -17 22 0 -117 16 9 0
126 -8 720 2000 16 -6 1000 -34 -4 558 -1000
                      9
49
331 -58 -5392 0 271 -48 0 281 -43 -4200 0
-129 55 -2630 -4000 -39 54 0 81 44 -2050 2000
-86 -49 4384 0 -86 -40 0 14 -32 3415 1000
-273 38 349 0 127 40 0 37 32 271 0
396 58 -449 1000 26 47 0 -54 45 -348 0
92 -35 -638 0 -368 -12 0 -118 -27 -500 0
-438 -49 2635 0 -368 -44 0 -238 -28 2052 0
-219 -74 1780 0 181 -73 0 -79 -62 1386 0
-49 17 -504 -1000 -29 15 0 11 11 -393 0
145 69 -4556 0 75 59 0 145 49 -3547 0
-162 -17 2025 0 48 -21 0 58 -20 1576 0
51 -42 -4470 1000 -139 -35 0 141 -34 -3476 0
38 -10 1525 0 -22 -14 0 -12 -7 1186 0
-74 -7 492 -1000 -74 -8 0 36 -6 382 0
                    8 0
-704
-215 43 6063 0 -165 42 0 -205 34 4727 0
113 -73 3867 2000 -7 -77 0 -37 -66 3014 -1000
103 -20 -1982 0 23 -28 0 -27 -22 -1543 -2000
297 -71 649 0 -153 -77 0 -23 -63 506 0
101 -93 2514 0 -29 -78 0 -9 -73 1957 0
-265 41 -1495 0 45 31 0 355 37 -1164 0
86 55 -1725 0 256 48 0 286 29 -1342 0
-204 111 -4339 0 -284 104 0 -4 79 -3379 -1000                  2
136 -42 -1256 1000 106 -43 0 96 -37 -979 0
-102 -71 2942 1000 -122 -57 0 -82 -50 2290 0
-20 -12 -2849 0 -40 -13 0 -60 -7 -2216 0
-72 44 2179 0 68 34 0 -102 28 1696 0
-193 -19 -2625 0 47 -15 0 27 -16 -2040 0
-5 2 -355 0 65 1 0 -25 0 -274 0
                      1
986
67 -9 -2085 0 37 -15 0 27 -12 -1629 0
-79 56 -3776 -3000 21 58 0 -39 54 -2943 0
44 12 -325 0 4 11 0 14 11 -254 1000
-190 65 -1480 2000 130 66 0 0 57 -1152 0
24 64 -4423 0 54 62 0 114 53 -3444 0
102 -60 1748 0 52 -66 0 -288 -50 1362 0
208 -49 447 0 78 -45 0 -252 -23 347 0
322 -81 1681 0 142 -84 -1000 -148 -57 1308 2000            2
-101 35 1475 -2000 -81 38 0 -91 38 1148 0
81 44 399 -2000 91 31 0 11 29 311 0
77 27 2649 0 47 31 0 -23 27 2061 0
12 -40 478 0 2 -40 0 52 -29 369 0
240 37 1797 0 -30 34 -1000 70 30 1394 0
78 -17 -132 0 -32 -14 0 -2 -10 -103 0
                      2
-240
106 -27 -1123 0 -34 -30 0 16 -25 -874 0
17 -36 2942 6000 -3 -32 0 67 -30 2293 0
-29 79 1332 0 1 80 0 1 62 1038 0
32 -53 2275 -4000 -158 -45 0 -58 -40 1772 0
-533 -6 3021 0 -103 -9 0 -83 -7 2351 0
-83 88 -213 0 87 90 0 -23 72 -166 0
-102 8 -342 0 -192 1 0 38 1 -267 0
-142 26 2323 0 -2 31 2000 408 10 1810 -1000
-52 -2 -669 1000 -42 -3 0 -32 -10 -519 -1000
-208 -8 -1846 1000 22 -1 0 12 -3 -1438 0
38 -9 -2144 0 -22 -11 0 -62 -13 -1670 0
-211 34 -2349 0 -11 41 1000 -1 26 -1825 0
-118 -17 -872 0 -48 -15 2000 -98 -16 -675 0
-107 37 -268 0 13 33 0 -17 25 -209 0
                      3
-1453
-14 73 -43 0 66 81 0 -14 68 -32 0
-11 37 -1895 -3000 -1 31 0 -31 24 -1477 0
-103 -97 -593 0 -23 -97 0 17 -78 -462 0
92 34 -3549 2000 52 28 0 92 28 -2767 0
613 -17 -485 0 63 -19 0 -7 -9 -376 0
-365 -120 -1989 0 -305 -121 0 5 -104 -1550 0
-322 52 2844 0 318 64 0 128 39 2216 0
274 0 -1760 0 44 2 -1000 -256 7 -1369 0
253 14 -17 1000 153 15 0 163 14 -14 2000
227 -1 2491 0 -53 -6 0 27 -5 1939 0
32 16 762 0 -8 18 0 82 15 596 0
493 -12 2477 0 3 -15 -2000 93 -6 1926 0
122 22 234 0 82 20 -1000 92 19 181 0
136 -15 721 0 -4 -13 0 6 -8 560 0
                      4
1831
37 -70 2587 0 -33 -74 0 37 -64 2016 0
82 -28 1807 -2000 22 -21 0 22 -15 1408 0
10 40 -1275 0 40 34 0 -30 30 -993 0
-106 4 4538 0 174 4 0 -16 -2 3538 0
-202 14 312 0 -22 15 0 -52 7 243 0
491 118 2954 0 311 126 0 31 109 2303 0
487 -75 -4098 0 -463 -83 0 -83 -64 -3191 0
-257 -13 434 0 -87 -21 0 -57 -7 335 0
-248 -29 405 -2000 -128 -29 0 -128 -22 316 -1000
4 2 -4329 0 -6 8 0 4 7 -3367 0
-217 -42 844 0 3 -44 0 23 -35 654 0
-578 -15 -1162 0 -18 -15 1000 -178 -12 -904 0
-81 -38 145 0 -51 -38 2000 -51 -31 112 0
-214 -12 -678 0 -4 -10 0 46 -12 -526 0
                      5
-1501
-195 30 -4043 0 -5 29 0 -15 25 -3153 0
-70 -6 -1308 4000 -30 -11 0 -30 -12 -1019 0
116 -1 1734 0 -34 11 0 16 6 1350 0
139 -27 -2673 0 -181 -24 0 -111 -21 -2084 0
-122 -21 2047 0 48 -18 0 138 -14 1594 0
-104 -30 804 0 -24 -49 0 246 -42 625 0
-321 59 2151 0 249 60 0 149 50 1673 0
132 -10 -3527 4000 -38 -2 0 52 -3 -2745 0
109 -2 -37 1000 19 -4 0 -1 -5 -30 0
-68 -4 4034 0 2 -7 0 -88 -6 3137 0
97 39 -1638 0 17 35 0 -83 29 -1273 0
485 7 536 0 55 10 0 105 6 417 0
-8 -1 1193 1000 32 2 -4000 52 1 929 0
174 8 548 0 24 5 0 -46 8 425 0
                      6
1078
-55 -21 3956 0 -5 -20 0 -15 -13 3086 0
3 8 292 -2000 -7 9 0 3 10 227 0
-206 -2 243 0 44 -7 0 4 -4 190 0
-308 -2 521 0 92 -5 0 2 -2 407 0
191 22 -5907 -2000 -29 17 0 -29 9 -4601 0    6
-29 -56 -8007 0 -179 -39 0 -219 -29 -6238 0
214 -51 958 0 154 -51 0 -256 -40 750 0
-207 54 5403 -8000 163 56 0 123 33 4207 0
53 8 -249 1000 103 10 0 93 10 -194 0
-41 -20 -998 0 69 -24 0 129 -19 -776 0
219 -24 1038 0 -41 -18 0 99 -14 807 0
-162 9 653 0 -72 3 0 28 4 508 0
63 38 -2591 -2000 -7 34 2000 -87 29 -2016 0
-133 -6 62 0 -3 -5 0 37 -5 49 0
                      7
-146
175 4 -2566 0 25 5 0 -5 5 -2001 0
-20 9 -883 3000 40 7 0 20 7 -687 0
156 -9 -3991 0 -34 -18 0 -4 -14 -3110 0
306 20 -2025 1000 -114 21 0 176 19 -1578 0
-152 -39 2074 4000 -62 -33 0 -92 -15 1614 0
-58 59 9793 0 82 51 0 -108 36 7630 0
-24 27 -3110 0 -154 26 0 246 26 -2427 0
97 -89 -1663 4000 -103 -92 0 -273 -63 -1294 0
-176 8 -152 -2000 -176 8 0 -146 7 -117 0
-34 22 -613 0 -84 30 0 -104 25 -477 0
-292 -2 1250 0 38 -4 0 -82 -4 973 0
-36 -29 -3057 0 54 -25 0 -186 -20 -2377 0
-273 -42 2504 1000 -13 -40 -1000 97 -32 1948 0
144 -9 -848 0 -26 -8 0 -36 -7 -659 0
                      8
242
94 12 3199 0 -26 7 0 44 0 2491 0
-78 -20 2177 -6000 -48 -19 0 -38 -16 1696 0
37 -11 6414 0 -23 1 0 -23 -2 4998 0
-165 -2 3296 -2000 125 -5 0 -95 -4 2568 0
62 109 3684 -2000 142 99 0 -8 70 2872 0
158 -27 -5415 0 28 -20 0 128 -13 -4219 0
-51 24 331 0 19 29 0 -201 19 260 0
394 84 -3429 0 -36 71 0 254 50 -2673 0
204 -8 351 1000 104 -13 0 114 -14 273 0
306 -30 794 0 16 -34 0 -24 -28 618 0
187 14 -3246 0 -33 13 0 -3 11 -2527 0
65 43 2899 0 5 37 0 255 29 2254 0
298 19 -2108 0 -2 21 2000 -172 14 -1639 0
-63 35 695 0 7 29 0 -23 25 540 1000
                      9
-1158
-271 -24 -5079 0 -1 -20 0 -71 -12 -3955 0
199 23 -2549 3000 59 29 0 39 21 -1988 0
-116 23 -4316 0 64 22 0 44 23 -3363 0
242 2 -2351 1000 -38 7 0 -28 1 -1833 0
-91 -162 -2549 0 -101 -145 0 99 -118 -1986 0
-139 5 1623 -1000 -169 13 0 321 -6 1265 0
-267 -93 6590 0 -97 -96 0 133 -81 5135 0
-556 -28 4492 0 -126 -17 0 -116 -2 3501 0
-195 0 -429 -1000 5 5 0 -45 9 -335 0
-193 54 -1067 0 47 55 0 37 47 -830 0
-81 -3 1471 0 29 2 0 69 1 1147 0
-35 -23 -1163 0 -25 -18 0 -115 -14 -905 0
-84 17 1155 0 16 13 -1000 256 14 896 0
-8 -49 296 0 -8 -38 0 22 -34 230 -2000
                    9 0
2236
296 54 3879 0 26 52 0 46 40 3021 0
-113 -27 2388 1000 -63 -35 0 -43 -25 1864 0
242 -2 -12 3000 -38 -6 0 -48 -9 -9 0    7
-287 -20 2416 -1000 -87 -22 0 13 -9 1884 0
290 77 -550 0 30 65 0 -10 60 -430 0
169 0 1575 2000 309 -22 0 -811 6 1225 0
698 159 -9083 0 138 151 0 -102 130 -7079 0
352 15 -2879 0 332 21 0 92 0 -2243 0
119 3 288 2000 -31 3 0 19 -2 225 0
-112 -28 540 0 -52 -34 0 88 -31 420 0
-14 -4 1677 0 26 -12 0 -74 -9 1303 0
57 -7 1621 0 -23 -7 0 -83 -5 1261 0
-89 -32 -60 0 1 -28 0 -149 -26 -43 0
-14 51 -952 0 16 41 0 -14 36 -741 1000
                      1           5                                                R20
-1921
-228 -41 -1450 0 -58 -37 0 2 -27 -1130 0
28 41 -1685 -2000 48 41 0 38 31 -1315 0
-231 -3 1927 -6000 -1 -5 0 29 -3 1501 0
52 19 -2938 2000 112 18 0 -28 11 -2290 0
-135 58 -536 0 -55 61 0 -15 44 -417 0
-145 -26 -3819 -1000 -215 -19 0 525 -11 -2972 0
-569 -144 4282 0 -19 -127 0 131 -113 3339 0
-253 -52 3028 0 -183 -63 0 -83 -35 2358 0
55 -4 591 -1000 25 -3 0 -5 1 460 0
137 -15 540 0 67 -9 0 -123 -8 420 0
-40 -1 -550 0 -60 6 0 120 2 -427 0
-344 19 -2023 0 46 20 0 56 14 -1572 0
74 22 163 1000 -16 20 0 34 18 124 0
119 -41 724 0 -11 -38 0 99 -32 564 0
3&22699190774 3&121382791142 3&0 3&34000        &&15&&&&&&&&&&&&&&&&&&
                      2
583
126 13 -7 0 56 9 0 -4 2 -3 0
51 -48 905 1000 -39 -39 0 21 -32 705 0
-124 4 -1843 3000 -24 6 0 -4 3 -1436 0
54 -10 1402 -1000 -106 -6 0 124 -13 1092 0
-372 -64 3388 0 88 -69 0 18 -54 2641 0
87 68 5270 0 207 85 0 87 42 4103 0
160 42 3348 0 -100 19 0 -110 26 2607 0
181 36 -3861 0 51 47 0 -49 26 -3007 0
-205 10 -1439 -2000 5 7 0 -5 2 -1121 0
110 25 -602 0 -40 24 0 -30 23 -469 0
98 -9 -1202 0 28 -15 0 -82 -9 -937 0
464 -29 774 0 4 -26 0 54 -22 601 0
30 -8 -409 -2000 10 -8 0 -110 -6 -318 0
-113 29 -1032 0 7 30 0 -93 23 -803 0
-26062 -131432 0 0
                      3
44
-5 -39 737 0 -15 -36 0 -15 -26 571 0
-70 35 -591 -1000 50 26 0 -30 21 -459 0
241 -30 1472 0 41 -25 0 -9 -16 1147 0
6 22 -204 0 96 11 0 -124 21 -157 0
303 -19 -1184 0 -17 -14 0 -57 -12 -924 0
-288 -70 -7293 0 32 -83 0 -158 -55 -5681 0
75 33 -7677 0 25 52 0 185 39 -5982 0
-6 40 1178 0 44 35 0 74 27 918 0
139 -7 1574 4000 -41 -8 0 9 -1 1226 0
-372 -20 324 0 8 -17 0 78 -14 253 0
-126 49 -197 0 24 50 0 -46 40 -151 0
-125 43 202 0 -105 39 0 -75 37 156 0
24 -4 753 1000 4 -6 -1000 114 -6 587 0
-109 -16 1744 1000 21 -14 0 31 -7 1357 0    8
-308 6 0 0
                      4
-312
-148 63 1077 2000 22 59 0 12 49 841 0
3 13 -431 2000 -37 12 0 -17 12 -338 0
53 47 472 0 -17 40 0 23 30 367 0
48 -42 1753 0 -62 -28 0 48 -29 1365 0
44 67 -2656 3000 -46 70 0 4 54 -2069 0    7
243 58 5015 0 -607 49 0 43 53 3907 0
-221 -19 5950 0 -41 -27 0 -311 -28 4637 0
-261 -85 2302 0 -141 -89 0 -71 -62 1792 0
-45 13 -1418 -2000 15 17 -1000 5 5 -1104 0            6
107 33 -1366 0 -53 30 0 7 20 -1063 0
34 -52 583 0 -36 -46 0 44 -38 452 0
-111 -16 -612 0 149 -17 0 89 -20 -475 0
-65 32 -2280 -1000 -15 34 2000 -55 26 -1774 0
152 9 -473 -2000 -38 5 0 -8 -2 -368 0
1398 -41 0 0
                      5
-469
148 2 -4434 -4000 8 9 0 38 5 -3455 0
-48 -38 1310 -1000 2 -29 0 42 -27 1023 0
-298 7 -2169 0 2 14 0 -28 8 -1689 0
-6 56 -3357 0 54 49 0 24 37 -2618 0
13 -59 3562 -6000 83 -68 0 33 -48 2775 0
136 -58 190 0 626 -48 0 86 -58 149 0
80 0 -3318 0 310 3 0 260 11 -2586 0
283 138 -1773 0 113 141 0 223 115 -1380 0
214 -18 774 -1000 54 -22 2000 34 -10 604 0
96 -29 2486 0 66 -30 0 76 -21 1934 0
104 35 -138 0 24 30 0 24 24 -105 0
-3 -35 574 0 -83 -34 0 -43 -26 447 0
60 -29 2808 2000 0 -32 -1000 80 -22 2184 0
149 9 -1103 1000 9 13 0 9 12 -859 0
-588 128 0 0
                      6
1496
-58 -80 3977 2000 -68 -79 0 -88 -66 3098 0
153 16 -1152 -1000 3 9 0 -47 10 -900 0
305 -79 1974 0 25 -84 0 15 -62 1539 0
-121 -40 2677 -1000 -61 -42 0 49 -31 2090 0
-110 50 -4431 3000 -180 55 0 -20 42 -3451 0
-232 57 -1342 0 -52 54 0 -302 55 -1046 0
144 -1 2424 0 -496 -10 0 174 -5 1890 0
-203 -217 2213 0 -143 -213 0 -183 -186 1723 0
-409 8 -100 2000 -139 14 -1000 -149 9 -81 0
149 -8 -1897 0 -91 -9 0 -291 -10 -1475 0
108 -34 1262 0 -32 -37 0 -92 -29 978 0
-130 35 -673 0 -20 34 0 -70 31 -525 0
-54 -21 -1015 -1000 16 -12 1000 -104 -12 -790 0
-184 -31 851 0 36 -33 0 -24 -24 662 0
-356 -82 0 0
                      7
-2237
-32 44 -144 0 38 33 0 88 32 -110 0
-124 -12 1117 2000 -14 -7 1000 -4 -6 873 0
-269 83 -2039 -2000 -29 84 0 -9 64 -1591 0    6
246 -3 4 2000 106 6 0 -214 0 -1 0
137 -60 4543 0 197 -58 0 -3 -47 3538 0
66 -57 254 0 -284 -59 0 236 -52 196 0
-379 -13 -2170 0 371 2 0 -509 -16 -1693 0
120 178 -4661 0 80 169 0 100 151 -3630 0
469 -11 50 -1000 209 -18 0 209 -15 41 0
-255 21 72 0 105 28 0 395 25 54 0
-278 2 -1638 0 32 8 0 112 7 -1272 0
373 7 1739 0 53 13 0 63 10 1355 0
-84 37 -1148 1000 -4 31 -2000 156 25 -892 0
-130 15 -274 0 -10 13 0 10 12 -211 0
249 -37 0 0
                      8
2353
138 6 -429 0 -22 14 0 -82 10 -338 0
8 -3 -1061 -1000 28 -8 -2000 58 -5 -829 1000
295 -72 3074 4000 5 -73 0 45 -58 2396 0
-331 22 -1315 -1000 -91 13 0 149 22 -1022 0
-140 42 -2905 0 -70 36 0 70 27 -2262 0
33 21 359 0 33 38 0 -397 29 284 0
377 -8 3441 0 -73 -16 0 247 -2 2683 0
11 -37 2659 0 111 -28 0 -129 -32 2070 0
-358 6 565 0 -228 6 0 -218 3 441 0
190 -20 1102 0 -30 -28 0 -250 -24 859 0
106 21 713 -1000 -4 22 0 -14 16 556 0
-195 -32 -2510 0 -35 -41 -1000 75 -37 -1954 0
158 -24 2514 -2000 -2 -27 1000 -192 -20 1956 0
250 1 98 0 -60 5 0 -20 0 74 0
-1230 6 0 0
                      9
-852
-132 5 -991 0 48 7 0 48 4 -769 0
41 25 643 0 -19 27 1000 -79 17 503 -2000
-148 72 -3559 -2000 2 72 0 -58 57 -2772 0
119 -38 -74 2000 -21 -32 0 -71 -32 -58 0
41 -45 1351 -1000 -9 -33 0 -79 -30 1050 0
-126 34 -1651 0 224 14 0 694 12 -1291 0
-100 45 -3679 0 -40 53 0 -30 40 -2867 0
-73 -43 2405 0 -93 -46 0 77 -35 1875 0
22 6 -561 0 232 13 0 232 14 -439 0
-114 27 -188 0 26 32 0 6 29 -146 0
38 -23 -447 2000 -32 -26 0 -62 -21 -350 0
-47 19 3459 0 -47 23 2000 -167 20 2690 0
-69 13 -2106 1000 -29 17 0 101 13 -1640 0
-265 -5 355 0 55 -4 0 55 -3 278 0
1434 46 0 0
                   10 0
-233
41 -11 -445 0 -39 -19 0 41 -14 -348 0
-38 -7 -4 0 12 -7 0 102 0 -5 1000
-65 -43 1545 0 -5 -40 0 -5 -31 1203 0
50 45 261 -4000 70 39 0 50 30 202 0
2 80 -388 2000 -98 63 0 -18 60 -299 0
199 -42 2138 0 -321 -36 0 -631 -20 1668 0
114 -47 3535 0 134 -63 0 -86 -44 2754 0
-40 27 -5175 0 -20 12 0 -90 19 -4032 0
187 0 -2363 0 -223 -6 1000 -213 -7 -1840 0            7
155 -19 -1797 0 -85 -29 0 165 -27 -1399 0
11 38 485 -1000 41 34 0 31 30 377 0
-57 -3 -4244 0 143 -6 -1000 163 -3 -3300 0
32 1 473 0 62 1 0 -48 -2 369 0
308 4 -1266 0 -32 -1 0 -62 2 -987 0
-931 -1 0 0
                      1
-46
116 17 1945 0 36 19 0 -54 14 1515 0
-41 -6 -995 0 -1 -6 0 -71 -8 -775 0
39 -7 636 0 9 -10 0 9 -6 495 0
46 -2 158 2000 -24 -3 0 96 -1 125 0
-19 -45 -213 -1000 191 -32 0 31 -38 -167 0
-111 -1 -2508 0 309 0 0 429 -12 -1955 0
-225 18 -6729 0 -285 24 0 145 16 -5242 0
242 -1 3380 0 2 25 0 162 0 2633 0
-90 -16 5191 0 190 -15 -2000 150 -9 4044 0
-296 2 2121 0 74 19 0 -126 16 1649 0
-68 -28 -624 0 -28 -19 0 -38 -17 -483 0
263 6 3338 0 -117 13 0 -237 9 2596 0
24 -3 -45 0 -36 -7 0 104 -2 -36 0
-225 27 1362 -1000 45 26 0 25 19 1060 0    7
256 1 0 0
                      2
585
-58 -10 -785 0 -38 -5 0 -18 -3 -610 0
9 7 1802 2000 -11 5 0 29 5 1406 0
-75 54 404 0 5 52 0 65 41 316 0
-69 -21 1349 -1000 31 -14 0 -129 -12 1050 0
106 -20 33 0 -94 -21 0 86 -6 24 0
349 54 3842 0 -41 55 0 -291 48 2995 0
161 25 7948 0 91 37 0 71 21 6191 0
-238 26 -3769 0 82 4 0 -78 28 -2936 0
-131 29 -3884 0 -171 30 1000 -111 22 -3025 0
265 0 -695 0 -35 -10 0 -65 -6 -537 0
13 -11 1850 0 13 -18 0 163 -15 1437 0
-192 -15 -1838 0 48 -21 0 388 -17 -1430 0
-154 7 124 0 -24 10 -1000 -124 7 99 0
131 -35 -1282 2000 -59 -28 0 31 -22 -995 0
-295 -47 0 0
                      3
-1032
-283 -18 245 0 27 -25 0 47 -21 189 0
-23 -9 -1364 -4000 7 -6 -1000 -13 -6 -1065 0
368 -41 -2644 0 -2 -37 0 -62 -34 -2061 0
53 -6 -2436 2000 -57 -7 0 -7 -7 -1898 0
-107 38 -323 1000 3 32 0 -87 20 -249 0
-622 -41 -2752 0 -42 -42 0 478 -32 -2145 0
-299 -24 -5056 0 141 -35 0 -119 -25 -3938 0
268 -47 11115 0 -112 -29 0 -72 -39 8660 0
279 -14 30 0 129 -13 0 79 -11 21 0
-71 12 -188 0 29 11 0 119 9 -150 0
66 36 -2375 0 6 37 0 -214 30 -1847 0
173 37 -857 0 23 37 0 -297 32 -665 0
125 -10 352 -1000 15 -7 2000 95 -8 271 0
-36 2 2380 -1000 54 -6 0 -46 -5 1849 0
654 17 0 0
                      4
611
367 37 -2662 -1000 -23 44 0 -43 37 -2073 0
201 4 886 2000 1 2 2000 1 3 692 0
-630 -5 2199 0 -20 -1 0 10 4 1713 0
46 44 727 -1000 -24 42 0 26 39 566 0
0 -7 2282 -2000 -30 -1 0 -40 1 1775 0
301 -31 1232 0 51 -28 0 -509 -20 960 0
453 1 2682 0 -27 5 0 -17 13 2088 0
-230 8 -13531 0 70 9 0 90 11 -10544 0
-278 3 2368 0 -48 2 0 -8 1 1847 0
-19 -12 1114 1000 -49 -7 0 -109 -10 868 0
-273 -16 415 0 -23 -16 0 87 -12 324 0
-422 -29 1900 0 -42 -27 0 28 -24 1476 0
-13 -2 -63 2000 37 -6 -1000 -83 0 -48 0
2 28 -2190 0 -8 32 0 2 26 -1703 0
226 74 0 0
                      5
307
-146 -36 4077 2000 24 -41 0 14 -36 3177 0
-203 20 -2091 0 17 23 -1000 -13 16 -1631 0
456 22 1088 0 6 17 0 -4 11 849 0
-264 -63 2631 1000 106 -65 0 76 -57 2051 0
109 -18 -4430 1000 119 -24 0 9 -17 -3449 0
-45 100 -4082 0 -125 88 0 115 67 -3182 0
-190 17 9 -1000 -130 12 0 60 6 10 0
69 72 6011 -1000 -51 48 0 69 35 4685 0
134 -11 -1892 0 -16 -6 0 -36 -7 -1474 0
-170 21 -3775 -2000 50 17 0 270 18 -2936 0
510 4 1605 0 20 6 0 0 2 1247 0
440 9 445 0 -10 13 0 160 9 347 0
-7 25 -732 -1000 -27 27 0 83 17 -568 0
8 -21 771 0 -2 -16 0 -2 -14 599 0
-810 -87 0 0 3&22698839972 3&121380952973 3&34000 3&22698848482 3&94407401127 3&0 3&34000            5     5
                      6
-144
-16 33 -1820 -1000 4 37 0 24 30 -1419 0
197 -41 2739 0 -33 -41 0 7 -32 2135 0
-67 -27 -2839 0 3 -28 0 3 -23 -2213 0
239 52 -4259 -2000 -81 56 0 -111 44 -3318 0
-116 4 5262 0 -226 7 0 74 4 4100 0
159 -141 7445 0 -1 -121 0 179 -103 5803 0
73 -42 -1989 2000 113 -42 0 -7 -34 -1553 0
62 -166 3180 2000 62 -147 0 -198 -111 2478 0
58 -4 445 0 58 -13 0 38 -5 346 0
139 -35 5685 1000 9 -36 0 -341 -32 4421 0
-305 -29 -1068 0 -35 -26 0 5 -18 -830 0
79 -40 374 0 -11 -48 0 -191 -36 291 0
30 -29 863 1000 -30 -29 0 -130 -22 669 0
-4 -18 -1044 0 -14 -23 0 66 -19 -809 0
194 -3 0 0 -24568 -131320 0 -24868 -102139 0 0
                      7
-438
-12 -62 -578 0 -32 -65 0 -22 -49 -450 0
-106 5 -1044 0 4 1 0 -6 3 -813 0
7 7 1515 0 17 9 0 7 10 1181 0
40 -40 3120 1000 -20 -39 0 20 -31 2428 0
-28 -16 -3871 0 182 -11 0 -28 -14 -3019 0
-156 122 -6770 0 -6 115 0 -206 98 -5275 0
-232 32 1946 -1000 78 34 0 -142 26 1519 0
-243 191 -8962 -1000 -43 182 0 167 140 -6984 0
-110 2 1137 2000 -40 5 0 -10 2 885 0
258 14 -3795 0 -62 15 0 218 14 -2951 0
-35 24 -179 0 45 18 0 -5 15 -140 0
-639 51 -3523 0 61 62 0 121 51 -2741 0
-47 -10 109 -2000 53 -13 0 203 -10 86 0
-131 23 1759 0 9 22 0 -51 23 1364 0
284 30 0 0 -3 15 0 177 14 0 0
                      8
94
133 64 471 0 3 66 0 -7 52 367 0
-39 29 -425 0 21 30 0 31 24 -331 0
-173 0 -225 0 -33 -5 0 -13 -5 -175 0
-167 7 -1516 0 83 2 0 103 10 -1177 0
14 13 2463 0 -26 0 0 -56 8 1922 0
2 -64 2045 0 -218 -71 0 92 -64 1592 0
154 -19 -2294 0 -256 -9 0 44 -11 -1789 0
-116 -88 7898 0 74 -85 0 -196 -66 6154 0
19 10 -2984 -4000 -1 13 0 -21 12 -2323 0
-366 -17 65 0 44 -16 0 -86 -14 50 0
-19 -9 -735 0 11 -7 0 51 -7 -570 0
423 -20 2466 0 -47 -31 0 -117 -27 1919 0
-45 20 -1448 1000 -35 22 1000 -175 18 -1126 0
-26 -3 -1787 0 -16 -4 -1000 4 -9 -1386 0            7
-242 -11 0 0 -32 -27 0 -242 -29 0 0
                      9
575
-142 6 -685 -1000 38 1 0 18 -1 -533 0
5 -10 -158 0 -15 -9 0 -15 -9 -125 0
238 32 518 0 28 34 0 28 28 402 0
32 19 1498 0 -28 22 0 -38 11 1164 0
434 34 -2773 0 -36 45 0 174 32 -2162 0
232 -2 4885 0 442 -16 0 -288 15 3807 0
87 28 1238 0 267 17 0 197 20 965 0
230 -10 -4418 0 -110 -2 0 220 -4 -3441 0
113 14 2153 2000 -17 10 0 3 4 1676 -1000                  6
261 50 1585 0 1 52 0 -39 47 1234 0
121 24 2400 0 -19 21 -1000 -79 19 1864 0            7
162 -4 444 0 22 0 0 52 0 344 0
154 13 1815 -2000 64 12 -2000 44 12 1411 0
248 7 1776 1000 -2 8 2000 28 10 1378 0    8
46 109 0 0 106 123 0 46 111 0 0
                    1 0
-384
-3 -75 2458 2000 -63 -66 0 -13 -53 1913 0
-17 -29 1166 0 23 -28 0 -17 -22 911 0
-235 -19 -1656 0 -15 -12 0 -15 -13 -1289 0
-42 15 -2584 0 -72 13 0 -72 9 -2012 0
-616 8 3374 0 14 0 0 -216 3 2629 0
-172 10 -4707 0 -322 38 0 418 -5 -3668 0
-62 -19 644 0 -292 -21 0 -102 -19 501 0
500 -17 6004 0 110 -17 0 -180 -6 4676 0
-85 -30 161 0 5 -24 0 5 -17 126 2000
-202 -47 -57 0 -62 -49 0 148 -46 -46 0
-92 -30 -1836 0 -42 -27 2000 88 -25 -1425 0
-379 7 -608 0 11 8 0 151 7 -471 0
-221 -27 -1996 4000 -71 -21 1000 79 -23 -1553 0
-74 -16 -650 -2000 16 -15 -1000 -64 -16 -504 0
76 -246 0 0 -164 -240 0 76 -201 0 0
                      1
-1190
9 73 -1988 -1000 49 67 0 29 59 -1547 0
31 59 -1613 -3000 -49 57 0 1 47 -1258 0
77 -51 1738 2000 17 -59 0 -33 -45 1354 0    7
234 -42 2039 -1000 24 -43 0 -6 -31 1589 0
41 -109 -6742 0 -19 -96 0 141 -83 -5253 0
-237 69 -3868 0 613 66 0 -47 75 -3013 0
-339 3 -1717 0 211 7 0 1 6 -1336 0
-751 35 -7169 0 -91 26 0 159 14 -5585 0
-1 16 285 0 59 5 0 29 6 222 -1000
-11 16 -2307 0 99 13 0 -171 10 -1793 0
66 16 387 0 36 17 -1000 -94 13 299 0
286 -5 -421 0 16 -8 0 -184 -9 -329 0
255 21 2044 -2000 15 13 0 -85 16 1591 0
-33 1 -407 1000 17 1 0 57 4 -315 0
-410 240 0 0 200 229 0 -410 185 0 0
                      2
2173
62 -29 -854 0 -8 -28 0 -28 -30 -665 0
76 -54 2307 6000 26 -52 0 6 -44 1797 0
247 84 -785 -4000 -13 89 0 57 72 -612 0
-162 24 -749 2000 88 25 0 188 15 -585 0
291 59 11615 -4000 11 43 0 -69 45 9051 0    6
496 -116 7010 0 -784 -125 0 -54 -117 5461 0
459 14 3343 0 -1 16 0 -161 11 2602 0
426 0 5390 0 66 -1 0 -134 -2 4202 0
8 -7 -894 0 -72 5 0 -32 0 -697 0
173 12 3108 0 -77 19 0 13 22 2417 0
-19 -15 -345 0 1 -17 0 31 -10 -268 0
184 17 114 0 -66 17 0 64 19 89 0
-120 -7 -620 1000 10 -7 0 -30 -8 -482 0
-194 34 -826 0 -54 37 1000 -14 29 -646 -1000            8
497 -163 0 0 -123 -154 0 497 -123 0 0
                      3
-971
-48 9 1669 0 -8 4 0 12 8 1299 0
-87 17 -2647 -3000 23 19 0 13 16 -2061 0
-166 -57 1030 2000 4 -57 0 -36 -45 804 0
5 0 1720 -1000 -25 4 0 -195 9 1341 0
-44 96 -11964 8000 46 105 0 96 78 -9324 0
-645 63 -4033 0 565 65 0 -165 71 -3142 0
-128 -47 -4111 0 -58 -54 0 312 -42 -3200 0
-168 -5 -5873 0 -58 6 0 42 6 -4580 0
-121 14 -733 0 29 8 0 19 9 -571 1000                  7
-73 -19 -1705 0 47 -26 0 167 -29 -1327 0
-133 25 490 0 -3 26 0 -3 19 381 0
-464 -28 867 0 26 -23 0 16 -22 675 0
-9 3 -1575 -2000 -39 9 0 181 6 -1227 0
265 -54 2620 0 75 -60 -2000 -15 -48 2040 2000
626 168 0 0 36 138 0 626 111 0 0
                      4
35
45 -15 1085 2000 -5 -6 0 -15 -5 845 0
56 18 1387 3000 -14 12 0 -24 9 1079 0
-74 27 -1669 0 -4 19 0 16 12 -1303 0
-71 -42 -1197 0 -41 -46 0 -51 -36 -932 0
-131 -167 14348 -4000 -1 -162 0 -141 -133 11181 0
543 36 4495 0 -237 30 0 293 14 3503 0
-40 55 3786 0 70 62 0 -270 52 2949 0
109 38 4890 0 79 29 0 99 27 3812 0
160 -26 1695 0 0 -23 0 -20 -22 1322 -2000
35 -9 630 0 -45 -4 0 -155 2 491 0
423 -29 -218 0 3 -22 0 93 -20 -168 0
119 30 -2424 0 19 23 0 -31 18 -1886 0
30 -20 2732 1000 80 -25 0 -160 -17 2127 0
-55 28 -2429 0 -65 34 1000 -25 24 -1890 -1000
-1815 -144 0 0 -85 -112 0 -1815 -97 0 0
                      5
-231
112 29 -4570 -4000 42 27 0 12 19 -3560 0
-173 -22 370 -6000 -3 -21 0 17 -14 290 0
17 -9 849 0 27 0 0 -63 2 664 0
129 93 -1852 0 -41 102 0 169 72 -1445 0
102 176 -20748 0 -8 166 0 32 131 -16167 0
-156 -88 -6253 0 -236 -98 0 -86 -68 -4872 0
-151 -35 -2235 0 -21 -39 0 39 -28 -1744 0
47 -117 -500 0 -213 -113 0 -213 -87 -389 0
-80 42 -1957 0 0 37 0 -10 36 -1527 1000
-179 40 -1790 0 51 38 0 41 32 -1393 0
-445 38 -691 0 15 28 0 -125 28 -540 0
85 -10 4377 0 -45 -7 0 -135 -2 3404 0
-49 30 -2067 0 -99 33 0 -9 23 -1608 0
-21 18 1486 0 -1 11 0 99 14 1158 0
2139 5 0 0 69 4 0 2139 14 0 0
                      6
-124
-394 -52 7759 2000 -24 -57 0 36 -44 6047 0
129 -1 -908 3000 -11 3 0 -11 1 -708 0
-76 -1 847 0 -56 -7 0 114 -5 659 0
-142 -75 1464 0 128 -89 0 -72 -61 1144 0
-149 -173 18034 0 -59 -165 0 11 -125 14053 0
-276 82 4031 0 354 101 0 -106 56 3139 0
290 17 850 0 -100 24 0 150 5 665 0
-168 177 -1241 0 192 167 0 162 123 -968 0
-7 -45 2839 1000 -17 -44 0 3 -39 2214 0
247 -36 1715 0 27 -41 0 -53 -36 1335 0
79 -52 2476 0 -31 -50 0 49 -43 1927 0
64 -44 -3311 0 54 -40 0 234 -37 -2574 0
9 -24 530 0 59 -25 0 59 -18 411 0
38 -25 -1808 0 38 -18 -1000 -132 -17 -1410 0            7
-1858 64 0 0 152 50 0 -1858 35 0 0
                      7
669
502 37 -9019 0 -28 42 0 -88 32 -7029 0
-8 22 1244 0 12 22 0 32 14 968 0
126 -3 -989 0 36 2 0 -74 1 -772 0
223 18 -541 -3000 -87 21 0 13 12 -425 0    6
250 131 -8531 0 30 124 0 120 99 -6650 0
406 -58 256 0 -84 -55 0 -334 -21 200 0
41 27 -1826 0 41 19 0 -49 28 -1422 0
-105 -147 -169 0 -45 -132 0 5 -103 -130 0
55 23 -2125 -2000 35 30 0 35 25 -1657 0
-17 33 39 0 -117 41 0 163 33 29 0
340 70 -3854 0 40 67 0 -30 52 -2996 0
-213 98 -683 0 17 96 0 -63 79 -531 0
-6 18 518 0 34 18 0 14 16 404 0
-78 1 2516 0 2 -3 2000 52 -3 1960 0
1235 14 0 0 -255 33 0 1235 26 0 0
                      8
-418
-264 41 5592 0 36 36 0 66 33 4356 0
97 -10 -2340 0 -13 -16 0 -23 -8 -1822 0
20 17 -1140 0 -10 18 0 20 13 -886 0
-249 9 5494 6000 -59 18 0 -29 10 4283 0
6 -56 2851 0 -4 -48 1000 -144 -42 2224 0
-88 30 -3187 0 -58 20 0 722 -2 -2482 0
-281 -68 1402 0 109 -59 0 -101 -50 1089 0
100 66 -955 0 50 56 0 80 47 -746 0
73 4 742 1000 13 -3 0 3 -5 579 0
-321 -17 -583 0 89 -23 0 -221 -19 -453 0
-458 -68 4631 0 -88 -61 1000 42 -47 3600 0            8
75 -90 3566 0 -85 -93 0 -65 -75 2772 0
22 -10 -147 -1000 -88 -10 0 -78 -10 -114 0
8 22 -3074 0 -32 24 -1000 18 21 -2392 0
-575 -103 0 0 115 -119 0 -575 -92 0 0
                      9
19
-27 -87 -1686 -2000 -27 -79 0 -7 -68 -1311 0
-159 -19 2263 0 41 -15 0 21 -14 1763 0
-6 -42 2873 0 4 -47 0 -16 -37 2237 0
50 -40 -9907 -3000 70 -53 0 -50 -33 -7721 0
-286 -10 -134 0 4 -20 -2000 44 -17 -104 0
-21 -25 2321 0 49 -9 0 -361 2 1808 0
-26 70 -524 1000 -156 62 -1000 4 45 -405 0
206 -61 5700 0 -104 -59 0 -284 -47 4442 0
-107 -11 -790 1000 -67 -9 0 -37 -5 -616 0
326 -34 195 0 -44 -29 0 236 -25 153 0
90 21 -3664 0 110 22 -2000 -50 15 -2850 0
-15 42 -4038 0 45 42 0 85 35 -3141 0
21 4 -1111 2000 61 2 0 41 0 -866 0
77 -31 2940 0 -3 -31 0 47 -28 2287 0
146 99 0 0 -24 99 0 146 75 0 0
                    2 0
-228
75 49 172 4000 15 40 0 -25 37 133 0
3 6 -392 0 -67 7 0 -37 6 -305 0
-118 60 -3001 0 2 62 0 22 51 -2337 0
210 64 6636 1000 90 67 0 300 53 5173 0    7
197 28 -995 0 -33 36 1000 -53 33 -777 0
-103 18 1180 0 -163 -11 0 -163 4 920 0
303 -78 2606 -2000 43 -79 2000 163 -61 2028 0
-317 61 -6756 0 73 66 0 353 51 -5264 0
10 2 188 -2000 40 3 0 30 2 147 0
-148 44 -762 -1000 32 44 0 -228 42 -594 0
271 13 479 0 -69 3 1000 101 9 374 0
262 -38 2829 0 -28 -34 0 -68 -29 2202 0
40 -15 1441 -1000 -20 -10 0 60 -5 1123 0
-71 9 -2048 0 69 5 0 -31 9 -1594 0
-351 -9 0 0 -91 -12 0 -351 -8 0 0
                      1
233
-42 -44 2266 -2000 -12 -36 0 8 -35 1765 0
193 22 -960 0 53 23 1000 13 18 -749 0
134 -72 2662 0 -6 -72 0 -36 -57 2072 0
-142 -63 -1209 -2000 -172 -50 0 -382 -48 -945 0
-89 -36 617 4000 51 -44 0 61 -34 481 0    7
15 -15 -1920 0 165 19 0 375 -9 -1498 0
-331 82 -3572 1000 -51 82 -1000 -211 70 -2781 0
54 -4 1049 0 -76 -15 0 -296 -3 817 0
-98 -14 604 1000 -38 -17 0 -48 -12 469 0
-121 -36 2307 2000 -11 -37 0 119 -34 1794 0
-193 -16 2462 0 37 -7 0 -123 -10 1913 0
-305 36 -975 0 65 35 0 5 32 -759 0
-151 10 -935 1000 -1 5 0 -131 3 -729 0
-47 -5 1958 0 -37 -1 1000 -47 -4 1523 0            8
383 -69 0 0 113 -58 0 383 -44 0 0
                      2
-430
42 86 -4121 0 32 74 0 12 68 -3211 0
-190 -10 425 0 -20 -13 -2000 30 -9 331 0
-118 75 -2281 0 22 73 0 62 59 -1775 0
-70 68 -1001 1000 160 55 0 150 51 -777 0
-171 26 380 -8000 -11 34 0 39 23 296 0
-92 42 -142 0 -102 12 0 -592 27 -109 -1000
61 -70 3222 0 91 -62 0 201 -58 2509 0
188 -21 3689 0 128 -4 0 98 -18 2875 0
207 28 13 -2000 127 33 0 117 25 12 0
437 39 -2348 -1000 7 38 0 127 31 -1826 0
28 11 -3473 0 -22 9 0 78 6 -2699 0
268 -4 -687 -1000 -32 -5 0 48 -7 -534 0
124 8 618 -2000 14 8 1000 124 7 482 0
129 28 -1699 0 -61 26 -2000 -11 23 -1319 0
579 45 0 0 69 47 0 579 34 0 0
                      3
1321
-65 -43 723 0 -35 -28 0 25 -33 564 0
122 -9 48 -2000 22 -7 1000 -68 -6 39 0
51 -41 2025 0 -9 -36 0 -19 -33 1578 0
-79 -53 942 3000 -79 -57 0 -39 -46 732 0
566 32 -2688 4000 26 32 0 -14 26 -2093 0
267 -64 1515 0 197 -44 0 757 -40 1180 2000
267 72 -4482 0 117 64 0 -163 58 -3492 0
358 12 -1887 0 -92 -7 0 108 5 -1471 0
-145 -15 -475 4000 -215 -19 0 -205 -17 -371 0
-261 -12 701 0 -21 -13 0 -171 -13 547 0
-42 12 1906 0 -22 10 0 -42 9 1480 0
-532 -5 1583 2000 -42 0 0 -52 -1 1230 0
-47 4 -371 1000 -37 9 -2000 -57 6 -290 0
18 -25 713 0 68 -24 1000 138 -23 551 0
-1450 17 0 0 -210 1 0 -1450 4 0 0
                      4
-1322
-97 -42 2686 2000 -17 -49 0 -37 -34 2093 0
-75 7 295 4000 -35 5 0 75 2 229 0
33 -1 -2637 0 -17 -4 0 -47 -2 -2057 0
305 23 2197 -6000 -75 45 0 125 32 1712 0
-344 -57 4722 0 -94 -66 0 -64 -54 3677 0
-8 64 -1935 0 -18 53 0 -398 49 -1507 -1000
-172 -68 4021 0 -142 -61 0 68 -50 3133 0
-809 6 -2290 0 31 21 0 -159 16 -1784 0
46 11 -90 -2000 196 10 0 206 11 -71 1000
-107 -14 1128 0 -7 -11 0 -27 -6 875 0
-86 -22 106 0 64 -23 -1000 -6 -17 85 0            7
665 25 -2176 -1000 45 17 0 -75 13 -1690 0
-61 -21 221 0 59 -21 1000 -21 -16 174 0
-164 9 -236 0 -34 12 0 -174 12 -180 1000
929 33 0 0 269 32 0 929 25 0 0
                      5
855
387 66 -489 -4000 -3 60 0 -33 51 -382 0
18 8 515 -2000 28 6 0 -52 7 400 0
9 36 2789 0 19 34 0 49 30 2174 0
-218 -17 -6669 3000 112 -38 0 -78 -33 -5195 0
-213 80 -2298 0 87 86 0 27 71 -1787 0
-297 -21 674 0 -347 -22 0 -57 -28 524 0
-3 35 448 0 37 33 0 237 27 350 0
603 -45 6848 0 53 -47 0 53 -47 5336 0
-69 -12 1250 -2000 -89 -10 0 -119 -10 977 -2000
125 33 -2598 0 75 30 0 45 27 -2020 0
383 23 12 0 -27 23 2000 63 18 8 0
-527 -58 2474 0 13 -56 0 183 -44 1922 0
86 22 -168 0 -24 17 -1000 106 13 -133 0
48 6 -47 1000 -32 0 0 118 0 -39 -2000
137 -89 0 0 -223 -68 0 137 -57 0 0
                      6
-483
-268 -38 -2150 2000 132 -28 0 152 -28 -1674 0
17 -21 -862 -1000 -3 -14 0 27 -13 -668 0
8 -66 -2322 0 -42 -67 0 -42 -58 -1808 0
170 20 6806 -2000 -10 29 0 -50 34 5302 0
287 -157 -94 -2000 -73 -152 0 -33 -122 -78 0
309 -26 1367 0 479 -12 0 199 -18 1066 0
45 7 -4753 0 -25 7 0 -485 5 -3705 0
-44 89 -11261 0 -84 75 0 66 72 -8774 0
202 0 -2052 4000 42 1 0 82 1 -1602 1000
-18 -61 3565 0 -118 -52 0 92 -50 2773 0
-293 -20 -1069 0 -3 -15 -1000 -53 -15 -832 0
508 37 -1839 0 8 39 0 -142 35 -1430 0
-8 -24 -50 0 -18 -22 2000 -158 -17 -37 0
116 -17 255 -2000 126 -13 0 -84 -12 198 1000
-580 -18 0 0 150 -26 0 -580 -24 0 0
                      7
645
58 18 1780 0 -122 12 0 -212 11 1386 0
-82 17 -439 2000 -42 14 0 -32 12 -346 0
16 61 3019 0 56 66 0 6 58 2351 0
-156 -2 -5496 4000 -26 -7 0 64 -14 -4283 0
183 163 -4613 4000 33 159 0 43 127 -3591 0
-224 7 -486 0 -294 -18 0 -514 0 -380 0
77 -17 3953 0 27 -29 0 247 -21 3082 0
-468 -67 7331 0 32 -58 0 -178 -51 5710 0
-337 17 412 -2000 -77 18 0 -117 15 323 -1000
9 60 -4408 0 129 45 0 -121 43 -3429 0
-32 -17 2057 -1000 -42 -20 0 -2 -13 1601 0
-470 13 1513 0 -30 12 0 90 6 1177 0
-36 26 141 0 24 26 -1000 64 20 109 0
-157 20 -118 1000 -97 18 0 63 15 -90 0
616 164 0 0 -54 161 0 616 136 0 0
                      8
-1238
-301 -28 -750 0 -11 -21 0 129 -14 -584 0
72 -7 738 -1000 62 -8 0 42 -5 577 0
-39 -26 -2461 0 -29 -27 0 31 -24 -1916 0
-156 -5 6149 -2000 -46 2 0 -76 2 4793 0
-569 20 5360 -2000 131 13 0 71 14 4176 0
52 60 -937 0 52 76 0 792 71 -728 0
-345 4 789 0 -35 19 0 75 5 614 0
283 -23 3644 0 -37 -18 0 283 -12 2842 0
342 -35 2977 -1000 62 -38 0 92 -30 2318 2000
97 -16 3449 -1000 -53 -13 0 47 -11 2684 0
-36 56 -2426 2000 54 56 0 34 46 -1887 0
202 -21 -1793 0 -38 -20 0 -78 -17 -1394 0
89 5 -695 0 -1 3 0 69 3 -541 0
102 -15 -72 0 2 -13 0 -68 -8 -56 0
-719 -191 0 0 -69 -200 0 -719 -160 0 0
                      9
609
344 32 374 -1000 14 26 0 4 19 291 0
56 17 -34 -2000 -44 15 0 -14 10 -28 0    6
-67 6 582 0 13 5 0 -17 3 451 0
448 -37 -3996 -1000 18 -39 0 188 -28 -3115 0
307 -186 2488 0 -163 -176 0 -113 -146 1937 0
72 -87 -1750 0 -88 -85 0 -798 -89 -1365 0
374 36 -5669 0 74 31 0 -216 36 -4419 0
90 58 -8315 0 100 54 0 -210 42 -6479 0
-136 41 -3836 2000 4 42 0 -26 32 -2988 -1000
-121 4 -878 2000 -31 11 0 -81 8 -683 0
132 -62 1623 -1000 -38 -59 1000 -38 -51 1261 0            8
12 -1 1570 1000 82 -5 0 2 -1 1221 0
56 -40 1856 0 -24 -37 0 -44 -30 1444 0
69 5 265 0 19 6 0 59 3 204 0
680 125 0 0 130 141 0 680 110 0 0
                    3 0
180
55 -26 -1644 2000 45 -25 0 -65 -22 -1281 0
-66 -33 -389 4000 24 -30 0 -16 -24 -302 0
-4 -3 -456 0 -4 0 0 -14 0 -353 0
-344 77 76 2000 56 72 0 -324 57 60 0
1 71 -3755 0 71 64 0 11 50 -2923 0
-70 47 4995 0 180 46 0 450 53 3892 0
-178 -80 7301 0 -118 -78 0 282 -68 5691 0
-66 -17 5987 0 -106 -23 0 4 -25 4662 0
-21 -30 2519 -1000 -51 -30 0 -1 -21 1963 0
-160 -31 461 -1000 30 -33 0 120 -31 357 0
-91 60 -1918 0 69 53 -2000 -31 46 -1489 0
82 13 -567 -2000 -68 19 0 122 15 -442 0
-355 37 -1715 1000 5 36 0 -65 31 -1334 0
-98 7 -511 0 42 2 0 12 0 -396 0
-519 -50 0 0 -79 -62 0 -519 -52 0 0
                      1
-485
-291 26 4866 -1000 -41 27 0 69 27 3793 0
-113 19 921 -2000 -23 16 0 17 15 719 0
106 -2 523 0 -14 -7 0 36 -5 407 0
80 -59 1189 -1000 0 -56 0 300 -48 926 0
30 135 -2744 -2000 -30 138 0 120 111 -2141 0    6
10 -20 -2265 0 -140 -20 0 210 -27 -1764 0
25 50 -4877 0 5 39 0 -235 41 -3799 0
-220 11 -5709 0 60 23 0 80 21 -4445 0
64 17 -2625 1000 34 17 0 -6 10 -2047 0
109 26 -1851 0 -21 23 0 19 23 -1439 0
25 -64 3777 0 -85 -58 1000 65 -49 2935 0
-150 -14 -691 1000 10 -17 0 -240 -16 -537 0
321 -31 631 -2000 31 -30 0 151 -31 490 0
-148 -25 659 0 -88 -19 0 -58 -13 513 0
571 23 0 0 41 33 0 571 31 0 0
                      2
366
310 -43 -5572 0 20 -46 0 -60 -42 -4343 0
188 -2 -1453 -2000 48 3 0 -2 -1 -1135 0
-123 -1 180 0 7 3 0 -13 3 139 0
58 14 -1154 3000 -82 14 0 -132 16 -900 0
67 -186 7046 4000 -43 -181 0 -163 -134 5492 0
-59 10 -1767 0 1 2 0 -389 9 -1377 0
-263 -6 3628 -1000 27 18 0 -63 6 2823 0
217 -21 6024 0 -83 -38 0 -53 -22 4693 0
-212 -15 3002 -2000 38 -17 0 48 -12 2341 0
507 -13 1200 0 -13 -6 0 -73 -6 933 0
193 29 -2319 0 13 26 0 3 21 -1804 0
190 14 1047 0 20 7 0 310 7 815 0
-55 25 -426 1000 -45 25 0 -125 27 -329 0
219 30 -6 0 39 25 0 59 19 -5 0
58 -40 0 0 -92 -57 0 58 -47 0 0
                      3
580
-143 49 2803 0 7 51 0 17 41 2184 0
-75 17 2230 4000 -75 16 -1000 -25 16 1740 0
159 -13 605 0 29 -16 0 -31 -14 472 0
-123 -9 2485 -6000 27 -10 0 77 -6 1938 0
-148 121 -6203 -2000 102 114 0 42 77 -4834 0
29 25 -1527 0 -71 34 0 179 14 -1191 0
573 -17 -3795 2000 -37 -44 0 333 -34 -2953 0
227 41 -4638 0 17 63 0 97 36 -3615 0
244 36 -2269 1000 -66 37 0 -66 32 -1768 0
-730 26 60 0 90 13 0 20 13 48 0
-362 44 -3227 0 48 45 0 8 39 -2507 0
-266 -22 -392 0 54 -9 1000 -206 -6 -305 0
-137 -14 488 -1000 63 -14 0 33 -12 376 0
-12 -16 -1548 -1000 -22 -12 0 -22 -8 -1205 0
-415 34 0 0 45 52 0 -415 42 0 0
                      4
-820
-67 -6 -1417 -3000 -7 -8 0 3 -2 -1104 0    6
-63 -31 -3125 -2000 57 -35 2000 47 -29 -2437 0
-95 44 -2549 0 -35 42 0 45 36 -1984 0
133 56 -4582 3000 153 59 0 -87 31 -3571 0
-26 -29 2417 0 -76 -26 0 84 -13 1882 0
177 -22 5110 0 447 -23 0 -13 -6 3983 0
-262 70 2000 -1000 248 86 0 -202 67 1555 0
-585 -126 5232 0 105 -133 0 -155 -89 4077 0
-91 -49 1541 -1000 59 -46 0 69 -41 1200 0
324 -31 1759 0 -156 -19 0 -66 -17 1367 0
326 -73 5867 0 -24 -74 0 -24 -63 4560 0
166 38 -394 0 -144 31 -2000 36 23 -307 0
206 17 -218 2000 -54 11 0 -4 9 -166 0
-14 4 2066 2000 26 0 0 -4 -1 1609 0
-1125 -4 0 0 25 -9 0 -1125 -9 0 0
                      5
283
22 -37 1505 6000 -38 -34 0 -8 -31 1173 0
177 35 2359 2000 -13 30 -1000 -33 23 1841 0
14 -43 2208 0 -6 -37 0 -26 -32 1717 0
-162 -64 3381 -3000 -82 -66 0 38 -39 2634 0
98 -19 781 0 38 -22 0 -172 -20 611 0
-215 -15 -2253 0 -435 -15 0 65 -16 -1757 0
-227 -96 -1182 0 -267 -97 0 83 -81 -919 0
428 126 -4595 0 -82 117 0 198 85 -3579 0
-71 12 -446 2000 -91 8 0 -121 10 -347 0
-21 -5 -2848 0 99 -7 0 -21 -6 -2216 0
68 30 -3828 0 -12 37 0 -12 33 -2975 0
62 -44 915 0 82 -45 1000 102 -38 711 0
-152 -12 29 -1000 -12 -5 0 -12 -8 20 0
-124 -15 -346 -1000 26 -11 0 6 -10 -272 0
1879 -9 0 0 -111 -14 0 1879 -11 0 0
                      6
232
46 22 -822 -3000 46 23 0 16 20 -641 0
-72 -49 -407 -4000 -2 -38 0 8 -30 -321 -1000
-57 13 606 0 13 10 0 -7 10 474 0
166 -41 1910 6000 -104 -37 0 16 -33 1489 0
-63 21 -2777 3000 -3 25 0 197 18 -2165 0    7
54 -29 -375 0 -96 -33 0 -406 -31 -290 0
531 89 1706 0 181 77 0 -79 66 1329 0
202 -13 1346 0 12 -14 0 -168 -14 1047 0
163 11 -373 -1000 93 18 0 143 10 -292 0
-197 47 457 0 -17 43 0 193 32 358 0
-299 7 2201 0 61 -7 0 41 -9 1712 0
-42 9 411 1000 58 13 0 -22 16 321 0
230 -18 676 1000 40 -20 0 0 -12 528 0
135 36 -2098 0 5 31 0 -5 27 -1630 0
-878 26 0 0 142 22 0 -878 21 0 0
                      7
-322
20 17 21 0 0 8 0 0 6 17 0
-92 61 -837 2000 -12 59 0 -2 49 -649 2000
83 -3 -2031 0 23 -3 0 33 -4 -1583 0
-28 134 -5357 -3000 -68 122 0 42 104 -4175 0
356 -35 2661 -6000 -14 -39 0 -34 -24 2074 0
115 101 -586 0 335 100 0 485 94 -459 0
-470 -98 -1590 0 -190 -87 0 90 -70 -1239 0
-392 -49 335 0 -2 -33 0 8 -23 262 0
-75 21 68 0 -15 13 0 -85 17 54 0
308 -55 1840 1000 18 -55 0 -102 -38 1430 0
24 3 -1828 1000 -76 13 0 -56 14 -1423 0
-88 31 -3474 -2000 -78 29 0 -158 21 -2703 0
-254 42 -1792 -2000 -34 42 0 56 34 -1395 0
-55 -34 2887 0 -45 -31 0 -5 -25 2246 0
662 -49 0 0 -58 -28 0 662 -26 0 0
                      8
-307
-159 -26 63 0 -59 -14 1000 1 -11 49 0            6
36 -62 1187 4000 16 -62 0 -4 -53 923 -1000    7
-5 40 1123 0 -35 37 0 -15 30 876 0
-73 -102 3679 -1000 307 -90 0 -93 -75 2867 0    6
-596 41 75 3000 14 45 0 4 26 57 0
-79 -111 3448 0 -159 -103 0 -359 -94 2689 0
115 77 2014 0 135 81 0 -215 64 1569 0
-123 20 -790 0 127 -1 0 37 3 -616 0
63 -60 41 0 -7 -57 0 63 -53 33 0
-14 55 -2273 -2000 -24 61 0 86 43 -1770 0
109 -38 1730 -2000 9 -38 0 39 -35 1345 0
-20 -17 3027 1000 30 -18 0 180 -18 2356 0
7 -40 1552 1000 17 -37 0 -63 -34 1206 0
-105 12 -2524 0 5 14 0 -5 9 -1964 0
-253 62 0 0 77 51 0 -253 39 0 0
                      9
767
214 10 -13 4000 64 3 -2000 -36 2 -10 0    7
37 34 -778 -8000 -3 29 0 27 26 -605 0
124 -77 -677 0 34 -70 0 -26 -57 -529 0
7 34 -1163 2000 -193 30 0 -3 18 -906 0
263 -24 -1981 0 -7 -26 0 13 -13 -1541 0
83 96 -6073 -1000 3 90 0 433 71 -4734 0    5
-150 -26 -1541 0 -90 -37 0 280 -23 -1200 0
377 31 519 0 -133 53 0 37 33 405 0
-141 62 220 0 -71 63 0 -101 54 169 0
-187 -58 1774 1000 13 -67 0 -77 -53 1382 0
57 63 -1761 1000 47 58 0 17 50 -1369 0
98 -26 1712 0 -32 -21 0 -72 -15 1331 0
87 29 -246 0 57 22 0 7 22 -190 0
262 5 3122 0 -8 -1 0 -18 1 2428 0
-601 -78 0 0 -111 -80 0 -601 -60 0 0
                    4 0
-862
-155 5 7 -8000 5 6 1000 75 4 6 0
-90 9 -16 4000 -10 11 0 -20 8 -13 0
-421 59 1200 0 -21 52 0 29 42 936 0
26 -9 770 -1000 6 -10 0 36 -1 600 0
34 10 1680 0 14 9 0 -226 6 1306 0
-225 -29 5762 2000 15 -31 0 -235 -18 4491 0
272 0 -377 0 52 11 0 -238 -3 -294 0
-65 -21 593 0 -5 -38 0 -15 -31 462 0
32 -27 -943 0 72 -29 0 62 -23 -732 0
-59 44 -1468 0 1 48 0 -219 43 -1141 0
-69 -45 36 0 -59 -37 -1000 -49 -30 29 0            7
-133 31 -4159 0 47 26 0 -93 24 -3237 0
-138 -21 -499 0 -98 -16 0 42 -16 -388 0
-302 -25 -2820 0 18 -17 0 88 -16 -2193 0
611 40 0 0 101 44 0 611 39 0 0
                      1           4                                                &&&
345
-62 -11 533 4000 -92 -5 0 -122 -1 413 0
117 -26 515 1000 27 -22 0 -23 -16 402 0
310 -21 -1402 0 -10 -18 0 -10 -10 -1093 0
66 -9 312 2000 -64 -9 0 -84 -15 244 0    7
68 1 -1043 1000 -122 -1 0 208 0 -811 0
305 -83 -2781 -1000 105 -77 0 -165 -67 -2167 0
-168 2 1191 0 -38 -9 0 122 7 927 0
-38 -20 -1448 0 72 -6 0 -8 0 -1129 0
87 -8 1817 0 37 -5 0 37 -2 1413 0
310 -26 1229 0 0 -26 0 320 -23 953 0
-49 6 1904 0 -9 -3 2000 41 -5 1480 0
49 0 2062 0 9 -1 0 79 -3 1607 0
424 15 486 0 64 13 0 -16 14 378 0
181 32 885 0 -19 27 0 -89 25 689 0
                      2
252
424 -7 -3070 0 184 -16 0 164 -17 -2391 0
-20 20 -564 -2000 -30 16 0 30 10 -441 0
2 -16 1439 0 12 -12 0 -8 -15 1123 0
69 34 -2520 -4000 149 35 0 49 38 -1965 0
-140 -11 585 -2000 110 -8 0 -100 -9 456 0
-348 96 -749 0 -328 99 0 182 81 -585 0
0 -15 -344 0 160 -9 0 -50 -17 -267 0
-119 31 867 0 -99 15 0 11 18 675 0
-161 26 -2467 0 -101 22 0 -81 16 -1921 0
-341 8 -610 0 -21 20 0 -231 14 -472 0
109 12 -2568 -1000 89 16 -1000 -131 17 -1997 0
149 -7 1259 0 -61 -8 0 9 -7 977 0
-486 -17 111 0 -46 -15 0 -16 -15 85 0
60 -15 247 0 70 -12 0 -20 -10 190 0
                      3
-629
-388 15 7533 0 -158 23 0 -88 21 5871 0
-33 -17 421 1000 7 -17 0 -23 -13 329 0
-158 41 -747 0 -8 35 0 2 29 -585 0
-179 -34 2201 2000 -199 -31 0 71 -34 1714 0
196 34 -500 1000 46 38 0 46 29 -391 0
268 -27 1441 0 478 -37 0 108 -28 1124 0
40 18 -1096 0 -230 18 0 90 16 -854 0
-122 -35 -355 1000 38 -19 0 28 -22 -274 0
242 -33 3347 0 92 -32 0 102 -30 2608 0
219 25 -228 0 39 5 0 159 4 -177 0
-306 -19 3224 2000 -86 -19 0 174 -18 2507 0
-225 -21 -2957 0 65 -14 0 -35 -12 -2300 0
283 2 -697 0 43 1 0 -17 0 -541 0
-161 3 -826 0 -81 -1 0 79 -5 -639 0
                      4
1090
28 0 -7815 -2000 28 -10 0 -32 -6 -6091 0
74 35 -1271 -3000 14 38 0 34 30 -991 0
255 -8 -488 0 15 -7 0 25 -4 -377 0
-10 13 -243 2000 320 7 0 100 9 -186 0
-350 -60 160 0 -40 -66 0 0 -52 127 0
136 45 1884 0 -374 41 0 -254 42 1468 0
163 13 1699 0 153 2 0 -107 0 1322 0
92 27 2709 -2000 92 13 0 -218 11 2108 0
-188 7 -2180 0 -58 9 0 -108 13 -1697 0
-212 -49 1239 0 -32 -40 0 -142 -30 961 0
457 12 -2362 -1000 47 13 0 -53 11 -1837 0
211 52 1051 0 -49 51 0 21 42 819 0
-183 27 705 0 17 25 0 37 24 549 0
97 5 306 0 37 7 0 -103 11 234 0
                      5
-1213
81 17 2195 4000 11 24 0 81 15 1712 0
-277 -53 3265 6000 -17 -58 0 -27 -45 2546 0
-186 -22 1327 0 -16 -23 0 -6 -21 1031 0
45 15 -502 -4000 -275 21 0 -215 22 -394 0
5 62 1181 0 25 62 0 65 53 918 0
-397 -108 -4230 0 193 -94 0 -57 -97 -3297 0
-286 -27 -977 0 -146 -8 0 4 -2 -758 0
403 -32 -4439 1000 -157 -26 0 193 -18 -3457 0
173 58 -1333 0 23 56 0 63 41 -1041 0
274 57 -2506 0 54 56 0 184 44 -1946 0
-279 23 462 0 11 24 0 11 20 361 0
-9 -55 1916 0 -29 -60 0 31 -49 1490 0
179 -14 -464 -1000 -81 -12 -1000 19 -13 -361 0
-60 -8 1381 0 -30 -5 0 140 -8 1077 0
                      6
1021
108 -16 557 -2000 8 -16 0 -82 -12 432 0
259 53 -3808 -3000 9 58 0 9 47 -2970 0
105 -8 -2018 -1000 5 -1 0 -15 2 -1571 0    6
35 -16 564 2000 85 -22 0 35 -26 441 0
403 -40 -988 0 -87 -37 0 -67 -35 -769 0
18 80 2182 0 28 80 0 118 79 1703 0
291 29 -140 0 41 12 0 -19 11 -111 0
-402 63 4130 0 118 65 0 28 47 3217 0
-155 -73 3275 -1000 45 -74 0 35 -55 2552 1000    6
-136 -57 3228 0 -16 -52 0 -16 -41 2507 0
25 -44 -123 0 -35 -47 1000 -95 -40 -99 0            8
-383 22 -800 0 57 22 0 27 18 -624 0
-139 -10 167 2000 71 -8 2000 -109 -4 127 0
212 12 -1228 0 12 3 0 -58 6 -955 0
                      7
-5
-304 -8 2693 0 -4 -7 0 36 -7 2100 0
-17 -30 1705 1000 13 -33 0 -7 -28 1332 0
-64 31 1377 2000 16 24 -1000 -4 17 1073 -1000
-36 -19 448 -1000 -26 -9 0 64 -4 348 0
-151 5 -337 0 89 5 0 49 6 -263 0
247 0 481 0 -263 -13 0 267 -15 371 0
-63 -41 981 0 157 -26 0 267 -26 764 0
275 -29 -4116 0 -55 -37 0 -85 -24 -3206 0
-96 35 -2160 2000 -136 41 0 -146 28 -1683 -2000
43 39 -2017 0 -47 37 0 -167 28 -1566 0
-15 32 1101 0 15 31 -2000 75 29 859 0
508 13 -1437 0 28 14 0 -122 13 -1116 0
74 1 152 -1000 -26 0 -1000 134 -3 122 0
-330 -25 -323 0 20 -18 0 -10 -17 -254 0
                      8
-896
273 -34 -3808 0 3 -38 0 -7 -26 -2969 1000                  6
-17 -19 353 -2000 -37 -18 0 13 -14 271 0
20 -3 868 -1000 -10 0 2000 20 2 676 2000
133 36 -3062 2000 -57 20 0 -27 22 -2384 0
-127 8 -170 0 -27 10 0 -27 12 -131 0
-16 -7 -625 0 -16 2 0 -236 -2 -485 0
-170 37 -1378 0 -30 32 0 -230 23 -1072 0
-86 -34 3116 0 -56 -26 0 134 -26 2427 0
341 -35 738 -1000 111 -40 0 151 -29 577 1000
-75 -29 80 0 -55 -35 0 125 -26 62 0
210 -5 -2223 0 -50 -5 1000 20 -9 -1729 0
-221 -18 13 0 -61 -17 0 59 -13 10 0
-111 13 -628 0 -11 12 1000 -61 11 -491 0
152 33 523 0 -18 33 -1000 -18 27 410 0            7
                      9           5                                                R20
1063
-134 100 -133 0 -4 102 0 36 82 -102 -2000
-16 52 -160 1000 34 51 0 4 43 -122 0
64 -35 -2275 0 -16 -35 -1000 -16 -30 -1773 -1000
-282 2 4098 -1000 118 11 0 128 -2 3190 0
214 20 2267 0 -66 19 0 -116 14 1764 0
-30 -73 1898 0 460 -75 0 50 -52 1479 0
129 -22 516 0 -141 -29 0 -131 -19 399 0
-450 36 -2396 0 90 37 0 -160 33 -1867 0
-338 59 -1029 -1000 22 60 0 -28 48 -804 0
239 49 378 0 139 49 0 -41 40 294 0
-281 -3 1958 0 89 0 0 -31 3 1521 0
0 25 2126 0 0 21 0 -70 16 1653 0
163 -16 1612 0 13 -18 -2000 13 -12 1256 0
3 -30 825 0 13 -29 2000 23 -22 639 0
3&22697767313 3&121375178806 3&0 3&34000        &&15&&&&&&&&&&&&&&&&&&
                    5 0
-1125
12 -109 3104 0 -28 -107 0 -48 -90 2419 1000
-101 -26 -1076 -1000 -1 -26 0 -21 -22 -839 0
-275 39 2259 0 -5 35 0 -5 32 1762 0
278 -56 -2109 -1000 28 -49 0 -322 -32 -1641 0
-40 2 -7116 0 90 -13 0 210 -12 -5542 0
-112 124 -6188 0 -272 123 0 -282 100 -4822 0
-33 -1 218 0 107 9 0 277 10 174 0
563 -8 3083 0 33 -7 0 63 -7 2402 0
147 -57 1582 2000 -123 -62 0 -103 -51 1233 -1000
-259 -61 155 0 -119 -51 0 51 -42 120 0
-30 -24 -230 0 -50 -22 0 50 -20 -178 0
66 -38 -1917 -1000 46 -27 0 166 -22 -1491 0
-56 12 -2094 0 24 13 1000 -36 9 -1630 0
23 18 -1306 0 -7 15 -1000 -57 10 -1014 0
-25106 -130993 0 0
                      1
912
62 59 -2286 0 52 59 0 22 45 -1783 0
246 -31 2092 2000 -24 -27 0 -4 -29 1630 0
253 -16 -2853 0 23 -14 0 -7 -18 -2225 0
-205 32 941 2000 -125 24 0 295 14 733 0
-451 -117 11731 -4000 -21 -98 0 -161 -79 9139 0    6
55 -122 8655 0 85 -111 0 285 -98 6744 0
36 39 1228 0 -314 30 0 -204 18 954 0
-7 -51 -1446 0 -57 -55 0 33 -45 -1125 0
-2 29 -887 -1000 108 40 0 108 32 -690 2000
21 44 -1627 0 141 37 0 -9 26 -1266 0
331 51 -1871 0 11 45 0 -69 38 -1454 0
-160 12 628 2000 -60 -1 -1000 -120 -5 489 0
-66 -8 1683 0 -26 -6 0 44 -8 1308 0
-58 -11 -162 0 12 -12 0 102 -9 -126 0
-897 46 0 0
                      2
-1007
84 0 -692 0 -36 -6 -1000 -46 3 -538 0            5
-281 53 -2136 -1000 29 48 0 29 49 -1664 0
-24 9 3532 0 46 10 0 16 14 2753 0
226 47 -1680 -1000 86 42 0 -4 36 -1310 0
567 211 -7658 8000 37 212 0 57 166 -5966 0
-71 110 -5166 0 -171 88 0 109 78 -4026 0
-312 -78 -378 0 518 -73 0 248 -52 -295 0
-438 114 -2761 0 -118 109 0 -178 93 -2153 0
-4 -7 369 1000 -64 -16 0 -44 -11 286 -1000
-104 -17 3924 0 -144 -23 0 -124 -14 3053 0
-151 -45 3302 0 9 -40 0 19 -30 2567 1000                  7
144 7 672 -1000 44 20 2000 74 23 522 0
12 9 -1362 0 -18 10 0 -28 12 -1057 0
-65 15 1297 0 -25 15 0 -65 14 1007 0
2561 6 0 0
                      3
665
-303 -6 2721 0 7 -1 2000 77 -4 2120 0
228 -25 1198 1000 -32 -24 0 -32 -24 933 0
10 -14 -1754 0 -80 -12 0 0 -11 -1367 0
-246 -55 960 2000 -126 -48 0 -246 -33 749 0
-399 -184 378 -4000 -239 -204 0 -29 -159 292 0
233 -52 -1871 0 133 -31 0 -197 -29 -1456 0
314 83 -3870 0 -336 78 0 -336 60 -3014 0
164 -69 4526 0 264 -64 0 264 -58 3527 0
86 23 -1829 -2000 136 28 0 96 20 -1423 0
218 1 -4030 0 118 16 0 128 11 -3134 0
-193 -2 -1719 0 -63 -6 0 -13 -8 -1337 -2000
-154 46 -991 0 26 32 -1000 26 21 -771 0
72 -1 437 0 52 -2 0 12 -4 338 0
124 -9 -1171 0 24 -3 0 24 -7 -909 0
-1751 -83 0 0
                      4
-164
150 -38 -1648 1000 -10 -37 -1000 -10 -30 -1285 0
-180 -5 -1025 -2000 20 -3 0 10 -1 -799 0
-41 -11 -409 0 19 -16 0 9 -14 -319 0
301 11 756 -4000 211 16 0 271 8 589 0
365 19 -613 0 285 34 0 35 32 -475 0
-361 -27 6071 0 -161 -45 0 119 -34 4728 0
-55 -42 4403 0 185 -34 0 205 -30 3431 0
208 -22 -3305 0 -112 -22 0 -102 -16 -2575 0
-250 -62 3670 1000 -240 -64 0 -200 -49 2858 0
-72 2 2011 0 -102 -11 0 -32 -6 1562 0
350 68 -2641 0 100 70 0 70 57 -2054 1000
117 -84 41 0 -53 -77 0 -143 -61 34 0
-26 -17 191 0 -76 -21 0 -16 -15 150 0
48 -9 710 0 -32 -12 0 -12 -5 552 0
-973 138 0 0
                      5
-127
-27 82 -166 -2000 43 74 0 -47 58 -128 0
159 18 1252 1000 -1 16 0 29 14 977 0
-52 63 -388 0 18 67 0 -2 55 -302 0
-340 -23 -104 2000 -190 -33 0 -260 -27 -82 0
-205 108 3511 0 -105 114 0 25 89 2735 0
493 85 -5821 -1000 203 95 0 -267 69 -4533 0
-111 2 -1728 0 -141 -3 0 69 3 -1347 0
-484 37 1630 0 -74 42 0 -44 35 1270 0
242 78 -4312 3000 232 77 0 192 62 -3360 0    7
-85 4 -762 0 15 18 0 -35 10 -591 0
-82 -101 5641 0 -82 -96 0 -32 -77 4388 0
66 55 -227 0 26 61 0 96 51 -179 0
-13 31 734 0 87 35 0 -3 27 569 0
-109 22 -94 0 51 19 0 1 14 -74 0
1725 -186 0 0
                      6
829
42 -81 228 1000 -38 -70 0 32 -55 177 0
-64 -23 -301 3000 16 -19 0 -44 -18 -236 0
116 -72 1283 0 -14 -73 0 -14 -62 1000 0
227 51 -1549 0 67 52 0 197 44 -1206 0
120 4 -7473 -1000 0 -7 0 -80 -14 -5823 0
-253 -100 4504 2000 -113 -97 0 377 -68 3506 0
283 25 997 0 73 23 0 -387 13 777 0
603 -17 1076 0 53 -23 0 73 -22 838 0
-120 -43 3452 -6000 -120 -42 0 -100 -36 2690 0
325 -19 728 0 65 -28 0 -65 -20 567 0
-299 90 -4855 0 81 83 0 -39 67 -3777 0
137 -24 879 0 -13 -30 0 -33 -26 685 0
-20 -21 -998 0 -50 -22 0 70 -18 -775 0
118 -10 -362 0 -52 -9 0 -52 -11 -280 0
-847 103 0 0
                      7
162
240 44 232 0 50 38 0 0 32 181 0
-3 14 11 -6000 -23 10 0 37 7 9 0
9 11 1454 0 -1 13 0 9 14 1133 0
-107 -9 2655 -2000 13 -2 0 -27 -7 2068 0
-207 -156 13726 2000 13 -152 0 73 -115 10696 0
-77 44 -2722 -1000 -67 32 0 -117 19 -2117 0
36 -39 -1429 0 -74 -26 0 516 -24 -1114 0
-156 -13 -1237 0 -76 -15 0 -96 -4 -963 0
20 -4 -1855 3000 20 -4 0 30 -2 -1444 0
-257 17 -2251 0 -27 13 0 193 10 -1753 0
195 -82 3740 0 -85 -79 -1000 15 -63 2909 0            7
-396 6 -350 0 -56 6 0 4 5 -273 0
-99 -3 174 1000 -9 -2 0 -129 -2 135 0
-148 -6 879 -1000 12 -4 0 152 1 682 0    7
-252 -18 0 0 3&22697565062 3&121374132568 3&34000 3&22697574432 3&94402102486 3&0 3&34000           15    15
                      8
-934
-276 -22 -113 0 -76 -24 0 -46 -22 -88 0
-141 -5 -1782 3000 9 -4 0 -31 0 -1389 0
-90 19 -4519 0 10 19 1000 20 14 -3521 1000
-13 -32 -4334 4000 27 -37 0 -3 -22 -3376 0
94 101 -12506 -1000 24 96 0 -26 77 -9746 0
-147 11 2349 0 213 26 0 -277 26 1828 0
-225 20 2201 2000 45 8 0 -245 17 1715 0
-212 57 -2185 0 118 51 0 118 39 -1703 0
-88 10 727 2000 -28 11 0 -28 10 564 0
-155 -3 4341 0 15 -3 0 -155 -1 3377 0
-58 68 -4415 0 32 64 2000 92 49 -3433 0
281 -6 434 0 71 -7 0 1 -6 338 0
260 8 276 -2000 10 4 0 100 5 216 0
54 -19 -1602 2000 44 -17 0 -146 -13 -1245 0
1594 7 0 0 -24497 -130864 0 -24277 -101781 0 0
                      9
-121
143 33 -353 1000 53 43 0 63 35 -276 0
354 18 2009 -3000 -26 16 0 34 12 1567 0
-49 15 2932 0 21 9 -2000 -49 11 2283 -2000
139 -12 4101 -2000 -41 -12 0 -81 -15 3196 0
19 39 5527 0 -11 44 0 29 39 4308 0
226 -6 -4474 0 -144 -10 0 566 -9 -3486 0
-93 7 -5215 -4000 77 8 0 77 -5 -4062 0
83 -88 2432 0 -137 -67 0 -167 -58 1895 0
209 -7 992 -4000 99 -5 0 59 -5 774 0
313 -4 -4058 0 -77 4 0 73 2 -3155 0
45 -25 4245 0 15 -21 -1000 -175 -12 3301 0
-154 10 -927 0 -14 7 0 76 7 -722 0
-190 -23 38 1000 -20 -17 0 -70 -14 28 0
-43 51 1204 -1000 -3 47 0 27 37 935 0
-2116 34 0 0 4 48 0 -956 37 0 0           &     &
                    6 0
734
-196 -62 1158 -2000 -26 -74 0 -16 -59 904 0
-322 -50 685 6000 28 -47 0 -12 -38 532 0
66 -33 1714 0 -54 -25 1000 26 -27 1338 1000
-200 82 -2829 0 20 88 0 150 74 -2207 0
34 -100 -2013 0 -116 -90 0 -96 -83 -1570 0
206 -24 3381 0 -74 -34 0 -684 -30 2635 0
233 -40 8289 2000 -107 -40 0 -257 -18 6457 0
219 96 1851 0 189 75 0 89 61 1442 0
-106 24 -2563 2000 -106 17 0 -56 12 -1996 0
-50 -1 2236 0 40 -11 0 -20 -8 1738 0
19 -3 -2865 0 -31 -6 0 119 -11 -2228 0
37 14 973 0 77 19 0 -123 18 759 0
-77 40 -613 -1000 53 33 -1000 103 27 -476 0
92 -51 284 0 -68 -49 0 72 -42 223 0
1427 -30 0 0 37 -21 0 1427 -16 0 0
                      1
-1133
196 43 -334 1000 -4 53 0 -34 45 -262 0
134 55 -2536 -3000 -6 55 0 -16 45 -1976 0
-73 -3 -4094 0 47 -6 0 -3 -1 -3193 0
111 -129 4565 -2000 -59 -140 0 -199 -112 3559 0    6
-98 91 -402 3000 122 69 0 82 64 -313 0    7
-462 28 -1679 0 168 39 0 458 36 -1309 0
-422 85 -7485 0 68 84 0 238 60 -5833 0
-234 -76 -5363 0 -174 -58 0 -4 -47 -4179 0
13 -43 2871 0 43 -40 0 23 -30 2237 0
-236 29 -1069 0 44 37 0 104 27 -831 0
-55 12 516 0 85 12 0 -25 14 400 0
205 -31 -1417 0 -125 -29 0 35 -30 -1104 0
253 -28 919 2000 -27 -18 2000 -37 -16 714 0
-50 26 -1316 0 50 23 0 -50 21 -1025 0
-612 -99 0 0 28 -113 0 -612 -92 0 0
                      2
1119
-43 21 -2781 0 47 11 0 17 5 -2165 0
-100 -18 2100 -1000 -20 -19 0 10 -17 1639 0
158 40 1087 -1000 -22 35 0 18 29 850 0
-60 142 -5172 4000 100 147 0 250 114 -4031 0
4 -64 1938 -6000 -36 -52 0 14 -47 1511 0
303 14 4292 0 -77 3 0 -107 -2 3346 0
454 -118 5565 0 -136 -109 0 74 -96 4340 0
-65 35 2798 0 125 29 0 75 23 2181 0
-12 40 -2358 0 -2 43 0 -22 32 -1839 0
47 -71 135 0 -13 -65 0 -163 -52 105 0
142 -17 2774 0 -118 -10 0 -58 -10 2161 0
-266 1 763 0 84 1 0 84 3 594 0
-239 9 -1189 -1000 -19 1 -1000 -79 -1 -925 0
-41 9 244 0 -11 9 0 -51 6 191 0
725 162 0 0 -175 164 0 725 137 0 0
                      3
16
-147 -32 2489 0 -77 -21 0 13 -14 1937 -1000                  5
121 -15 -1141 2000 51 -14 0 1 -13 -893 0
-7 -32 5322 2000 33 -26 0 -17 -23 4145 0
87 -84 885 -2000 -63 -83 0 -213 -66 691 0
214 32 1211 3000 64 32 0 -76 28 944 0
-1 -85 -4228 0 -41 -71 0 -61 -53 -3297 0
-17 108 -4660 0 93 97 0 -147 91 -3635 0
413 8 51 0 -77 -2 0 -27 -3 40 0
35 -17 1088 0 -5 -18 0 15 -9 848 0
73 97 653 -1000 -37 83 0 93 71 508 0
-246 7 -5300 0 84 3 0 54 4 -4127 0
112 21 2167 0 -88 9 0 -158 11 1685 0
194 12 1565 0 44 12 1000 154 15 1219 0
-2 -29 1926 0 -12 -24 0 68 -17 1496 0
-716 -104 0 0 104 -101 0 -716 -83 0 0
                      4
-770
62 -11 1266 -3000 72 -26 0 -8 -22 988 2000    6
-166 8 551 -1000 -56 5 0 -6 9 432 0
-168 5 -8365 -1000 -48 -3 0 2 -1 -6517 0
68 13 3194 1000 28 12 0 28 14 2488 0    7
-47 -29 -3293 0 -127 -31 0 33 -21 -2567 0
-203 113 489 0 -53 95 0 177 78 383 0
-120 -91 4044 0 -60 -88 0 100 -81 3153 0
-340 -24 1515 0 -30 -22 0 -80 -12 1180 0
-97 -1 -461 1000 -27 -4 0 -7 -10 -357 0
225 -87 -391 2000 35 -81 0 -135 -71 -304 0
275 -8 4906 0 -25 -10 0 -35 -10 3819 0
-160 6 -3979 0 80 24 0 170 12 -3093 0
-94 -33 -2653 0 -44 -29 -2000 -74 -29 -2065 0
194 18 -1582 0 24 15 0 4 7 -1228 0
-40 16 0 0 -30 24 0 -40 12 0 0
                      5
67
124 14 -964 6000 -46 32 0 4 26 -751 -1000
238 22 -530 0 38 26 0 8 16 -413 0
163 19 5540 0 -7 30 0 -17 23 4315 0
-94 13 -3865 -2000 -14 16 0 136 7 -3012 0
-375 70 3024 0 155 69 0 65 48 2355 0
198 -88 384 0 228 -71 0 -12 -67 298 0
-263 98 -5319 0 167 101 0 -213 85 -4145 0
-25 -14 606 0 125 4 0 35 -2 471 0
133 3 869 -2000 93 5 0 43 7 674 0
-283 47 814 -1000 -23 50 0 217 43 632 0
-87 31 -1796 0 -17 28 0 63 24 -1397 0
152 -36 1950 0 -8 -50 0 12 -32 1514 0
100 42 3362 0 30 38 1000 -110 34 2615 0
-119 17 -792 1000 -9 17 0 -79 19 -618 0    8
356 74 0 0 126 55 0 356 49 0 0
                      6
192
-162 43 -1637 -3000 28 32 0 -12 25 -1276 0
-144 -27 1150 0 -14 -31 0 -24 -20 893 0
-198 -23 -2010 0 52 -30 0 12 -23 -1563 0
-12 -30 3632 1000 -12 -25 0 -162 -17 2830 0
417 -80 -5911 1000 -103 -70 0 -53 -55 -4603 0
52 115 446 0 -138 110 0 -128 88 349 0
389 -54 5852 0 19 -53 0 229 -35 4560 0
-402 54 -2972 0 -122 35 0 18 32 -2315 0
-127 25 -913 1000 -97 23 0 -47 19 -708 0
114 0 -2834 0 14 -8 0 -196 -3 -2203 0
-54 -49 -344 0 16 -40 0 26 -33 -268 0
90 41 736 0 -20 46 0 -180 34 574 0
-171 -27 -1515 0 -21 -24 0 79 -18 -1178 0
-143 -31 2898 -2000 -23 -32 0 67 -28 2255 0
157 -61 0 0 -123 -56 0 157 -39 0 0
                      7
862
183 -77 2456 0 -17 -73 0 23 -57 1914 0
59 12 -1482 0 -1 15 0 39 8 -1150 0
265 7 712 0 -35 9 0 25 6 551 0
32 13 -2372 0 -38 0 0 -8 -1 -1847 0
-30 46 5065 -2000 0 28 0 30 30 3946 0
-100 -169 1699 0 0 -167 0 -330 -119 1323 0
-119 -33 -1712 0 -59 -37 0 -139 -43 -1335 0
691 -43 -442 0 71 -37 0 -99 -31 -343 0
-37 -56 753 0 23 -52 0 13 -42 583 0
158 -25 2609 0 -52 -18 0 68 -19 2028 0
94 48 44 0 14 42 0 -96 34 33 -1000                  6
-268 -25 -425 0 -48 -22 0 92 -18 -331 0
151 -4 -593 0 11 -4 0 31 -9 -461 0
22 4 -3824 1000 32 6 0 -18 5 -2975 0
-279 -25 0 0 31 -12 0 -279 -20 0 0
                      8
-1008
-247 64 -3653 0 -7 60 0 -17 43 -2847 0
-114 -23 1049 -1000 -4 -24 0 -24 -17 813 0
-235 1 -517 0 15 2 0 -5 2 -400 0
-128 22 603 0 52 29 0 212 23 469 0
-68 -71 4356 1000 -8 -51 0 -78 -46 3393 0
36 121 -5933 0 46 119 0 446 76 -4624 0
-4 76 -2873 0 -294 68 0 156 65 -2236 0
-11 26 2410 0 69 21 0 69 17 1876 0
150 46 -1214 0 20 46 0 0 37 -943 0
-447 22 -554 0 53 19 0 73 15 -429 0
-155 -35 1374 0 -35 -34 0 85 -27 1070 2000
99 1 -400 0 109 -6 0 -151 -6 -309 0
-87 14 168 0 -17 12 0 3 14 131 0
270 29 2013 0 -20 26 0 10 20 1567 0
-480 -35 0 0 -30 -32 0 -480 -16 0 0
                      9
253
278 -67 5517 0 38 -66 0 8 -48 4299 0
32 57 -535 2000 22 55 0 12 44 -413 0
87 -11 1708 0 7 -10 -1000 -23 -8 1330 -1000
187 -5 -642 0 -33 -4 0 -123 -4 -501 0
-161 138 -11906 0 139 125 0 39 98 -9277 0
-452 -20 6842 0 -52 -9 0 -52 4 5333 0
200 -47 2321 0 350 -36 0 -410 -32 1805 0
-245 -15 -1054 0 -225 -13 0 35 -14 -820 0
-49 -22 1305 0 1 -26 0 1 -20 1016 0
346 -2 -170 0 26 2 0 -4 6 -134 0
-6 39 -2869 0 -6 38 0 -66 30 -2232 -1000
165 13 -637 0 -145 21 0 375 17 -499 0
-5 1 827 1000 25 0 0 -15 0 642 0
-183 -34 919 -1000 -23 -31 0 67 -24 714 0    7
599 165 0 0 109 132 0 599 100 0 0
                    7 0
-380
-151 72 -7257 0 -51 73 0 -21 57 -5655 0
234 -62 396 -1000 -26 -55 0 -6 -46 305 0
55 37 -3769 0 -5 36 2000 5 28 -2938 2000
-50 -7 193 0 60 -12 0 -130 -3 151 0
162 -111 11263 -3000 -268 -109 0 22 -86 8777 0    6
516 -16 -3153 0 -284 -49 0 -184 -29 -2458 0
-606 -3 -836 0 -106 -2 0 514 -1 -648 0
108 -12 991 0 118 -5 0 98 -2 771 0
-9 14 -360 -1000 -19 16 0 1 10 -281 0
-426 -17 468 0 -46 -24 0 -116 -24 364 0
157 -46 2797 0 17 -45 0 17 -36 2175 0
8 -11 1146 0 178 -17 0 -312 -13 893 0
29 -3 -960 -2000 -1 -2 0 -41 -3 -745 0
27 18 -1661 2000 97 16 0 -83 15 -1292 0
-188 -149 0 0 -208 -108 0 -188 -89 0 0
                      1
570
84 -11 6804 0 54 -16 0 -16 -12 5304 0
-301 41 -861 -1000 19 32 0 9 26 -668 0    6
-53 -42 2119 0 -23 -44 -1000 7 -32 1654 -1000
-94 -14 1056 2000 -24 -7 0 176 -15 824 0
-20 20 -7546 6000 240 21 0 20 18 -5881 0
-161 40 -767 3000 649 63 0 189 38 -597 0    6
525 9 2102 -1000 -65 8 0 -115 3 1635 0
-305 15 -2200 0 75 14 0 -95 15 -1712 0
29 2 -515 2000 -1 1 0 9 1 -401 0
866 22 195 0 16 26 0 86 23 153 0
-18 26 -954 0 22 26 0 -58 21 -739 0
-272 -4 -464 0 -102 -3 0 48 -1 -361 0
-102 -8 1052 1000 -12 -5 0 48 -3 816 0
-47 -14 729 -1000 -97 -12 0 13 -15 567 0
-929 54 0 0 211 32 0 -929 34 0 0
                      2
-622
-214 -43 -4875 0 -64 -37 0 66 -26 -3802 0
118 -22 1283 2000 -32 -18 0 -22 -11 997 0
-38 10 4142 0 32 12 0 -18 7 3225 0
58 3 -192 -4000 8 -5 0 -82 1 -152 0
-204 27 3070 -3000 -74 30 0 -24 24 2394 0
83 -61 1970 -6000 -387 -62 0 -137 -56 1536 0
-269 23 -1468 2000 171 14 0 -219 15 -1142 0
169 30 1657 0 19 32 0 -131 24 1288 0
-70 -27 -153 -1000 30 -21 -1000 -20 -13 -119 0            6
-651 -17 -1893 0 -1 -15 0 29 -11 -1472 0
-45 0 -872 -1000 25 -2 0 85 0 -683 0
312 36 -762 0 22 32 0 172 25 -593 0
181 9 -1087 -1000 31 7 0 -59 7 -844 0
-27 28 -319 0 23 28 0 -7 28 -248 0
1251 12 0 0 -49 20 0 1251 10 0 0
                      3
419
218 11 6683 -4000 68 15 0 -22 4 5210 0
19 3 -412 -1000 39 6 0 19 1 -318 0
5 18 -7531 0 -5 11 0 5 10 -5868 0
-17 32 -1520 2000 -97 35 0 73 31 -1182 0
223 -28 963 0 -17 -36 0 -47 -24 749 0
-93 5 -630 3000 67 3 0 377 13 -494 0
155 -41 -2039 -1000 -215 -32 0 105 -26 -1590 0
179 -90 1431 0 -181 -97 0 69 -81 1116 0
89 41 693 0 -1 31 2000 59 23 540 0
14 6 1603 0 -46 8 0 -166 5 1245 0
-31 1 1679 2000 -71 3 0 -11 0 1310 0
-316 -45 2338 0 -56 -31 0 -216 -28 1820 0
-178 0 1301 2000 -48 2 0 62 -1 1012 0
126 -23 785 1000 -4 -27 0 6 -25 610 0    8
126 -39 0 0 -84 -55 0 126 -43 0 0
                      4
369
-126 52 -8785 8000 -56 50 0 14 46 -6847 0
-53 -5 -94 4000 -23 -9 0 -13 -6 -75 0    7
26 -12 4702 0 -44 -2 0 36 -4 3665 0
69 -44 2427 0 199 -38 0 -141 -33 1890 0
50 26 -1624 3000 20 32 0 0 17 -1265 0    7
153 83 -3180 0 -87 81 0 -437 61 -2475 0
20 32 4651 0 210 35 0 0 26 3625 0
168 109 -4434 0 138 108 0 58 94 -3453 0
-146 -29 1594 0 -86 -22 -1000 -116 -22 1241 0
231 -3 91 0 111 -7 0 191 -4 71 0
-61 -27 -1065 -1000 9 -22 0 29 -18 -831 0
166 3 -2132 0 56 -10 0 166 -7 -1660 0
124 -12 -1443 -1000 34 -15 0 -36 -10 -1123 0
-142 -5 -529 -2000 38 -1 0 -22 0 -410 0
-621 19 0 0 109 23 0 -621 20 0 0
                      5
-230
111 -69 3964 -4000 41 -78 0 -69 -65 3090 0
18 21 -94 -8000 8 20 0 8 17 -74 0
171 -7 -685 0 51 -12 0 -49 -6 -535 0
-6 42 -3877 1000 -176 36 0 54 22 -3021 0
-134 -36 732 -6000 36 -28 0 116 -18 569 0
-42 -116 7603 0 28 -99 0 -42 -83 5924 0
111 -37 -3523 0 -189 -38 0 51 -26 -2744 0
-757 -58 4120 0 -67 -51 0 113 -53 3208 0
178 -16 -3011 0 138 -18 1000 98 -6 -2345 0            7
-161 -1 49 0 -71 -1 0 -131 -1 40 0
182 27 389 0 52 19 0 -38 19 304 0
117 37 1044 0 37 43 0 -133 38 814 0
-36 22 940 1000 -6 23 0 94 16 732 0
125 19 -1311 1000 -25 17 0 15 15 -1021 0
22 38 0 0 -128 58 0 22 42 0 0
                      6
-264
-74 46 4206 0 -14 51 0 76 42 3276 0
-47 -20 -1235 4000 -7 -17 0 23 -15 -961 0
-316 26 -1390 0 -26 28 0 34 19 -1082 0
-162 -34 4635 -2000 -2 -36 0 218 -17 3611 0
54 35 607 3000 -6 12 -1000 -76 8 475 0
-41 61 -5203 0 119 40 0 339 34 -4055 0
-234 72 348 0 36 58 0 26 40 268 1000
683 26 -3306 0 43 20 0 -137 27 -2574 0
-107 51 1703 -1000 -137 52 -2000 -97 37 1326 1000
131 22 -1801 0 -49 19 0 71 12 -1404 0
-78 22 -1096 0 -58 22 0 -58 15 -853 0
-220 -32 -1544 0 -70 -32 0 110 -28 -1204 0
23 -20 -423 -2000 -37 -18 0 -47 -13 -330 0
25 -24 3010 0 -25 -19 1000 45 -16 2342 0            8
536 -87 0 0 86 -102 0 536 -77 0 0
                      7
71
6 -51 -7126 0 6 -49 0 -44 -38 -5551 1000                  6
138 32 1634 1000 8 30 0 -42 25 1272 0
290 -33 1625 0 20 -36 0 -30 -26 1265 0
155 22 -2697 1000 185 26 0 -345 12 -2100 0
-237 -4 -699 0 -107 14 2000 -87 12 -546 0
-302 8 -4178 0 78 22 0 -322 21 -3257 0
119 -95 956 0 139 -81 0 9 -61 747 -2000
-287 -51 5040 0 33 -45 0 -57 -44 3925 0
51 -23 -1371 2000 91 -26 1000 121 -21 -1066 -2000
-222 -21 1325 0 68 -17 0 -32 -13 1034 0
-53 -39 1727 1000 27 -30 0 127 -26 1343 0
291 -1 673 0 -29 -5 0 -169 -5 527 0
-34 16 -196 1000 56 10 0 -24 8 -152 0
-141 38 -2410 0 19 34 -2000 -21 27 -1876 0
-864 86 0 0 16 86 0 -864 70 0 0
                      8
353
31 62 3948 3000 -29 63 0 11 46 3075 -2000
-68 -58 178 -2000 -28 -53 0 22 -44 141 0
-199 13 -465 0 -29 17 0 21 9 -361 0
-108 -15 450 0 -128 -13 0 312 -9 350 0
448 -25 -2269 0 18 -21 -1000 198 -19 -1767 0
547 9 8574 0 -413 -1 0 307 -2 6684 0
-56 72 -896 0 -246 69 0 -86 54 -699 1000
172 23 -4973 1000 -118 14 0 -18 18 -3874 0    6
-12 -43 1520 -1000 -22 -39 0 -42 -34 1181 1000
300 -9 1060 0 -20 -11 0 -70 -5 822 0
-28 -7 -335 -2000 -28 -15 0 -78 -10 -260 0
-415 23 2246 0 85 23 0 235 21 1744 0
-32 -21 661 0 -42 -17 0 -132 -14 515 0
57 -40 537 0 27 -44 1000 37 -38 420 0
1132 -12 0 0 -48 -14 0 1132 -18 0 0
                      9
-811
-235 -34 -1507 -6000 35 -36 0 -15 -25 -1173 1000
-101 49 -999 1000 69 39 0 -21 33 -781 0
137 -4 -437 0 27 -10 0 17 -2 -341 0
149 -7 295 1000 -71 -13 0 -71 -7 230 0
-283 -19 3117 0 87 -33 0 -103 -20 2428 0
-293 -80 -4592 0 117 -84 0 -343 -62 -3579 0
49 -48 -849 0 209 -50 0 139 -41 -660 0
-341 45 3867 -2000 189 54 0 309 37 3014 0
19 61 -659 1000 9 57 0 -31 51 -510 0
-406 10 -257 0 64 10 0 194 7 -198 0
187 16 -2332 1000 57 20 0 17 16 -1813 0
396 -52 -2075 0 -74 -46 1000 -254 -38 -1613 0
213 5 87 0 23 7 0 103 6 65 0
-47 18 148 0 -37 22 0 -147 22 114 0
-879 -92 0 0 31 -76 0 -879 -57 0 0
                    8 0
506
462 -19 2712 3000 -8 -22 1000 12 -18 2112 0            6
117 -41 -104 -1000 -53 -31 0 27 -25 -79 0
-193 -1 1783 0 7 8 0 -33 3 1389 0
-14 2 -143 -2000 36 3 0 -134 2 -113 0
-43 96 1 0 -33 101 0 -23 78 1 0
-67 67 2778 0 213 79 0 323 55 2163 0
-178 24 4697 0 12 29 0 -368 23 3658 0
370 -48 -4890 1000 -100 -61 0 -430 -47 -3812 0
-133 -41 321 -2000 -23 -38 0 17 -32 247 -1000
422 16 -1545 0 -98 17 0 -168 11 -1203 0
-307 -7 3367 0 -67 -13 0 -47 -9 2616 0
-236 74 -426 0 64 63 -2000 124 52 -331 0
-272 1 -971 0 -12 0 0 108 0 -752 0
189 -17 227 0 19 -13 0 99 -12 176 0
13 119 0 0 -127 114 0 13 91 0 0
                      1
782
-216 69 -3290 0 -26 75 -2000 -6 59 -2563 0
41 53 1726 2000 1 47 1000 1 37 1343 0
266 25 -3997 0 -34 22 1000 6 19 -3115 0
-165 46 -1475 1000 35 47 0 15 34 -1147 0
285 -106 -1550 0 5 -106 0 5 -87 -1207 0
240 46 -6923 0 -290 42 0 50 42 -5393 0
213 13 -5290 0 -127 0 0 363 5 -4121 0
77 12 4282 0 -83 23 0 247 20 3339 0
115 41 -770 1000 25 37 -1000 25 28 -599 2000            6
-446 -40 102 0 -6 -38 0 124 -30 78 0
98 43 -3355 0 108 49 0 38 38 -2607 1000                  7
110 -57 345 0 -40 -43 1000 80 -37 268 0
-4 27 790 0 26 22 0 -74 18 612 0
-276 30 -801 1000 14 25 0 4 20 -624 0
107 -128 0 0 117 -143 0 -5633 -111 0 0
                      2
-1291
-159 -118 2323 0 11 -122 1000 1 -98 1810 0
-116 -32 -2000 -1000 14 -32 -2000 -26 -25 -1557 1000
-367 -42 2995 0 23 -52 -2000 23 -42 2335 0
42 -59 3787 0 72 -52 0 -18 -40 2950 0
-321 53 240 1000 -31 58 0 -11 45 185 0
-400 -120 8678 0 660 -128 0 -380 -109 6761 0
69 -16 1851 0 39 -4 0 19 -5 1443 0
-177 -17 -1994 0 143 -19 0 -47 -14 -1556 0
20 -38 1238 1000 -30 -33 2000 -40 -25 967 -1000
536 50 1659 0 106 44 0 -114 38 1294 0
137 -58 3704 0 -133 -61 0 -33 -51 2881 -2000
-27 38 1358 0 23 32 0 -97 25 1057 0
235 -45 -595 0 -55 -37 0 5 -32 -461 0
181 -16 1136 -2000 -39 -17 0 -39 -13 887 0
397 221 0 0 17 217 0 12017 168 0 0
                      3
271
176 170 -2644 2000 -34 172 0 -14 138 -2061 0    7
71 -3 1112 -2000 -9 5 1000 31 1 867 -2000
348 59 600 -1000 -2 67 1000 -12 52 467 0
258 42 -3050 -1000 -152 32 0 -42 25 -2377 0
54 14 1456 -2000 4 10 0 -26 12 1136 0
255 105 -6788 0 -565 110 0 525 93 -5288 0
-243 20 -150 0 7 16 0 -383 13 -118 0
-106 53 661 0 -86 53 0 94 43 515 0
-13 13 -1671 -2000 7 12 -1000 27 9 -1305 0
-271 -20 -1676 0 -101 -17 0 -91 -18 -1307 0
38 27 -2241 0 98 26 0 78 25 -1745 1000
-162 -28 -531 0 8 -36 0 68 -28 -413 0
-130 41 681 0 40 36 0 -90 32 529 0
20 12 -1089 1000 10 15 0 40 9 -849 -1000
-433 -303 0 0 17 -281 0 -6113 -221 0 0
                      4
714
30 -155 2547 -4000 150 -155 0 90 -124 1986 0
-135 3 -624 4000 15 -5 0 -25 0 -488 1000
-227 -74 -3210 2000 -7 -73 0 3 -56 -2502 0
-466 -23 242 2000 224 -18 0 194 -9 188 0
126 -76 -2190 1000 16 -75 0 96 -64 -1706 0
22 -81 5647 0 102 -73 0 -698 -71 4399 0
159 -32 574 0 -101 -25 0 319 -27 446 0
200 -71 863 0 -90 -69 0 -260 -55 674 0
-82 8 576 1000 28 8 2000 -32 5 449 0            7
-100 -25 1266 0 30 -19 0 290 -11 987 0
-183 4 -915 0 -13 7 0 -73 1 -710 0
313 31 -1927 0 3 39 0 -97 33 -1500 0
20 -13 -1 -1000 10 -13 0 120 -13 -2 0
-197 -32 1092 0 23 -34 0 -7 -23 848 2000
437 293 0 0 27 273 0 -123 219 0 0
                      5
-1046
-88 70 -223 2000 -178 67 0 -98 53 -174 0
58 15 216 -2000 -12 17 0 8 10 169 0
133 77 3916 -1000 -7 78 0 -17 59 3053 0
527 -26 29 -1000 -223 -20 0 -133 -25 24 0
9 110 1787 0 49 104 0 -61 88 1391 0
-98 93 -5513 0 -128 87 0 532 83 -4295 0
-93 24 -495 0 217 19 0 -163 19 -382 0
-162 85 -3120 0 228 83 3000 278 56 -2432 3000            3     3
96 -4 2118 -1000 -44 -8 -4000 16 -4 1652 0
49 32 -678 0 39 31 0 -171 22 -528 0
336 1 2725 0 -34 2 0 -14 5 2120 0
-197 -54 1355 0 -17 -50 0 53 -41 1055 0
-78 -18 -795 2000 2 -15 0 -8 -10 -616 0
264 29 -602 -1000 -36 30 0 34 20 -466 -1000
-274 -199 0 0 -104 -182 0 96 -148 0 0
                      6
913
-69 -14 -1467 0 71 -13 0 51 -8 -1144 0
167 -21 -603 0 -23 -21 0 7 -14 -470 0
62 -78 -1838 0 32 -78 0 12 -60 -1434 0
-299 67 799 0 81 51 0 91 46 623 0
82 -81 -2519 0 -78 -73 0 62 -63 -1961 0
239 -93 6174 0 219 -92 0 -61 -80 4811 0
85 -54 -274 0 -35 -57 0 195 -40 -217 0
-43 -74 4170 0 -173 -80 -6000 -133 -54 3249 -6000
23 -13 -2813 2000 53 -6 2000 23 -8 -2192 0
229 -5 97 0 -61 -16 0 139 -13 75 0
-416 -31 -756 0 -26 -37 0 134 -33 -589 0
-107 69 299 0 23 58 0 13 45 231 0
153 22 356 -1000 -57 18 0 -47 11 275 0
-152 0 -71 2000 38 2 0 -62 4 -56 0
-333 55 0 0 -43 45 0 -3 35 0 0
                      7
-655
73 -4 1513 0 -7 -1 0 -67 -3 1179 0
-126 14 1565 0 44 13 0 4 12 1221 0
-234 57 -603 0 -54 55 0 -4 45 -469 0
105 -50 -526 0 15 -47 0 -165 -30 -413 0
-488 46 3937 0 -8 41 0 -28 34 3066 0
-164 49 -4754 0 176 44 0 -514 45 -3705 0
-157 92 950 0 93 88 0 163 67 742 0
173 -11 -867 0 -17 -1 3000 -47 6 -674 3000
-189 25 1231 -1000 -29 22 -1000 -29 22 957 0
-272 -20 -218 0 68 -12 0 -82 -3 -170 0
88 40 -2293 0 58 50 0 -112 43 -1785 0
281 -59 108 0 -19 -48 0 -9 -34 86 0
-178 1 275 1000 72 5 0 -58 10 215 1000                  7
-37 -13 -972 -1000 -17 -16 0 33 -11 -757 0
1019 24 0 0 119 19 0 -121 20 0 0
                      8
785
177 15 -945 1000 47 11 0 67 11 -735 0
-69 11 -538 0 -19 14 0 -19 7 -422 0
306 -20 956 0 56 -16 0 16 -15 746 0
-111 -6 591 0 -61 6 0 249 -9 464 0
351 -63 -2684 0 71 -63 0 -19 -44 -2090 0
39 -22 433 0 -441 -6 0 639 -27 337 0
286 -53 -970 0 -274 -42 0 -444 -40 -756 0
-281 88 -4176 0 89 85 0 229 52 -3256 0
215 -31 399 0 -15 -35 2000 25 -30 313 0
-92 27 293 0 -42 28 0 -162 14 230 0
74 -27 1158 0 -6 -30 0 -16 -24 904 0
-277 21 -50 0 -27 17 -1000 13 9 -40 0
114 -27 -56 -2000 -56 -31 0 94 -29 -44 -2000
110 -6 2959 0 10 -5 0 20 -8 2303 0
-1170 -3 0 0 70 18 0 160 10 0 0
                      9
-560
-384 -7 -901 -2000 -54 -2 0 16 -4 -703 0
97 -48 -1011 -2000 -3 -53 0 -13 -39 -785 0    6
-340 8 -1104 0 -30 0 0 -30 0 -862 0
22 67 -1823 0 32 57 0 -198 54 -1422 0
130 50 -2090 0 -30 60 0 -100 42 -1630 0
50 49 4640 0 130 23 0 -240 49 3617 0
-61 -2 543 0 69 -6 0 99 2 422 0
275 -81 3887 0 -15 -75 0 -355 -54 3030 0
-127 31 -2032 0 33 34 -1000 -17 27 -1585 0
353 -12 -33 0 -27 -15 0 193 -7 -28 0
56 12 1174 0 6 1 0 86 1 910 0
289 20 -1616 0 49 18 2000 -51 19 -1257 0
13 28 -157 1000 13 33 0 -47 28 -123 1000
-28 27 -3169 0 -18 27 0 -68 25 -2465 0
644 -23 0 0 -256 -41 0 -76 -31 0 0
                    9 0
-150
334 6 2439 1000 34 2 0 -56 3 1900 0
56 59 598 4000 -14 60 0 26 48 463 0
158 -11 1229 -1000 8 -10 0 18 -4 959 0
-41 -59 3410 0 69 -56 0 129 -52 2658 0
-172 69 7121 -3000 8 58 0 188 40 5550 0    6
-84 -89 -8234 0 -14 -60 0 76 -71 -6418 0
-374 9 556 0 66 4 0 116 1 434 0
-29 64 -798 0 -79 50 0 511 44 -622 0
111 -19 2673 0 -19 -20 0 1 -16 2086 0
-159 8 -97 1000 71 8 0 -109 1 -75 0
-52 7 -1359 0 -42 15 0 -72 12 -1056 0
-331 -25 5021 0 -71 -21 -1000 -11 -22 3906 0
-89 -7 -87 0 21 -12 0 81 -11 -66 0
-77 -17 1898 0 -7 -16 -1000 33 -15 1475 0            7
-483 41 0 0 307 45 0 -3 36 0 0
                      1
913
-143 -8 -1674 0 -53 -9 0 -23 -7 -1304 0
-84 -27 818 -2000 6 -23 0 6 -23 640 0
200 22 357 2000 -10 23 0 -10 14 276 0
49 -18 -3108 -1000 -31 -6 0 -71 3 -2424 0
-20 -228 -3778 6000 -30 -218 0 -150 -170 -2945 0
-87 103 3891 0 -87 75 0 -17 70 3034 0
421 10 316 0 -219 13 0 71 17 247 0
-171 -84 2065 0 129 -71 0 -411 -57 1609 0
-162 3 -1071 0 -12 4 0 -2 4 -838 0
147 -21 363 -2000 -73 -20 0 17 -11 283 0
-168 -13 1864 0 -8 -12 0 22 -11 1451 0
323 17 -7914 0 33 12 0 43 12 -6156 0
67 -12 947 0 7 -11 0 -93 -9 737 0
71 -7 -716 0 41 -9 2000 31 -8 -556 0
301 -51 0 0 -309 -48 0 91 -39 0 0
                      2
-906
46 -1 -335 0 16 3 0 86 1 -260 0
20 -8 -1372 3000 40 -10 0 -20 -3 -1069 0    7
-196 -49 -1639 -1000 -6 -42 -1000 4 -30 -1274 0
86 49 1415 2000 -64 39 0 -4 27 1105 0
302 302 -8699 -3000 52 282 0 52 237 -6777 0
-46 -92 4779 0 364 -69 0 -206 -62 3723 0
-153 -31 -4699 0 357 -25 0 -233 -36 -3661 0
223 82 -5462 0 -137 71 0 103 51 -4256 0
168 14 -1509 0 28 15 0 8 11 -1175 0
-239 16 -1307 1000 71 17 0 1 12 -1017 0
470 -2 -1565 0 70 -1 0 60 0 -1219 0
61 -1 6488 0 11 -3 0 61 -3 5047 0
-11 16 -1889 0 -51 20 0 19 18 -1473 0
-64 13 72 0 -14 16 -1000 -84 16 55 0
376 58 0 0 176 60 0 -74 50 0 0
                      3
106
-3 -25 1629 -1000 37 -27 0 -63 -22 1268 0
-26 18 903 -6000 -36 22 -1000 24 15 702 0
50 74 -3 0 30 67 2000 30 49 -4 0
-73 -10 -1417 -1000 -23 -10 0 57 -12 -1105 0
-293 -273 21076 0 -93 -251 0 37 -216 16422 0
246 101 -7039 0 -404 81 0 256 73 -5486 0
-230 36 6353 0 -220 30 0 140 41 4947 0
-148 -51 4939 0 102 -48 0 32 -37 3847 0
-97 -23 2270 0 -17 -22 0 -7 -19 1770 0
124 -1 2358 0 -46 -4 0 24 -5 1836 0
-483 11 -452 0 -63 5 0 -113 2 -350 0
-613 -39 -3164 0 17 -34 0 -63 -28 -2462 0
-108 -13 1609 0 52 -17 -1000 32 -15 1256 0
140 -6 -68 -1000 -20 -12 0 50 -12 -50 0    7
-844 -75 0 0 -4 -84 0 -34 -71 0 0
                      4
825
-4 82 -2515 2000 -34 78 0 26 65 -1960 0
58 -18 -442 3000 18 -25 2000 -12 -19 -344 0
-70 -61 1984 0 -30 -57 -1000 -50 -44 1544 0
-5 -30 1634 0 75 -38 0 -85 -23 1272 0
150 187 -24833 0 120 168 0 -70 148 -19351 0
3 -116 5788 0 343 -106 0 -167 -83 4512 0
573 -31 -3203 0 -17 -34 0 -27 -34 -2493 0
321 32 -830 0 41 33 0 -49 35 -643 0
19 5 -436 0 -1 2 0 -11 5 -340 0
-192 -6 -1829 0 -2 -4 0 -42 2 -1427 0
439 3 1326 0 39 10 0 19 11 1031 0
597 72 199 0 17 70 0 -33 60 155 0
232 1 -695 0 -48 2 2000 -48 1 -544 0
-155 4 -255 2000 15 10 0 35 9 -202 1000
962 34 0 0 -98 40 0 22 34 0 0
                      5
-1208
-118 -106 4365 -1000 32 -95 0 -8 -78 3403 0
-18 1 90 2000 -38 7 -1000 -18 4 70 -1000
59 -12 13 0 49 -13 0 49 -7 14 0
-29 18 795 -2000 71 30 0 31 20 621 0
-268 -51 15910 -2000 -98 -39 0 22 -38 12399 0
-479 93 -6297 0 -249 90 0 101 64 -4908 0
-343 14 1433 0 167 24 0 -63 21 1117 0
-426 -2 -1533 0 -86 6 0 -106 -11 -1199 0
88 3 -1545 0 8 1 0 18 -1 -1205 0
159 7 873 0 39 10 0 129 0 684 0
-355 -36 -421 0 -65 -33 0 65 -29 -328 -1000                  6
-265 -60 2359 0 -115 -57 0 -75 -49 1836 0
-85 -3 1051 0 55 -3 -1000 105 1 820 0
138 -17 991 -1000 18 -19 0 8 -15 774 -2000
-1374 20 0 0 166 16 0 -64 16 0 0
                      6
207
108 66 -4801 0 -22 55 0 -2 46 -3742 0
-76 25 -697 -4000 34 17 0 24 16 -542 2000
-82 40 -1854 0 -62 36 0 -42 24 -1447 0
76 16 -3708 4000 -134 10 0 36 10 -2889 0
216 -44 -4975 4000 26 -43 0 -14 -35 -3878 0
296 -64 7462 0 356 -49 0 366 -45 5815 0
-232 -5 -2517 0 -42 -8 0 198 -16 -1964 0
-59 -18 -662 0 111 -28 0 181 -9 -512 0
-250 12 1829 0 -20 15 0 0 13 1425 0
-73 -37 -144 0 -73 -40 0 -133 -25 -115 0
-76 33 -620 0 84 25 0 -46 22 -482 2000
77 4 -2144 0 97 5 0 187 4 -1669 0
-182 8 -2032 -1000 -22 7 1000 -152 2 -1582 0
-143 16 -1070 0 -53 20 0 -53 15 -835 1000
1475 -31 0 0 -105 -25 0 255 -25 0 0
                      7
852
117 -19 2231 0 7 -16 0 -13 -16 1738 0
30 -21 560 2000 -10 -14 0 10 -13 435 -1000
157 12 -512 -1000 37 14 0 27 14 -398 0
-58 -31 4572 -2000 132 -35 0 32 -25 3561 0
126 5 2298 -2000 46 0 0 126 -4 1791 0
350 35 -6545 0 -410 15 0 -740 23 -5100 0
241 9 2242 0 -79 -5 0 -169 11 1750 0
227 -25 2629 0 -143 -25 0 -73 -28 2045 0
218 -31 -32 -1000 38 -28 0 8 -26 -22 0
328 74 -1566 0 108 76 0 -2 59 -1218 0
342 0 128 0 -38 2 0 12 2 99 -1000
31 36 -692 0 -29 28 1000 -9 21 -537 0
184 11 986 2000 -16 13 -2000 74 12 767 0
128 2 33 1000 48 -5 0 78 -6 27 0    8
-449 54 0 0 91 45 0 -289 37 0 0
                      8
-683
-239 15 -288 0 -19 18 0 31 16 -224 0
51 -14 2690 -2000 1 -16 0 -49 -10 2097 0
-159 -17 1348 2000 1 -17 0 -19 -14 1049 0
48 36 -3074 0 -72 41 0 -92 30 -2393 0
-502 44 -1744 0 28 53 0 -162 48 -1359 0
-353 18 1837 0 157 22 0 427 12 1431 0
255 6 358 1000 45 23 0 55 9 277 0
21 52 583 0 31 60 0 101 55 457 0
18 65 -2880 2000 -32 57 0 -22 51 -2248 0
-457 -58 2003 0 -117 -61 0 93 -50 1559 0
-282 -5 1635 0 18 -12 0 18 -11 1273 0
-75 -17 3186 0 15 -16 -2000 -135 -10 2476 0
21 -7 1262 -1000 51 -10 1000 1 -7 983 0
-67 -11 1625 -2000 3 -9 0 -47 -1 1264 0
-145 -70 0 0 -75 -53 0 85 -40 0 0
                      9
-61
59 -6 1297 0 19 -10 0 -11 -9 1010 0
1 27 -3921 4000 1 26 1000 31 19 -3055 0
-127 -15 -33 -1000 -27 -11 0 33 -9 -24 0
-88 -2 381 2000 -88 -6 0 -48 -9 294 0
347 -6 -1188 0 -73 -19 0 117 -18 -925 0
383 -43 2872 0 -17 -31 0 -327 -24 2239 0
-373 -14 -3123 -2000 -173 -22 0 37 -18 -2433 0
-90 -3 -5228 0 30 -5 0 -170 -11 -4075 0
-128 -77 3847 -1000 52 -67 0 32 -58 3000 0
110 14 -519 -1000 90 12 0 -80 13 -404 0
334 13 -2471 0 -46 20 0 -26 18 -1923 0
177 -17 -3106 0 37 -10 1000 67 -9 -2414 0
-79 -12 -1764 0 -89 -9 0 1 -10 -1375 0
62 20 -1954 1000 -78 22 0 -68 13 -1520 0
478 71 0 0 -72 52 0 98 40 0 0
                   20 0           4                                                &&&
-80
96 0 -3682 0 16 4 0 6 4 -2868 0
-114 1 930 -2000 16 5 -2000 -4 3 723 0
220 14 555 0 10 10 0 -40 9 430 0
78 -64 1451 -4000 108 -46 -1000 38 -31 1133 0
16 -22 3047 6000 -34 -15 0 -44 -11 2373 0    7
-541 18 -3582 0 179 13 0 519 3 -2793 0
-65 15 3708 1000 255 20 0 55 24 2889 0
312 -61 6357 0 22 -70 0 32 -49 4955 0
99 48 -1834 2000 -121 39 0 -71 33 -1429 0
154 16 -637 2000 -76 22 0 34 14 -496 0
-250 -37 2989 0 40 -35 0 -10 -32 2325 0
-257 20 1986 0 -47 17 0 93 14 1545 0
-100 13 529 0 70 11 0 40 10 415 0
-108 -19 354 0 82 -21 0 52 -16 276 0
                      1
590
-143 -39 4248 0 -33 -40 0 -23 -32 3310 0
104 -14 998 0 -36 -19 1000 4 -16 779 0
186 -15 -1172 0 36 -13 0 36 -12 -910 0
53 82 -1713 2000 -167 60 2000 63 47 -1336 0
124 1 -2203 -12000 14 -1 0 -6 0 -1715 0
78 -3 249 0 -542 -14 0 -302 14 196 0
364 -47 -934 0 -6 -48 0 -196 -45 -726 0
-514 83 -5090 0 -184 86 0 66 68 -3968 0
-42 -27 -702 -4000 108 -19 0 68 -16 -549 0
-149 -29 1141 -1000 51 -38 -1000 21 -30 888 0
-89 43 -3979 0 -9 39 0 71 35 -3094 0
260 -17 -1902 0 0 -11 0 -110 -10 -1480 0
188 -13 503 0 -12 -12 0 -2 -10 389 0
76 -7 1448 0 -34 -3 0 -4 -4 1124 0
                      2
-240
326 48 -246 0 46 43 0 26 37 -192 0
80 -10 -386 0 40 -9 0 10 -3 -301 1000
-197 40 -417 0 -37 44 0 -47 35 -326 0
-116 -55 1281 0 124 -48 -1000 64 -45 998 0
-223 9 2267 6000 17 7 0 -3 7 1765 0
95 -2 2186 -1000 695 8 0 55 -20 1702 0
-396 76 -1448 0 -146 64 0 -66 55 -1130 0
447 -52 3240 0 207 -49 0 -113 -45 2526 0
92 13 1841 2000 -18 7 0 -18 9 1437 0
181 50 -1398 0 -19 59 2000 -19 45 -1088 0
-106 -24 2927 0 34 -18 0 -6 -16 2275 0
-87 30 1085 0 -7 19 0 93 15 843 0
-107 15 -267 0 -7 13 0 -57 12 -207 0
-93 37 -2354 0 -3 31 0 17 27 -1828 0
                      3
-245
-428 -28 -3156 1000 -78 -21 0 -28 -20 -2460 0
-126 30 -681 0 -36 35 0 -16 24 -530 -2000
-235 -77 3423 0 -15 -91 0 25 -70 2665 0
-89 37 -1526 0 131 38 0 -179 41 -1188 0
285 -10 -4321 0 95 -2 0 -35 -2 -3366 0
120 4 1205 2000 -370 8 0 80 16 940 0
204 -77 200 0 4 -61 0 284 -52 156 0
-244 27 -2190 0 -4 26 0 206 23 -1708 0
-234 1 -1298 1000 -14 5 0 16 -1 -1013 0    8
-218 -81 1749 0 12 -82 -1000 -8 -61 1361 0
525 -5 209 0 -35 -10 0 -145 -8 164 0
-376 -49 1380 1000 54 -43 0 -156 -33 1074 0
-41 -24 -76 0 -31 -18 0 -11 -16 -59 0
37 -49 2651 0 37 -47 0 7 -35 2060 0
                      4
110
306 34 842 -2000 46 30 0 16 25 658 0
2 -42 1147 1000 2 -49 0 2 -38 892 1000
230 87 -4712 0 40 100 0 30 77 -3669 0
158 -51 1981 0 -122 -44 0 138 -42 1542 0
-621 15 2977 -1000 -151 8 0 69 1 2319 0
109 21 -3190 -1000 99 14 0 -191 4 -2487 0
-144 66 1401 0 46 63 0 -94 45 1091 0
-5 -77 2275 0 5 -71 0 -45 -56 1774 0
120 -18 155 -2000 -10 -20 1000 -30 -13 121 0
76 61 -1753 0 -4 59 0 6 46 -1362 0
-378 2 -2493 0 -48 2 0 142 4 -1940 0
431 27 -3179 -2000 -59 28 0 31 20 -2472 0
80 16 16 0 60 12 0 -20 9 11 -1000                  6
-68 20 -2110 0 -8 23 0 -78 14 -1640 0
                      5
719
-83 -46 2779 1000 -3 -47 0 7 -36 2164 0
152 43 -437 -2000 32 46 0 12 38 -339 0
31 -65 2610 3000 -19 -68 0 -49 -52 2033 0
39 47 -892 0 19 35 0 -121 29 -694 0
592 14 927 2000 82 14 0 -78 17 723 0
-80 -54 -893 0 -110 -51 0 -10 -26 -695 0
562 -33 -1629 0 42 -37 0 -38 -19 -1268 0
-102 96 -211 0 -122 92 0 -212 74 -165 0
101 40 152 1000 31 39 -2000 21 32 119 0
186 -14 668 0 -24 -14 0 16 -12 516 0
13 3 2450 0 73 7 0 -37 2 1906 0
-102 17 2668 1000 38 15 0 48 18 2074 0
40 7 -542 0 -40 7 0 70 7 -419 2000
276 5 703 0 -64 3 0 106 2 546 0
                      6
-933
-180 39 -4068 0 0 46 0 10 33 -3170 0
-334 -13 -1623 1000 -34 -15 0 -4 -14 -1265 0
40 26 948 -6000 -10 23 0 20 17 738 0
-54 -2 -277 0 -44 10 0 216 6 -215 0
-391 -97 -1197 -1000 -1 -89 0 149 -75 -933 0
-133 23 3310 0 57 11 0 277 16 2580 0
-571 -39 2188 0 29 -43 0 -11 -39 1705 0
405 -14 -1480 0 35 -19 0 335 -13 -1153 0
-115 -52 -283 -1000 -25 -49 0 -15 -44 -221 0    7
-164 -10 -123 0 26 -12 0 66 -9 -91 0
30 21 -1951 0 -50 15 0 -70 14 -1517 0
-197 -27 -1103 0 13 -29 -1000 -7 -30 -856 0
10 -10 758 0 0 -13 0 -50 -10 587 -1000
-180 10 262 0 80 6 0 20 9 203 -1000
                      7
73
344 -9 4117 0 4 -16 0 -56 -12 3209 0
303 -29 3054 1000 23 -24 0 -17 -18 2380 0
-266 -1 -3126 3000 14 6 0 -6 4 -2436 0
102 -25 -904 -2000 2 -47 0 -278 -30 -706 0
367 127 -187 0 7 112 0 -123 95 -147 0
-2 48 -2873 0 -192 52 0 -292 24 -2240 0
144 96 -1744 0 -36 98 0 94 81 -1359 0
-272 -83 -1468 0 58 -66 0 -272 -61 -1145 0
34 46 1470 2000 4 41 2000 14 38 1146 0
30 29 1038 0 50 30 0 -230 22 802 0
92 -38 2308 0 52 -34 0 102 -29 1794 0
399 11 -438 0 -61 13 2000 9 16 -343 0
-115 0 -502 0 25 5 1000 75 3 -388 0
149 -5 -709 0 -41 1 0 -111 -4 -550 2000
                      8
124
-170 -28 -3441 -3000 -10 -34 0 60 -24 -2682 0    6
-67 52 -1584 -2000 -7 47 0 43 38 -1235 0
414 42 2482 0 4 29 0 34 26 1936 0
-179 39 1825 4000 121 58 0 251 41 1424 0
-112 -55 -213 0 -72 -37 0 38 -39 -164 0
-198 -14 2290 0 162 9 0 62 -1 1785 0
-305 -54 -927 0 -185 -40 0 -235 -37 -723 0
-123 115 4419 0 -3 87 0 107 83 3446 0
-26 -20 -2434 -1000 14 -17 -1000 -26 -14 -1897 0
-57 -24 -1211 1000 -87 -22 0 203 -15 -938 0
83 47 -1633 0 3 44 0 13 38 -1269 0
-93 31 235 0 37 29 -1000 27 20 185 0
79 18 654 0 -21 16 -2000 -1 14 507 0
-195 -15 782 0 15 -15 0 45 -9 608 -1000
                      9
58
115 76 1757 6000 25 89 0 5 70 1368 0
-69 -35 -851 1000 1 -32 0 -69 -27 -663 0
-465 -66 -1641 0 -15 -55 0 -35 -49 -1280 0
145 -3 -3465 -2000 -115 -3 0 -115 -4 -2702 0
-147 23 359 -2000 133 14 0 -37 19 280 0
88 -82 -420 0 178 -102 0 178 -73 -329 0
709 -23 2824 0 229 -33 0 359 -29 2200 0
238 -58 -2456 0 -112 -34 0 -62 -37 -1917 0
95 18 1133 0 -15 17 1000 25 11 882 1000
-43 -4 795 -2000 37 -3 0 -13 -5 616 0
-323 -29 104 0 -93 -24 0 -83 -23 81 0
-289 -63 2459 0 -29 -62 0 -39 -48 1910 0
-63 -18 186 0 17 -18 1000 -123 -17 146 0
-30 23 -286 0 -30 17 1000 -10 14 -222 0            8
                    1 0
553
-237 -96 -73 -3000 -27 -96 0 -87 -80 -53 0
-10 18 791 -2000 10 18 -1000 60 14 616 0
519 32 2347 0 -1 32 0 19 29 1828 0
-90 -76 7670 0 -30 -85 0 -20 -65 5977 0
86 -3 260 4000 -124 -5 0 16 -5 201 0
410 106 -2158 0 -210 103 0 -210 79 -1678 0
-474 27 -711 -2000 -154 20 0 -334 26 -554 0
-69 38 -2609 0 181 26 0 61 26 -2030 0
-75 -41 1322 0 -5 -37 -2000 -5 -30 1031 -2000
294 22 -1498 1000 24 22 0 -106 21 -1162 0
327 5 199 0 87 0 1000 77 2 154 1000            8     7
238 60 -3876 0 38 63 0 58 49 -3012 0
11 17 -2218 0 1 15 0 91 14 -1728 0
118 -15 -83 0 48 -5 -2000 58 -8 -66 0
                      1
-1011
130 56 -1467 0 10 50 0 100 45 -1148 0
76 -13 691 4000 -14 -13 2000 -34 -9 540 0
-544 14 -2109 0 36 12 0 -44 11 -1642 0
-132 89 -5798 -2000 58 102 0 28 75 -4518 0    6
-22 -63 -672 -2000 8 -55 0 28 -48 -524 0
-250 -75 2702 0 130 -68 0 60 -38 2102 0
-106 28 -3128 4000 114 33 0 214 20 -2435 0
-26 -67 4905 0 -96 -57 0 -106 -55 3820 0
34 58 -2102 0 14 54 1000 4 47 -1637 1000
-85 -7 2130 0 -45 -9 1000 85 -10 1654 0
-313 10 -570 0 -33 12 -2000 -103 11 -444 -2000
45 -17 1836 0 -15 -20 0 -145 -17 1426 0
154 -11 2622 0 -36 -8 0 24 -7 2043 0
-70 12 147 0 -30 3 1000 -80 8 116 0
                      2
994
-103 15 1929 0 -3 10 0 -63 5 1507 0
-96 6 -896 -2000 -6 1 -1000 -6 0 -700 0
315 -66 2190 -3000 -45 -68 0 25 -59 1706 0
195 -38 -1848 4000 -35 -52 0 5 -31 -1439 0
69 93 458 0 99 81 0 -21 67 358 0
14 60 204 0 -106 57 0 34 37 162 0
405 -50 3420 -2000 25 -52 0 -135 -39 2662 0
-36 52 -2524 0 4 35 0 74 42 -1966 0
-182 -37 765 0 -12 -38 -1000 -12 -33 594 0
-230 1 -1210 0 40 -4 -2000 -20 -1 -942 0
177 -18 3129 0 77 -15 1000 67 -14 2435 1000
-450 -28 1280 0 0 -28 0 220 -19 997 0
-315 -15 -1290 0 25 -13 0 -65 -10 -1005 0
-9 -18 346 0 -9 -14 0 51 -17 267 0
                      3
-1032
60 -61 622 2000 -10 -51 0 20 -41 482 0    7
151 5 68 0 11 10 0 71 10 55 0
-70 77 -4127 6000 30 73 0 30 63 -3216 0
-24 20 3685 -2000 76 26 0 -34 15 2872 0
13 -84 432 1000 -97 -78 0 13 -57 337 0
-101 -60 -2563 0 149 -47 0 -111 -39 -2000 0
-260 30 -1846 0 -90 36 0 -20 33 -1436 0
-75 -67 368 0 -15 -56 0 25 -52 286 0
341 -20 1411 0 21 -14 2000 1 -12 1102 0
117 -16 -901 0 -13 -6 1000 -23 -7 -697 0
55 1 -5101 0 -145 -5 0 55 -3 -3968 0
656 1 -2042 0 -4 7 0 -164 3 -1589 0
289 17 536 0 -1 16 -1000 59 13 415 0
143 0 -1163 0 23 1 0 3 7 -902 0
                      4
330
-79 63 -4140 -4000 21 54 0 11 45 -3224 0
-108 -26 272 0 2 -25 0 -78 -22 210 0
-47 7 2306 -3000 3 11 0 -7 8 1797 0
-55 -35 741 0 -45 -39 0 55 -32 575 0
-46 63 -1464 -2000 4 62 0 -36 45 -1141 0
-80 33 2673 0 -180 14 0 480 15 2084 0
-47 -29 2651 0 -107 -29 0 293 -31 2063 0
374 142 -1331 0 44 139 0 154 106 -1034 0
-216 42 -2719 0 -26 37 -1000 4 33 -2121 0
97 10 1561 0 -63 0 0 107 0 1210 0
-57 25 2588 0 133 29 0 -147 25 2014 0
-412 60 846 0 -12 54 0 -82 43 658 0
-152 -12 141 0 8 -17 2000 -72 -15 114 0
-243 23 1347 0 -23 17 -1000 -103 10 1045 0            7
                      5
620
171 -61 4862 2000 11 -49 0 1 -43 3786 0
73 10 889 0 -17 6 0 33 8 693 0
295 -129 2079 0 -35 -123 1000 -25 -101 1620 1000
39 18 -4456 2000 -1 22 0 -61 19 -3470 0    7
-78 -38 2461 1000 92 -33 0 -58 -30 1917 0
173 -32 -2579 0 93 -24 0 -697 -23 -2009 0
86 25 -3051 0 176 20 0 -244 16 -2375 0
-289 -163 4717 0 -69 -168 0 -299 -130 3671 0
61 -16 2335 -1000 21 -16 1000 21 -17 1821 0
-226 0 694 0 74 3 0 -66 6 542 0
23 -50 1456 0 -107 -52 0 173 -45 1130 0
219 -81 -299 0 -1 -80 0 249 -63 -233 0
77 -2 -552 0 -23 0 -1000 37 3 -433 0
239 -10 -1374 0 49 -5 2000 149 -5 -1067 0
                      6
-85
24 48 -2741 0 -26 37 0 4 35 -2132 0
-33 35 -2266 -1000 37 37 0 -13 24 -1765 0
-403 148 -686 0 37 142 -2000 -3 117 -535 -2000
-134 20 3640 -4000 6 28 0 36 26 2834 0
104 -22 -1088 0 -96 -31 0 124 -17 -848 0
271 50 1465 0 -119 46 0 501 35 1142 0
-19 8 1096 0 -9 9 0 51 9 852 0
-112 114 -9367 0 38 131 0 228 103 -7296 0
-168 -31 -829 2000 -28 -30 -2000 -18 -23 -648 0
124 1 -3105 0 24 7 0 -26 1 -2414 0
-2 36 -1625 0 78 34 -1000 -102 30 -1262 0            7
-282 32 1 0 -2 32 0 -152 26 2 0
22 26 250 0 32 26 -1000 32 17 195 0
-95 -42 1536 0 -65 -44 -1000 -95 -34 1194 0
                      7
-363
-13 -22 10 0 7 -16 0 -53 -16 4 0
-35 -55 1876 2000 -45 -54 0 5 -42 1462 0
250 -62 -3052 0 -10 -59 1000 20 -50 -2378 1000
260 -56 -336 2000 -20 -67 0 -20 -59 -259 0
0 95 -2804 0 70 97 0 90 74 -2183 0
-311 -11 104 0 -61 -5 0 -381 -9 79 0
53 -57 -97 0 133 -54 0 -97 -37 -73 0
314 -91 10272 0 -6 -101 0 -226 -71 8002 0
266 65 -1259 -1000 56 65 1000 -4 54 -978 0
56 -27 2039 -1000 -104 -34 0 -94 -26 1584 0
-39 0 24 0 -19 6 2000 -29 3 19 0
200 38 -60 0 100 30 0 60 24 -48 0
-125 -28 -921 1000 -35 -23 2000 5 -17 -714 0
-101 70 -987 0 29 73 0 69 60 -766 0
                      8
-320
-148 -12 2040 0 -18 -15 0 52 -13 1593 0
-92 38 -1271 -1000 18 34 0 8 33 -991 0
-113 -41 3711 0 -43 -44 0 -13 -32 2893 0
-99 52 -1396 -1000 51 50 0 71 43 -1090 0    6
-17 -86 3968 2000 -77 -76 0 -297 -63 3089 0
-83 -4 -1161 0 377 -12 0 457 -3 -903 0
-124 88 1177 0 -284 83 0 66 53 915 0
-187 92 -7403 0 73 90 0 103 62 -5766 0
-168 -67 2914 -1000 -68 -67 -1000 -8 -55 2269 0
35 47 2692 2000 125 49 0 45 44 2093 0
-206 -6 89 0 -106 -6 -1000 -86 -7 68 0
-229 -44 653 0 -69 -27 0 -9 -24 509 0
104 15 1536 -2000 14 8 -1000 -76 8 1192 0
155 -64 356 0 5 -66 0 -5 -55 275 1000
                      9           5                                                R20
280
-133 57 -2655 0 17 55 0 -13 48 -2072 0
186 -18 2029 0 6 -11 0 -24 -15 1582 0
38 84 -3141 -2000 48 84 0 8 63 -2449 0    5
-125 -3 1526 2000 -55 13 0 -195 7 1190 0
123 13 -2068 -4000 123 7 0 153 6 -1609 0
157 -37 68 0 -73 -18 0 -253 -14 51 0
143 -84 -1375 0 103 -71 0 53 -43 -1071 0
-44 -96 6037 0 -44 -87 0 156 -69 4702 0
89 43 -2943 2000 79 42 2000 49 35 -2294 -1000
-210 -34 -6017 -1000 -130 -29 0 150 -30 -4678 0
523 -8 -366 0 253 -8 0 393 -1 -285 0
442 -9 63 -1000 -88 -21 0 -68 -17 49 0
111 -11 -1229 1000 31 -9 2000 81 -9 -955 1000                  7
-97 65 -973 0 -7 61 0 -87 52 -757 -2000
3&22696056190 3&121366029101 3&0 3&34000        &&15&&&&&&&&&&&&&&&&&&
                    2 0
-420
125 -75 1383 0 -35 -68 0 -35 -60 1079 0
-94 3 -1821 0 -4 -2 0 16 2 -1421 0
-103 -52 1996 4000 -23 -51 0 7 -38 1556 0
138 -37 -1411 -1000 18 -50 0 158 -36 -1099 0
-217 -27 3430 2000 -167 -32 0 -7 -20 2671 0
-233 14 4405 -1000 -503 -2 0 -83 -6 3435 0    5
-110 52 -178 0 -10 37 0 -20 19 -138 0
-44 102 -3914 0 -24 91 0 -104 75 -3048 0
-114 -21 1094 -1000 -124 -18 -1000 -104 -15 853 2000
30 14 5381 0 70 10 0 -130 11 4186 0
-528 15 383 0 -228 7 0 -398 0 300 0
-303 28 -430 2000 137 33 0 -23 30 -335 0
-238 15 1048 0 -28 18 -4000 -88 16 815 -2000
148 -78 2521 0 -2 -69 0 68 -59 1963 1000
-25712 -130344 0 0
                      1
389
366 69 -804 0 146 61 0 156 54 -626 0
-174 28 659 0 6 29 0 16 21 516 0
-68 40 -121 -2000 12 35 0 -8 27 -95 0
67 32 1746 1000 -33 30 0 17 21 1359 0    7
108 183 -8120 0 168 183 0 108 136 -6325 0
135 32 -6259 2000 545 38 0 -215 34 -4878 0
204 -20 1356 0 194 -13 0 -56 -9 1056 0
365 -112 1507 0 -25 -109 0 -25 -85 1174 0
104 29 810 1000 114 25 0 94 17 632 -1000
-125 13 -3479 0 5 13 0 45 8 -2708 0
348 -2 1301 0 88 -2 0 148 4 1009 0
5 1 -813 -1000 -85 0 0 155 -2 -633 0
94 -13 -877 0 -6 -14 2000 154 -12 -681 1000
-61 87 -3687 -2000 29 79 0 -61 65 -2871 0    7
1821 60 0 0
                      2
888
-347 -78 2018 0 -177 -68 0 -177 -56 1573 0
465 -45 -930 0 -15 -44 0 -25 -36 -727 0
366 -43 -2194 0 16 -30 0 16 -24 -1709 0
-319 -7 -1445 -2000 81 -3 0 -59 0 -1124 0
-503 -299 10051 -5000 -153 -291 0 -183 -225 7830 0    6
126 9 1315 -1000 -164 -5 0 536 10 1024 0
-198 27 -2589 0 -358 22 0 62 26 -2018 0
-346 133 -2032 0 124 127 0 -116 98 -1586 0
-108 -36 -1877 -2000 -38 -34 0 -18 -23 -1463 0
464 -30 564 0 24 -29 0 64 -19 439 0
-195 -6 -2888 0 -5 3 0 -35 -2 -2243 0
107 -11 577 0 17 -8 0 -113 -6 450 0
18 2 1283 0 18 -3 0 -192 -2 996 0
-12 -51 2881 4000 -12 -48 0 48 -38 2244 0
-2639 -119 0 0
                      3
-951
33 91 -1545 0 93 85 0 33 66 -1207 0
-296 52 719 0 34 51 0 14 43 562 0
-166 -1 2082 0 -36 -14 0 -36 -12 1622 0
233 -16 -68 1000 -107 -13 0 63 -9 -54 0
862 227 -6626 10000 142 225 0 162 179 -5163 0
38 -43 5306 0 -72 -34 0 -2 -36 4136 0
36 -45 4590 1000 346 -38 0 -174 -35 3578 0
-76 -129 2068 0 -206 -117 0 134 -93 1615 0
162 33 2477 1000 -8 35 0 -8 27 1930 0
-543 47 2035 0 -43 40 0 -123 31 1584 0
27 15 2812 0 -33 9 0 57 11 2185 0
-146 15 -126 0 -6 7 0 144 5 -98 0
-60 31 -2135 -1000 -20 36 0 140 27 -1659 0
-50 0 -780 -2000 -40 2 0 40 1 -608 0
1785 165 0 0
                      4
448
147 -74 468 0 -23 -74 0 57 -57 369 0
-74 -53 -17 0 -44 -52 0 -44 -41 -14 0
-106 70 1127 0 34 75 0 24 62 878 0
-61 36 1000 3000 189 34 0 -61 24 778 0
-584 -63 -1274 -5000 -164 -69 0 -34 -49 -993 0
-94 -19 -6739 0 316 -15 0 -304 -27 -5253 0
134 57 -4629 -2000 -306 43 0 314 33 -3608 0
284 135 -1329 0 164 131 0 -166 100 -1038 0
-143 -16 -1262 0 7 -19 1000 -33 -18 -984 0
448 -79 -1758 0 8 -64 0 -42 -56 -1369 0
262 8 -3109 0 42 14 0 -78 6 -2419 -1000                  6
-113 -14 1518 0 27 -6 0 -283 -4 1179 0
84 -43 2170 2000 4 -44 -1000 -76 -34 1688 0
-133 22 -586 0 -43 21 0 -73 15 -457 0
-2601 -202 0 0
                      5
-516
-290 43 105 0 -10 40 0 -10 31 78 0
223 48 1180 0 33 49 0 83 37 921 0
146 -100 -2329 0 -14 -95 -1000 -4 -76 -1813 0
124 4 -957 -6000 -196 2 0 64 0 -744 0
335 -54 5559 0 145 -51 0 -55 -50 4333 0
-198 101 651 0 -478 99 0 -18 97 508 0
-120 -67 2638 1000 320 -49 0 -270 -34 2057 0
-300 -131 1573 0 -140 -127 0 180 -89 1227 0
75 1 -896 0 -15 2 -2000 55 5 -698 1000
-50 101 80 0 30 87 0 160 76 64 0
-463 -51 4198 0 -23 -60 0 77 -43 3268 2000
545 -6 -1492 0 -75 -17 0 185 -11 -1158 0
39 28 -1756 -1000 -11 30 2000 -11 25 -1367 0
230 -9 1261 1000 150 -11 0 60 -7 984 0
2606 165 0 0
                      6
517
277 -16 -2127 0 17 -10 0 -73 -9 -1654 0
-245 -55 -894 0 -25 -60 0 -55 -48 -700 0
-142 74 109 2000 8 67 2000 -12 53 82 -1000    6
-259 -54 69 3000 11 -55 0 -59 -42 54 0
-307 78 347 -3000 -47 88 0 -37 66 271 0
397 -87 7506 0 387 -84 0 157 -86 5848 0
-61 60 -557 0 -271 37 0 -31 26 -435 0
216 53 -1101 0 166 42 0 206 20 -858 0
-123 -13 1507 0 37 -13 1000 -23 -12 1176 -2000
-259 -88 1159 1000 -59 -86 0 -59 -73 900 0
468 44 -4027 0 -2 59 0 -62 44 -3134 -1000
-484 1 788 0 96 11 0 56 2 611 0
-26 -27 1319 0 4 -30 -1000 74 -26 1026 0
-55 -16 -1111 -2000 -75 -18 0 5 -15 -868 0
-1415 -36 0 0
                      7
-68
-67 -2 3806 -1000 -27 -8 0 43 -3 2963 0    6
129 50 -2240 0 19 49 0 9 43 -1743 0
71 -31 2362 -4000 -29 -30 -1000 1 -26 1843 2000
226 32 982 0 106 36 0 -14 28 765 0
227 47 -7848 6000 -3 35 0 97 39 -6118 0
-217 64 -9369 0 -127 61 0 13 62 -7298 0
166 -14 -2101 0 126 12 0 286 12 -1638 0
-1 6 1655 0 -121 13 0 -251 18 1288 0
99 20 -559 0 -11 21 -1000 -11 18 -438 1000
223 47 -232 -2000 63 55 0 13 48 -180 0
-291 -41 4453 0 -11 -53 0 49 -41 3464 0
265 44 -2788 0 -15 35 0 -95 34 -2168 0
-159 33 -703 0 41 35 0 -69 31 -547 0
-8 12 -119 1000 -8 19 0 -48 16 -89 0
970 -98 0 0
                      8
-1198
-239 14 -4169 2000 11 17 0 31 9 -3248 0
66 -27 3780 2000 -14 -18 0 -4 -19 2945 0
-30 3 -2788 2000 30 6 0 20 8 -2174 -1000
-11 11 -71 -1000 -91 5 0 -1 8 -57 0
-16 -206 7514 -3000 -16 -209 0 -16 -171 5858 0
-391 -147 6061 0 -401 -135 0 -271 -112 4720 0
-360 -31 3026 0 30 -43 0 -220 -38 2358 0
-70 12 -4103 0 50 12 0 -120 12 -3195 0
46 -3 -321 0 -14 -5 2000 16 -6 -248 -1000
-10 4 -2811 1000 -90 -1 0 -110 -7 -2186 0
-31 53 -5255 0 19 55 0 -11 45 -4089 0
-247 -67 5011 0 -67 -56 0 3 -48 3899 0
96 -44 -92 0 -34 -44 0 56 -38 -70 0
-44 4 1456 0 6 -3 0 -14 -3 1130 0
-1550 114 0 0
                      9
1568
236 -27 2999 -1000 6 -27 0 -14 -17 2337 0
-80 2 -2053 -4000 0 -7 0 20 -2 -1599 0
24 -2 804 0 4 -6 0 4 -7 627 0
-65 -17 -743 2000 -5 -14 0 95 -15 -578 0
153 207 -3527 0 23 211 0 -57 168 -2751 0
592 191 -3305 0 512 168 0 -48 140 -2573 0
484 31 -1986 0 -126 33 0 164 22 -1545 0
10 -25 3161 0 -140 -35 0 40 -29 2461 0
-76 -5 -45 0 -6 -6 -1000 4 -2 -37 2000
-164 -45 3678 0 106 -45 0 176 -31 2860 0
126 -29 2890 0 26 -30 0 -44 -25 2251 0
44 39 -4008 0 64 31 0 -6 27 -3120 0
44 50 838 0 34 45 0 -16 38 650 0
160 -9 -1288 0 -20 -7 0 0 -4 -1001 0
1162 -27 0 0
                    3 0
-832
37 35 -555 0 -3 35 0 -33 24 -431 0
84 20 557 2000 14 24 0 -6 15 433 -1000
38 16 1454 0 -22 18 0 -32 14 1134 0
101 0 32 -1000 81 9 0 -139 4 26 0
-472 -96 2608 4000 -2 -86 0 8 -70 2033 0
-164 -98 984 0 -154 -82 0 536 -69 765 0
-284 -16 2673 0 106 -11 0 -154 -9 2079 0
-95 20 181 0 265 37 0 325 22 143 0
131 1 638 0 21 9 1000 -19 3 499 -1000
220 45 -2452 0 -40 44 0 -100 33 -1906 0
16 -10 2041 0 -44 -14 0 56 -13 1586 0
125 -3 1272 0 -15 2 0 65 0 991 0
-9 -29 -296 0 -59 -25 0 -9 -24 -229 0
-216 5 -349 0 34 8 0 74 3 -272 0
588 -77 0 0
                      1
162
-65 -45 -614 1000 5 -44 0 35 -33 -480 0    7
-189 -19 -1605 -1000 1 -16 0 -9 -11 -1251 2000
5 -39 -1240 0 -5 -37 0 25 -27 -969 0
-116 -2 -852 1000 -26 -16 0 74 -5 -665 0
634 -7 -3655 -8000 -26 -18 1000 -26 -15 -2847 0
-62 -37 1743 0 -2 -40 0 -132 -41 1359 0
-150 0 -2982 0 0 -14 0 -10 0 -2320 0
95 29 -3751 -2000 -145 18 0 -305 18 -2923 0    5
-167 -26 -657 0 -27 -34 -2000 13 -25 -514 1000
-289 -34 2960 0 -49 -35 0 41 -24 2302 0
-45 31 -5576 0 45 39 0 -5 33 -4339 0
0 -31 666 0 -10 -33 0 -100 -28 518 0
26 -14 -1228 0 16 -11 0 16 -4 -956 0
35 -4 1247 0 -25 -8 0 -25 -2 971 0
-850 181 0 0
                      2
324
-74 34 349 -2000 6 34 0 -14 29 272 0
226 -1 2625 2000 -24 -6 0 -4 -3 2047 -1000
-112 56 -382 0 18 50 0 8 39 -294 0
-166 33 1013 -2000 -16 40 0 24 29 788 0
-760 31 9401 4000 -10 27 -2000 130 28 7324 0
-81 87 -2828 0 99 81 0 -701 77 -2203 0
333 32 988 0 -257 43 0 13 25 767 0
166 -151 8924 4000 -34 -140 0 26 -108 6953 0
66 51 757 0 36 50 1000 16 43 592 -2000
231 26 -2969 0 51 31 0 -9 20 -2311 0
-3 -18 5096 1000 -53 -21 0 -73 -16 3967 0
-151 40 -230 0 19 42 0 69 40 -179 0
-177 41 1428 1000 23 35 0 -47 27 1111 0
99 20 -777 0 39 23 0 -41 15 -606 0
-646 -255 0 0
                      3
-136
-82 -3 2281 1000 -2 -7 0 8 -9 1778 0
-183 15 -2639 -1000 17 20 1000 7 14 -2059 0
-14 -21 791 3000 16 -13 0 -24 -12 613 0
288 -52 1663 1000 -42 -57 0 58 -45 1299 0
309 68 -18586 0 79 81 1000 -61 54 -14481 0
256 -17 1215 1000 -324 -20 0 776 -18 945 0    6
182 -56 335 0 322 -63 0 102 -45 263 0
-126 148 -8711 -2000 54 139 0 104 109 -6789 0
-26 -32 -891 0 -36 -29 -1000 -46 -28 -696 1000
-42 2 1096 0 -12 -1 0 -152 0 854 0
83 -22 -2036 -2000 63 -22 1000 73 -20 -1586 0            8
202 -2 -2006 0 -8 -7 0 -68 -11 -1562 0
203 -25 -527 -2000 3 -21 0 93 -19 -408 0
-61 -31 -607 0 -21 -33 0 29 -25 -470 0
2019 221 0 0
                      4
-84
448 4 -5581 0 -22 8 0 -22 6 -4350 0
52 -29 2685 1000 -8 -35 -2000 -8 -27 2096 0
115 -44 -60 -6000 -45 -52 0 15 -43 -45 0
34 32 -3132 0 84 40 0 -166 29 -2442 0
429 -252 18888 -2000 -101 -252 0 19 -193 14718 0
-119 -40 325 -2000 371 -22 0 -279 -19 254 0
-476 23 -700 0 -76 33 0 144 29 -546 0
-13 24 886 0 7 20 0 -143 16 693 0
82 0 817 0 12 2 2000 32 3 637 -1000
110 -20 -182 0 -10 -25 0 210 -20 -141 0
-128 50 -1232 1000 -88 47 -2000 82 36 -956 0
-235 -28 1939 0 -5 -24 1000 95 -20 1512 0
5 -10 289 1000 -5 -10 0 -105 -5 221 0
-18 17 2097 0 -58 19 1000 -58 13 1630 0            8
-1416 -58 0 0
                      5
-553
-391 13 2308 0 39 9 0 59 10 1800 0
-41 34 -2741 -2000 -1 36 1000 9 28 -2140 0
-3 81 -796 3000 27 86 0 -3 73 -619 0
-260 -8 1404 0 -20 -11 0 130 -7 1093 0
-453 412 -14046 4000 107 400 0 -103 321 -10947 0
-165 11 -1020 1000 -115 2 0 -5 2 -795 0
-29 18 1471 0 -19 10 0 -279 -5 1146 0
7 -108 5184 0 -83 -103 0 147 -84 4038 0
34 7 -134 0 14 6 -1000 -6 6 -103 2000
-313 31 129 0 27 37 0 -113 32 100 0
185 -35 1790 0 75 -26 1000 -155 -15 1389 0
186 35 -698 0 -4 32 -2000 -14 29 -547 0
-161 38 -637 0 -21 37 0 -11 26 -493 0
58 8 -2269 0 78 8 -2000 78 10 -1764 0
-370 -74 0 0
                      6
881
82 -59 3338 -1000 -38 -49 0 -98 -40 2600 0    6
115 -6 2302 1000 25 -2 0 15 0 1798 1000
-70 -81 959 0 10 -80 1000 0 -66 744 0
170 -3 650 0 50 -8 0 -150 -5 509 0
46 -442 13358 -2000 -134 -433 0 6 -350 10410 0
38 17 2521 0 -192 7 0 -42 9 1966 0
256 -12 -1605 0 46 -7 0 66 5 -1251 0
195 44 -4782 0 75 43 0 -85 36 -3727 0
-242 14 -1012 0 -12 13 0 -12 10 -791 -1000
252 -48 296 0 -8 -49 0 102 -39 228 0
-242 14 1345 0 -42 6 0 -32 2 1049 0
-10 -40 2123 0 10 -39 1000 -30 -32 1654 0
68 -52 845 0 18 -51 0 108 -36 658 0
-102 -25 1445 0 -32 -24 1000 -52 -20 1122 0
540 99 0 0
                      7
-352
-80 26 -3001 2000 0 20 0 60 15 -2337 0
-71 -28 258 -1000 -11 -31 0 -11 -26 198 -2000
91 50 -178 0 -29 49 -2000 -19 39 -136 0
-27 3 -306 0 -137 12 0 263 6 -241 0
222 311 -10475 0 142 309 0 92 242 -8162 0
17 -27 -2598 0 197 -16 0 77 -25 -2026 0
93 -6 -35 0 -17 -16 0 123 -17 -27 0
-531 48 2268 0 59 44 0 -1 37 1769 0
184 -39 1553 0 4 -42 0 24 -33 1213 0
-19 42 -780 0 31 45 0 -129 31 -603 0
32 -40 -3324 0 32 -34 0 132 -28 -2586 0
25 22 -3201 0 15 29 0 45 21 -2491 0
15 50 -815 0 -25 47 0 -95 32 -637 0
77 8 -350 1000 -33 3 0 27 -1 -271 0    8
-13 -134 0 0
                      8
230
206 18 746 -1000 26 14 0 16 13 579 0
63 22 -2028 2000 -7 22 0 -17 16 -1580 1000
-22 -13 -1377 0 28 -15 1000 18 -11 -1075 1000
3 -2 200 0 3 -9 0 -317 -6 156 0
-137 -133 4079 1000 -77 -138 0 -67 -102 3178 0
234 38 37 0 54 34 0 284 35 29 0
-52 24 1444 0 -162 33 0 -372 31 1126 0
346 -113 -1238 0 -104 -104 0 -24 -87 -965 0
125 33 -912 0 5 38 0 -15 30 -713 0
113 -25 1317 0 -77 -30 0 93 -17 1021 0
40 71 895 0 0 60 0 -70 50 695 0
-79 18 2469 0 -29 9 0 -59 10 1920 0
40 -37 896 0 40 -37 0 40 -26 700 0
-28 11 -175 -2000 62 18 0 22 17 -135 0
-198 116 0 0
                      9
-440
-69 4 -1647 0 -9 5 0 1 3 -1281 0
8 -21 1596 -1000 -2 -21 0 -12 -13 1244 0
-57 -35 2751 0 -27 -35 0 -17 -28 2146 -2000
117 2 -2264 -2000 167 7 0 157 4 -1763 0
-144 -35 -112 -2000 26 -31 0 66 -22 -87 0
-215 -68 3369 0 -165 -69 0 -415 -48 2627 0
-356 -57 366 0 174 -58 0 474 -45 285 0
125 58 2644 0 95 58 0 65 44 2059 0
-327 -28 427 -2000 -17 -32 0 -7 -27 333 0
-278 -5 -1357 0 52 -2 0 -18 -8 -1053 0
-22 -67 2787 0 -142 -62 -1000 -72 -50 2169 0            7
-161 -59 -2353 0 -1 -57 0 29 -48 -1829 0
-75 14 -900 0 -25 19 0 65 13 -702 0
113 -9 -575 1000 -27 -20 0 -37 -16 -450 0
1043 -11 0 0 3&22695563478 3&121363425369 3&34000 3&22695569838 3&94393765327 3&0 3&34000            5     5
                    4 0
645
-79 -25 4790 0 -9 -21 0 -49 -15 3730 0
-184 49 -2937 0 6 50 0 36 35 -2287 0
-84 62 -1717 1000 36 62 0 36 48 -1340 1000
-272 8 2854 4000 -112 2 0 78 5 2224 0
166 167 -842 1000 -54 166 0 -24 123 -657 0
265 119 -5930 0 65 126 0 315 92 -4624 0
457 42 -3520 0 -73 42 0 -363 21 -2745 0
-5 63 -5588 0 -65 67 0 95 60 -4352 0
132 30 -876 4000 12 34 0 22 31 -682 1000
204 17 -64 0 -46 20 0 -106 21 -52 0
318 37 -3303 0 298 42 2000 288 31 -2569 0
45 74 1543 0 -5 72 0 -65 59 1200 0
91 -23 656 0 21 -25 0 -119 -17 512 0
-38 2 1004 0 12 14 0 12 12 783 0
-911 -73 0 0 -24332 -130185 0 -24272 -101255 0 0
                      1
-1490
26 22 -5884 2000 6 19 0 26 12 -4583 0    7
100 -71 4572 0 -30 -75 0 -10 -54 3561 0
13 -32 -318 -2000 -17 -31 0 -47 -22 -247 0
224 -26 -414 -2000 24 -20 0 -26 -15 -323 0
-52 -168 659 0 68 -165 0 -22 -126 516 0
-602 -122 3794 0 138 -133 0 -272 -92 2958 0
-401 31 3733 0 209 31 0 399 40 2912 0
-319 -69 3872 0 -19 -83 0 -199 -67 3014 0
99 -22 511 -2000 -1 -24 0 -1 -23 399 -2000
-262 0 941 0 18 -8 0 228 -9 734 0
-426 -10 1137 0 -196 -12 -1000 -296 -7 883 0
485 -56 149 0 -55 -49 0 75 -39 115 0
-174 28 -409 0 -34 27 0 96 20 -320 0
-234 -1 -929 0 -14 -6 0 36 -6 -724 -1000
-60 90 0 0 -35 48 0 -135 41 0 0
                      2
1834
-191 -21 4477 -4000 9 -28 0 -21 -22 3488 0
32 73 -4165 0 82 79 0 -8 60 -3245 0
260 -5 475 1000 -20 -4 0 60 -4 371 0
-157 32 -1475 0 -27 29 0 -37 18 -1149 0
202 74 -1130 4000 -58 73 0 42 59 -883 0    7
594 77 3387 0 -236 87 0 -156 44 2640 0
414 -65 -768 0 -256 -65 0 -246 -66 -600 0
289 28 -742 0 139 30 0 159 12 -576 0
-70 34 -241 0 0 34 1000 -30 29 -189 0
394 3 212 0 44 8 0 -66 5 164 0
215 -2 596 0 -45 -5 0 95 -5 464 0
-796 26 -498 0 124 24 0 4 17 -386 0
240 13 -87 0 30 12 0 -110 11 -67 0
325 18 1252 0 -15 15 0 -55 12 976 2000
232 2 0 0 2 1 0 232 -7 0 0
                      3
-875
245 49 -5618 2000 -5 61 0 45 49 -4377 0
78 -37 2303 -5000 -92 -42 0 -12 -34 1793 0    6
-192 13 215 0 18 15 0 -52 8 165 0
92 -25 23 -1000 -88 -22 0 -68 -14 17 0
-35 -7 2472 -8000 25 -13 0 -75 -12 1926 0
-202 -39 -6070 0 108 -40 0 368 -24 -4731 0
-309 25 -496 0 171 17 0 -29 29 -388 0
-13 -62 3657 0 -193 -48 0 -123 -23 2849 0
48 -42 1454 0 -12 -44 -2000 18 -38 1133 2000
-422 -8 -1544 -1000 -32 -18 0 -252 -9 -1201 0
-164 0 -966 0 86 2 0 -4 3 -750 0
686 -24 382 0 -24 -29 -1000 36 -22 296 0
-170 -30 717 0 -20 -30 0 130 -29 559 0
-176 -24 -925 0 24 -21 -1000 -36 -17 -721 -1000            7
-160 -116 0 0 60 -116 0 -160 -87 0 0
                      4
228
76 -58 7334 0 -4 -55 0 -34 -44 5713 0
-135 -3 989 10000 45 -1 0 25 -1 773 0
17 5 58 0 -3 -2 0 17 2 48 0
-40 31 1887 2000 210 17 0 110 22 1471 0
-301 -15 -3330 4000 9 -6 0 59 -6 -2593 0
0 35 2962 0 -120 17 0 -100 31 2308 0
108 16 -1508 0 -332 25 0 -32 17 -1172 0
-202 78 -5950 0 98 58 0 -52 44 -4636 0
-84 29 -2095 0 16 32 1000 -4 27 -1632 -1000
217 8 1881 2000 -33 26 0 177 14 1463 0
146 8 701 0 -14 11 0 116 8 543 0
-192 45 -995 0 -22 49 2000 -112 40 -774 0
-19 22 -1156 -1000 21 23 0 -29 25 -901 0
63 2 404 0 -7 3 2000 73 4 314 0
473 128 0 0 3 125 0 473 100 0 0
                      5
-1009
-278 3 -5602 0 12 -4 0 42 -2 -4364 0
69 4 -4705 -5000 -11 5 0 9 7 -3667 0
11 -3 -1331 0 1 4 0 21 3 -1039 0
83 -26 -1976 -1000 -157 -8 0 -87 -19 -1540 0
-147 30 2260 0 23 29 0 -27 23 1760 0
3 -38 -2502 0 213 -14 0 -57 -29 -1948 0
-323 21 1526 0 327 25 0 107 7 1188 0
163 -37 3077 0 -47 -24 0 173 -21 2398 0
116 -3 1262 -1000 6 -5 -1000 16 -2 984 0
-23 -12 -2185 -1000 47 -22 0 57 -13 -1699 0
53 12 -1443 0 -7 7 0 -137 5 -1120 0
-166 -35 1421 0 4 -34 -1000 -56 -26 1106 0
23 -14 1146 2000 -47 -13 0 -97 -16 893 0
-69 20 -788 0 11 18 -1000 11 13 -612 0
-1101 -49 0 0 39 -46 0 -1101 -42 0 0
                      6
1620
102 32 4032 -2000 -28 31 0 -48 25 3143 0    6
-54 14 6099 -2000 -4 10 0 -34 6 4752 0
180 -28 1754 0 10 -33 0 -20 -25 1368 0
-38 15 1363 2000 42 3 0 -98 8 1062 0
282 6 854 -2000 -18 4 0 12 0 666 0
-44 36 2082 0 16 24 0 -14 27 1621 0
626 -28 -113 0 -24 -37 0 -54 -25 -89 0
-309 35 -2458 0 41 25 0 11 22 -1917 0
-216 -32 655 2000 -26 -28 2000 -6 -23 508 0
-163 29 2484 0 -43 28 0 -13 20 1932 0
-125 -19 2597 0 25 -21 0 15 -18 2019 0
-51 22 -1037 0 -71 17 0 209 11 -807 0
154 -2 -676 -1000 84 -5 0 144 0 -528 0
116 -8 821 0 -24 -3 0 -74 -3 638 0
427 -105 0 0 -153 -108 0 427 -77 0 0
                      7
-1077
263 -9 -3152 4000 -7 -6 0 23 -5 -2458 0
151 -6 -3884 4000 11 1 0 21 -1 -3026 0
-372 42 -1523 -1000 -2 49 0 8 36 -1187 0
-29 -31 220 -4000 31 -21 0 221 -24 173 0
216 -42 -3920 4000 16 -45 0 86 -32 -3055 0
85 -35 1033 0 -225 -23 0 135 -26 804 0
-488 -71 1002 0 -98 -78 0 12 -51 781 0
311 -20 6366 0 1 -7 0 -239 -12 4963 0
269 50 -2867 -1000 19 45 -1000 -1 34 -2231 0
266 -41 -2178 0 66 -34 0 -14 -28 -1695 0
-150 -19 -1381 0 -30 -10 0 30 -7 -1076 0
302 -31 849 0 72 -25 0 -78 -20 660 0
-242 13 158 0 -62 19 0 -82 14 125 0
10 -14 -419 0 40 -19 0 70 -15 -326 0
1040 219 0 0 50 222 0 1040 176 0 0
                      8
887
-273 9 942 -2000 47 1 0 -23 0 733 0
-165 -23 1362 -2000 -15 -30 0 -5 -23 1061 0
357 -27 2572 2000 -23 -40 0 -23 -30 2004 0
-88 44 -1817 2000 12 35 0 -118 36 -1419 0
-353 4 4125 -2000 -3 -1 0 -173 2 3214 0
-34 -36 -1474 0 86 -40 0 66 -27 -1147 0
300 97 -1225 0 160 115 0 -50 81 -954 0
15 -53 -6179 2000 -45 -59 0 285 -46 -4818 0    6
-156 -57 3433 0 -6 -55 0 -16 -43 2673 0
-91 10 3189 0 -31 3 0 -131 4 2481 0
513 45 -1507 0 43 38 0 23 32 -1169 0
-180 16 -896 0 20 12 0 -60 12 -696 0
262 -11 529 0 -18 -18 0 -78 -16 411 0
-322 -5 709 0 -52 -3 1000 -22 0 552 0            8
-1139 -122 0 0 201 -115 0 -1139 -103 0 0
                      9
-961
-36 -26 841 0 -6 -22 0 14 -17 659 0
-16 36 -781 2000 34 38 0 4 30 -609 0
-225 4 -3312 -1000 35 13 0 15 10 -2582 0
160 -60 1813 0 -100 -57 0 130 -51 1416 0
69 15 -974 0 -31 32 0 139 22 -759 0
-103 117 -928 0 297 104 0 -173 93 -723 0
-110 -6 -94 0 -260 -10 0 130 -10 -74 0
-136 98 -216 -4000 64 93 0 -216 76 -165 0
40 63 -3337 0 10 64 0 0 53 -2600 0
79 21 -4666 0 -31 19 0 159 15 -3629 0
-485 -33 2804 0 -85 -27 0 -45 -24 2179 0
10 19 202 0 -60 21 0 30 14 158 0
-148 17 -931 0 52 20 0 162 16 -725 0
236 30 -772 0 46 27 -2000 26 20 -601 0
157 -51 0 0 -233 -61 0 157 -38 0 0
                    5 0
94
84 -6 -1174 0 -26 -1 0 4 -3 -918 0
18 -43 847 -4000 -42 -42 0 -12 -30 661 0
30 0 3088 0 -50 -1 0 0 0 2408 0
-47 99 -1227 -2000 123 102 0 -187 90 -958 0
76 7 -2685 1000 -24 -5 0 -84 -5 -2090 0
122 -90 2890 0 -408 -83 0 62 -87 2251 0
-57 -36 -710 0 83 -46 0 -117 -25 -552 0
-121 -66 5178 2000 -11 -53 0 29 -41 4033 0
20 -45 3715 0 -10 -46 0 30 -39 2896 0
-57 -15 3022 0 33 -5 0 -77 -2 2350 0
197 3 -2002 0 67 -5 -1000 -43 -2 -1556 0
263 -12 -678 0 53 -17 0 73 -9 -530 0
-1 -24 193 0 -31 -22 0 -111 -14 150 -1000                  6
226 -22 252 0 -24 -19 1000 -94 -14 196 0
622 66 0 0 42 71 0 622 53 0 0
                      1
336
-3 62 1330 0 -13 61 0 17 52 1038 0
90 59 -762 2000 10 61 0 20 45 -595 0
-42 35 -4238 0 48 43 0 8 32 -3303 0
25 -86 652 4000 -45 -91 0 145 -80 508 0
128 -1 3648 -2000 28 -4 0 28 1 2839 0
76 10 -3351 0 136 12 0 -334 36 -2611 0
-145 26 2549 0 115 38 0 -5 21 1985 0
478 -10 -4407 0 -32 -22 0 228 -19 -3435 0
-127 43 -3547 1000 -7 43 0 -17 37 -2765 0
-61 0 413 0 29 -6 0 59 -4 322 0
-90 21 871 0 -30 28 2000 90 22 675 0
-143 -14 3035 0 -33 -6 0 -153 -10 2362 0
28 17 716 0 28 14 0 8 7 559 2000
-384 30 304 0 16 29 0 96 21 237 0
-480 31 0 0 40 25 0 -480 24 0 0
                      2
396
223 -63 -3046 0 53 -67 0 -7 -57 -2374 0
53 -50 446 3000 23 -53 0 -17 -41 349 0    7
70 -72 5175 0 -10 -84 0 -30 -67 4032 0
-121 31 -126 -2000 -21 36 0 -111 30 -97 0
-290 -24 -1922 1000 10 -24 0 30 -21 -1495 0
10 20 742 0 -110 21 0 310 -10 578 0
211 -44 13 0 -119 -55 0 71 -39 12 0
-240 22 2878 0 -80 25 0 -240 21 2245 0
160 -75 3252 -2000 30 -74 0 -10 -63 2534 0
221 -1 -2153 0 -39 0 0 61 -6 -1675 0
66 -31 219 -1000 -4 -33 -1000 -74 -28 173 0
-293 11 -3364 0 -43 9 0 97 10 -2617 0
-10 -6 -460 0 0 -6 0 90 -3 -360 -1000
217 -55 -962 0 -23 -55 0 -13 -45 -749 0
182 -51 0 0 -48 -40 0 182 -38 0 0
                      3
-656
-425 -14 4280 0 -105 -6 0 -95 -4 3334 0
-91 7 59 -6000 -31 9 0 19 6 45 0
75 45 -2775 0 -45 46 0 55 38 -2161 0
75 6 1008 0 5 4 0 15 4 786 0
224 39 689 0 34 52 0 -36 38 536 0
-229 17 2331 0 171 5 0 111 28 1818 1000
91 16 -4826 0 41 25 0 -69 11 -3763 0
-257 34 -5297 0 83 35 0 13 26 -4128 0
-7 74 -2010 1000 -37 69 0 13 56 -1565 0
-347 3 1893 1000 -37 4 0 -197 7 1472 0
81 29 -656 2000 51 27 0 81 22 -510 0
195 -31 1553 0 105 -40 0 35 -34 1209 0
46 -10 -505 0 -44 -10 0 -144 -7 -392 0
-155 47 648 1000 5 47 -1000 -15 40 505 0            7
-67 29 0 0 113 18 0 -67 15 0 0
                      4
541
263 63 -3431 0 193 49 0 213 46 -2671 0
-4 26 -41 3000 36 25 0 -24 23 -32 -1000
-111 10 299 1000 59 14 0 -51 13 231 0
-28 -52 -3775 -3000 32 -45 0 -58 -38 -2945 0    6
103 -52 -821 0 -57 -63 0 23 -46 -639 0
219 -59 -412 0 79 -38 0 -201 -42 -323 -2000
-15 78 3781 0 105 67 0 45 67 2947 0
85 -58 8349 0 25 -50 0 25 -33 6504 0
-99 -51 -806 1000 1 -46 1000 -9 -34 -629 0
128 -7 -621 -2000 138 -7 0 178 -4 -482 0
-136 -30 -1250 -1000 -36 -30 0 -66 -20 -974 0
-5 49 -368 0 -35 61 0 -105 53 -287 0
-37 9 987 0 13 13 -1000 83 10 768 0
291 -24 603 -2000 -19 -23 2000 -19 -17 468 0
-16 -134 0 0 -336 -132 0 -16 -102 0 0
                      5
-1033
48 -1 2034 0 -192 11 0 -202 2 1583 0
-50 -23 -838 2000 -40 -24 0 -10 -23 -652 2000
-106 -13 -1323 -2000 -6 -12 0 34 -10 -1029 0
117 58 5524 6000 -73 46 0 227 42 4307 0
-130 85 -416 1000 30 86 0 -40 70 -326 0
-446 78 -2445 0 -316 53 0 -166 41 -1906 1000
-203 -100 -886 0 -193 -90 0 77 -80 -689 0
109 31 -9084 0 99 22 0 239 4 -7077 0
75 52 2379 -2000 35 53 -2000 25 41 1852 0
86 34 -1458 1000 -124 21 0 -134 16 -1135 0
76 45 3560 0 36 45 0 26 30 2769 0
-169 -1 -944 0 -79 -6 0 111 -8 -734 0
-31 10 -1050 0 9 7 2000 -21 4 -817 0
-336 28 -1229 1000 64 23 -1000 -6 16 -955 0
-260 200 0 0 470 212 0 -260 170 0 0
                      6
1216
-276 -34 -605 0 114 -37 0 94 -28 -471 0
6 17 223 -4000 46 18 -1000 46 16 173 -1000
355 2 1846 1000 -45 -3 0 -35 -4 1437 0
-156 -10 -3691 -3000 44 -4 0 -186 -6 -2875 0
-186 -105 3089 -2000 -76 -102 0 -26 -87 2408 0
447 -64 1358 0 257 -42 0 617 -34 1062 0
193 46 3774 0 83 42 0 -27 37 2939 0
79 28 5028 0 -131 29 0 -221 33 3917 0
-35 -40 -651 1000 -25 -44 1000 -35 -36 -504 0
-9 -29 2955 0 -19 -15 0 1 -15 2298 0
-16 -22 -2781 0 -106 -20 1000 -26 -10 -2162 0
455 -14 2959 0 105 -19 0 -35 -13 2301 0
100 -9 1086 0 20 -11 -1000 30 -6 844 0
116 -29 1347 0 -34 -21 0 46 -16 1047 0
705 -50 0 0 -195 -68 0 705 -60 0 0
                      7
-516
313 -26 -344 0 -77 -32 0 -27 -29 -267 0
81 -19 3007 2000 -29 -19 2000 -9 -15 2343 0
-286 -15 503 0 44 -10 0 44 -9 393 0
71 3 702 0 11 3 0 81 -5 544 0
320 85 -3696 1000 110 89 0 120 72 -2879 0
-131 50 -356 0 -301 49 0 -511 30 -281 0
-143 -6 -6532 0 17 -6 0 -173 -10 -5088 0
-120 -80 3729 0 -60 -89 0 -110 -74 2907 0
27 20 -797 2000 -3 22 0 17 16 -622 0
117 -9 -2022 0 37 -8 0 237 -6 -1571 0
-24 -47 1225 1000 136 -48 -2000 86 -46 952 0
-266 -32 -4421 0 -96 -22 0 -96 -23 -3439 0
-144 -1 -905 0 6 2 1000 -84 -2 -703 0
34 2 -1193 -1000 -16 -3 0 4 -5 -928 0
-855 -82 0 0 -125 -69 0 -855 -49 0 0
                      8
-44
-168 50 326 0 42 56 0 12 50 252 0
-50 7 -4603 -2000 0 7 -1000 -50 4 -3587 0
2 21 -1831 0 -18 16 0 -58 13 -1427 0
58 -15 920 4000 -12 -16 0 -2 -5 719 0    7
-113 -58 1689 0 -43 -68 0 -63 -52 1315 0
67 -35 -438 0 207 -49 0 137 -28 -341 0
62 -5 4521 0 82 5 0 62 0 3521 0
286 63 -9977 0 136 74 0 66 62 -7775 0
-60 -28 19 -4000 10 -28 0 -20 -20 13 0
-502 12 -624 0 28 2 0 -392 1 -487 0
-39 84 -2020 -2000 -79 82 1000 -129 71 -1571 0
-34 58 3216 0 76 49 0 126 42 2504 0
6 -6 991 0 -34 -4 -2000 106 1 771 0
-112 24 274 2000 18 22 0 -82 22 214 0
149 64 0 0 149 50 0 149 34 0 0
                      9
215
159 -27 1054 0 39 -24 0 -1 -24 822 0
90 -6 2083 4000 20 -5 0 40 -2 1624 0
52 -30 1555 0 2 -23 0 32 -16 1211 0
-87 -20 -1742 -8000 -27 -21 0 -47 -14 -1358 0
-339 29 -450 0 -9 36 0 -39 29 -350 0
-115 -42 1239 0 -45 -32 0 -205 -23 968 0
63 -9 -1178 0 -187 -24 0 -7 -6 -918 0
-387 -4 7488 0 -127 0 0 193 4 5834 0
24 20 -457 2000 14 20 0 34 17 -354 1000
470 -1 1848 0 -40 12 0 250 17 1438 0
48 -68 2657 1000 48 -64 0 98 -47 2068 0
-82 -51 -504 0 -32 -45 0 -2 -33 -395 0
131 10 -1170 1000 1 6 1000 -69 0 -911 0
164 -31 880 -1000 -6 -25 0 24 -25 684 0
775 -34 0 0 -65 -8 0 775 0 0 0
                    6 0
-639
-244 12 -2087 0 -84 9 -1000 -34 13 -1626 0            5
-157 10 479 -2000 -37 9 0 -7 9 372 1000
115 40 -2039 0 -5 35 0 25 28 -1588 0
116 65 1682 4000 -44 59 0 26 44 1311 0
401 -10 1321 0 21 -13 0 61 -11 1028 0
161 112 2112 -2000 311 102 0 331 76 1644 0    5
-324 16 -1941 0 206 21 0 266 8 -1511 0
109 -23 -185 0 29 -38 0 -271 -42 -143 0
46 8 899 0 -24 7 -1000 -24 6 699 -2000
-148 -6 -831 0 -38 -17 0 102 -21 -646 0
35 30 -1112 0 -105 27 0 -35 10 -867 0
246 33 191 0 -34 31 0 -44 22 149 0
-37 -5 477 -2000 43 -7 0 73 1 372 0
57 6 -1772 0 -13 -2 0 97 2 -1379 0
-1181 -4 0 0 99 -37 0 -1181 -31 0 0
                      1
732
89 -32 2243 1000 49 -35 2000 29 -33 1750 0    7
51 -28 508 0 21 -26 1000 1 -24 398 -2000
-225 -45 2543 1000 15 -43 0 -35 -39 1981 0    7
-263 -90 412 0 177 -79 0 -133 -64 321 0
51 -3 -632 0 1 1 0 -59 -1 -491 0
-56 -154 -4769 4000 -216 -144 0 -16 -115 -3716 0
498 -9 3159 0 -132 -7 0 -242 -3 2462 0
97 24 -4531 0 57 37 0 187 38 -3531 0
30 -34 383 0 0 -28 2000 10 -26 300 0
-229 21 -110 0 121 26 0 -219 21 -86 0
-50 -12 -911 0 100 -11 0 20 2 -708 0
49 -34 -1407 0 129 -35 0 69 -28 -1092 0
-91 -3 766 1000 -91 2 0 -21 -6 596 0
-116 14 2099 -1000 34 25 0 -96 20 1634 0    7
794 40 0 0 -86 57 0 -4146 43 0 0
                      2
-153
187 67 -3270 -2000 -33 73 -1000 -3 63 -2552 0
46 61 -1827 0 -4 57 -2000 -4 49 -1426 1000
263 36 -1799 -2000 -17 32 0 13 33 -1402 0
225 84 -3273 1000 -135 82 0 145 68 -2551 0
-379 -1 -2708 0 -49 -3 0 91 2 -2110 0
132 176 2798 -2000 -8 164 0 -198 148 2180 0
-613 13 -2505 1000 147 13 0 57 11 -1954 0
-154 -35 5696 0 26 -41 0 96 -35 4438 0
-155 43 -829 0 15 36 -1000 15 33 -647 2000
440 -38 -805 0 -30 -43 0 160 -31 -626 0
-180 10 657 2000 -10 8 0 -60 2 512 0    8
-576 22 1516 0 -136 25 0 -116 22 1177 0
100 6 -1309 -1000 60 5 0 -70 10 -1020 0
-83 -5 -1238 2000 -33 -13 0 77 -11 -965 0
-61 -22 0 0 -51 -25 0 9899 -20 0 0
                      3
123
-386 -49 3008 1000 44 -56 0 34 -50 2346 0
-51 -41 -181 0 9 -40 1000 -1 -37 -140 0
-3 -14 1391 1000 37 -12 0 7 -17 1085 0
28 -24 3744 -2000 28 -25 0 48 -28 2917 0
341 27 3719 -2000 31 21 0 -69 14 2897 0
-296 -91 -534 0 -66 -77 0 4 -88 -415 0
573 -55 2600 -2000 -157 -57 0 -37 -40 2026 0
244 24 -3186 0 -66 26 0 -246 21 -2482 0
64 -2 154 0 -6 -4 0 -26 -8 119 -1000
-149 38 3464 -1000 -69 49 0 -179 40 2694 0
514 32 1046 -4000 -16 34 0 124 25 812 0
521 19 -683 0 101 12 0 71 5 -532 0
-99 2 966 2000 41 -2 -1000 141 -6 753 0
68 0 42 -1000 -22 2 0 -122 1 36 0
54 31 0 0 -36 34 0 -5216 30 0 0
                      4
-795
315 -7 -103 0 -5 -6 0 -65 -1 -80 0
208 4 2583 2000 -2 3 0 28 5 2013 0
-293 18 -2214 0 -43 23 0 -23 22 -1725 0
-77 -36 -1214 1000 43 -38 0 -207 -23 -944 0
-311 -1 -1496 4000 -31 10 0 9 3 -1166 0
-185 -49 150 0 55 -46 0 225 -29 115 0
-309 121 -765 1000 61 127 0 -69 85 -594 0
-323 34 -1961 -1000 87 39 0 87 27 -1527 0    5
37 -32 305 0 -3 -27 0 17 -20 240 1000
-18 -5 -4355 2000 52 -18 0 42 -20 -3386 0
-523 -77 -656 2000 -53 -73 0 -103 -57 -508 0
-318 -31 -547 0 -128 -21 -1000 -158 -14 -423 0
164 15 -1372 -1000 -46 18 2000 -96 16 -1068 0
120 16 158 0 30 12 0 140 10 119 0
-24 -52 0 0 276 -53 0 126 -46 0 0
                      5
748
-172 61 -2818 0 -42 59 0 48 47 -2197 0
-227 -2 -1601 -4000 -27 4 0 -37 4 -1248 0
129 -11 2562 0 29 -18 0 59 -12 1994 0
-125 23 -945 0 -85 25 0 335 18 -739 0
281 -70 360 -2000 61 -78 0 61 -54 281 0
649 135 -1853 0 -71 120 0 -71 111 -1443 0
186 -134 -3149 0 -94 -145 0 256 -96 -2455 0
196 -49 4840 2000 -134 -57 0 126 -40 3768 0
87 14 -372 0 -3 14 0 -13 16 -291 -2000
-173 -5 1910 -1000 -3 5 0 87 10 1483 0
282 61 -1370 0 162 53 0 22 46 -1068 0
276 23 1356 0 116 18 2000 146 19 1052 0
-189 -33 2524 0 1 -33 -1000 -69 -25 1964 1000                  7
-275 -41 226 0 45 -32 0 -75 -25 179 0
-498 60 0 0 -218 68 0 -8 58 0 0
                      6
16
153 -70 4133 0 33 -64 0 -17 -53 3221 0
83 5 -1488 2000 53 1 0 23 -2 -1159 0
42 -19 -3084 0 -38 -16 0 -98 -19 -2402 0
223 20 384 0 -7 24 0 -287 19 301 0
-147 119 -1885 0 -67 117 0 -157 94 -1467 0
-577 -114 3418 0 123 -107 0 -167 -101 2665 0
2 70 2723 0 22 79 0 -188 52 2122 0
97 -1 -5410 -1000 57 5 0 -233 3 -4212 0
-170 1 330 -2000 10 1 1000 20 -6 258 1000
416 -38 344 0 -14 -46 0 6 -43 270 0
-64 -27 2795 0 -144 -20 0 -54 -19 2176 0
-109 -45 -887 -1000 -59 -41 -1000 -39 -41 -687 0
219 19 -2052 0 9 22 2000 79 14 -1596 -2000
221 27 -50 0 -69 22 0 -29 17 -41 0
406 -92 0 0 16 -101 0 -44 -87 0 0
                      7
86
55 -1 -3168 -1000 -25 1 0 15 0 -2468 0    6
-90 -23 3145 0 -40 -23 0 0 -15 2450 0
110 24 3956 0 30 21 0 60 22 3084 0
-136 -33 939 0 84 -48 0 94 -34 733 0
52 -118 2743 2000 72 -110 0 202 -92 2134 0
342 -8 -1751 0 -258 0 0 112 -2 -1367 0
-33 13 -80 0 157 7 0 -83 1 -63 0
-553 7 7587 0 -23 0 0 67 -5 5910 0
81 -11 -469 4000 -19 -10 -2000 -49 -5 -368 0
-385 67 -583 0 25 67 0 -5 59 -454 0
-9 16 -2638 -1000 51 11 0 141 8 -2053 0    7
184 54 -105 2000 -6 42 0 94 42 -84 0
-216 -23 645 0 -46 -27 -4000 24 -18 501 1000
-51 -16 -350 0 49 -15 0 59 -11 -271 0
-389 66 0 0 31 65 0 41 61 0 0
                      8
-171
-323 92 -702 2000 37 84 0 -43 70 -547 0
70 47 -3054 0 10 44 0 -20 34 -2379 0
8 -18 -3196 0 -12 -12 0 -22 -11 -2491 0
76 16 -1124 1000 6 28 0 76 15 -880 0
25 52 -1549 -4000 -15 48 0 -125 36 -1205 0
279 82 -1167 0 239 67 0 -181 62 -908 0
-202 -57 -1274 0 -142 -52 0 38 -30 -992 0
727 -8 -7309 0 167 1 0 157 5 -5694 0
20 23 758 -2000 20 19 1000 50 17 593 0
71 -65 308 0 -59 -54 0 -209 -43 238 0
47 -14 698 2000 -23 -14 0 -113 -10 542 1000                  7
-234 -15 38 -1000 56 -3 0 -54 -9 31 0
35 34 -446 0 75 34 2000 -5 27 -347 0
63 30 263 0 -17 26 0 -57 21 203 0
1083 31 0 0 -37 36 0 -77 24 0 0
                      9
34
301 -122 2949 -1000 -29 -112 0 51 -91 2298 0
8 -28 2256 0 -2 -21 0 -2 -18 1757 0
-386 7 3547 0 14 2 0 34 1 2763 0
-144 3 256 -2000 -34 2 1000 -114 5 204 0
50 25 1056 2000 30 26 0 -50 25 823 0
-602 -58 1991 0 58 -47 0 268 -42 1552 0
250 56 4084 0 100 55 0 290 30 3183 0
-131 59 3366 0 -181 47 0 -201 43 2621 0
-139 -3 -419 0 11 -2 0 -19 -4 -328 0
47 60 290 0 27 51 0 247 36 228 0
-179 20 1781 -1000 -19 27 0 -29 23 1388 -2000
-39 -9 934 0 -79 -12 0 -49 -7 726 0
7 -26 737 0 -43 -25 -1000 -33 -22 573 0
-166 -18 -408 1000 -36 -12 0 84 -12 -315 0    8
-1193 -125 0 0 7 -123 0 107 -100 0 0
                    7 0           4                                                &&&
-298
75 74 -108 0 15 66 0 -5 52 -86 0
-35 -25 21 -2000 5 -30 0 15 -23 17 0
404 16 -5835 0 14 24 0 -36 18 -4547 0
274 38 374 1000 -66 28 -2000 -46 22 288 0
-37 -78 161 0 -127 -83 0 123 -67 125 0
-81 20 -1173 0 -141 15 0 -91 11 -916 0
-44 -42 -3231 0 -154 -43 0 -284 -19 -2519 0
-255 -78 -2498 0 -75 -62 0 65 -58 -1944 0
266 -21 130 0 -44 -21 0 16 -18 104 0
215 -28 -1866 0 25 -24 0 25 -16 -1453 0
115 -26 -2900 0 25 -33 0 95 -32 -2259 1000
432 -2 -917 0 72 -6 0 82 -7 -714 0
65 29 -358 0 -15 27 2000 -35 24 -277 0
158 5 668 -2000 78 2 0 -112 2 518 0
                      1
82
-352 -12 -2402 0 18 -12 0 -32 -9 -1870 0
-67 37 -2120 4000 -7 39 0 3 31 -1652 0
-278 -35 5289 0 -48 -44 0 42 -34 4123 0
-293 -114 720 0 127 -97 1000 187 -72 563 0
-243 103 -2249 0 137 113 0 -3 86 -1754 0
576 4 -474 0 186 7 0 -4 21 -368 0
-156 -6 -486 0 74 -5 0 14 -13 -378 0
429 57 2496 0 259 43 0 139 38 1942 0
-223 13 -1066 0 37 15 0 -33 14 -834 0
-379 -50 3067 0 -49 -48 0 -99 -40 2386 0
30 11 1353 0 0 16 0 -50 19 1056 0
-583 1 74 0 -3 1 0 -163 4 60 0
-70 -45 -435 0 50 -40 -1000 70 -35 -339 0
-75 -20 -200 1000 -95 -23 0 95 -17 -155 0
                      2
128
282 -21 1617 0 -38 -19 0 22 -14 1260 0
104 1 917 -2000 24 0 0 -26 1 715 0
247 44 -2334 0 27 47 0 -33 40 -1821 0
131 88 -1674 -3000 -109 84 0 -69 63 -1304 0
627 -99 1581 0 -63 -105 0 -123 -79 1235 0
-420 -2 2393 0 -310 -8 0 -40 -25 1865 0
-82 82 -2171 0 -22 76 0 118 65 -1693 0
-712 -86 1089 0 -292 -78 0 -32 -62 851 0
-23 -8 1468 -1000 -3 -8 0 37 -6 1145 0
64 97 -3176 0 84 85 0 34 71 -2471 0
-121 -5 962 0 9 -9 0 79 -10 745 0
85 19 830 0 -35 24 0 175 18 641 0
29 43 242 0 -21 39 1000 -1 34 188 0
175 22 -107 0 55 26 0 -15 22 -83 0
                      3
-275
-139 54 51 1000 31 53 0 1 41 39 0    7
-45 -23 2360 1000 -35 -25 0 35 -21 1837 0
-121 -34 368 0 -11 -33 0 -1 -30 289 0
-3 25 -17 6000 27 17 0 -123 8 -16 0
-1017 138 -2793 0 -17 129 0 83 104 -2178 0
267 17 -3993 0 17 20 0 47 29 -3112 0
235 -92 6912 0 85 -86 0 -215 -70 5388 0
481 150 -3541 0 211 146 0 -219 116 -2760 0
226 28 -641 2000 -14 24 0 -34 19 -498 0
229 -61 2363 0 -71 -49 0 -101 -42 1840 0
85 24 -1075 0 -15 24 0 -175 22 -835 0
38 -21 -1962 0 38 -21 0 138 -20 -1521 0
139 -24 151 0 -21 -22 -2000 -51 -18 116 0
-314 2 -464 0 6 3 0 -14 -1 -363 0
                      4
465
-191 -79 -1620 -2000 -51 -72 1000 -11 -58 -1262 0            6
194 32 -3171 -2000 14 34 0 -16 28 -2468 0
24 18 270 0 4 13 0 54 9 209 0
-89 -71 2041 -3000 11 -65 0 21 -46 1593 0
874 -185 6853 0 54 -167 0 -36 -139 5340 0
-148 -58 6596 0 242 -48 0 -108 -56 5140 0
-61 54 -8477 0 -101 59 0 189 48 -6606 0
-57 -134 769 0 13 -136 0 323 -109 599 0
-231 -37 29 -1000 9 -31 0 9 -27 21 0
-201 11 -549 0 19 3 0 189 2 -429 0
209 -29 -439 0 9 -28 0 199 -26 -341 0
322 -11 1947 0 -58 -16 0 -388 -10 1511 0
-122 19 995 0 38 15 1000 -2 10 776 0
234 -15 1168 0 -26 -19 0 -16 -14 912 0
                      5
-717
513 64 4135 1000 63 54 -2000 13 44 3223 0
-264 -36 1126 1000 -4 -35 0 6 -31 875 0
-75 -29 -403 -2000 15 -20 0 -65 -12 -313 0    6
179 49 -1808 0 79 46 0 229 34 -1410 0
-436 160 -5580 -2000 -16 147 0 114 120 -4349 0
-122 46 -7777 1000 -112 31 0 238 37 -6060 0
12 -37 7387 -2000 222 -38 0 32 -36 5755 0
-138 70 3894 0 -158 77 0 -268 60 3034 0
268 26 -343 -2000 8 23 -1000 28 21 -267 -1000
-55 30 -807 0 25 33 0 -345 28 -628 0
-245 23 1754 0 -5 23 0 -165 18 1364 0
-70 46 -1347 0 40 59 0 260 48 -1046 0
-12 -11 -1734 0 -52 -6 0 38 -2 -1348 0
-207 10 -1560 0 13 11 0 -37 9 -1216 0
                      6
1071
-370 -22 -8467 0 -30 -22 1000 0 -16 -6599 0
84 10 311 2000 24 7 0 -6 9 244 0
207 27 1078 4000 7 23 0 17 19 839 0
-51 -32 280 2000 -31 -33 0 -271 -24 219 0
383 -89 396 4000 -67 -90 0 -167 -63 311 0
166 20 4110 -2000 16 28 0 -124 21 3202 0
145 -2 -2528 4000 -275 -17 0 -245 -13 -1969 0
-122 -40 -6256 0 98 -53 0 8 -42 -4875 0
-287 -18 1191 4000 -17 -18 2000 -37 -15 929 2000
339 -74 568 0 -41 -71 0 329 -55 443 0
7 -20 -1687 0 -3 -22 0 117 -14 -1311 0
49 -37 1792 0 -1 -58 0 -121 -46 1393 0
-33 -5 1283 0 47 -7 0 7 -9 995 0
187 -5 1374 0 7 -2 0 67 1 1068 1000
                      7
-821
72 -7 9670 0 -28 0 0 2 0 7536 0
80 38 -1171 -4000 -30 39 0 -10 32 -914 0
-238 19 -1184 -2000 -28 16 0 -18 12 -921 0
-113 22 1284 -4000 -173 25 0 87 17 999 0
-324 11 5408 -2000 36 24 0 166 4 4212 0
202 -75 2292 1000 82 -73 0 -88 -58 1786 0
-251 90 -2205 -2000 129 95 0 259 86 -1718 0
343 31 4196 0 93 45 0 153 42 3271 0
206 -1 -865 -2000 -4 1 -1000 16 0 -675 -1000
-466 83 -458 0 24 80 -1000 -76 61 -356 0
201 17 476 0 11 15 0 -39 11 368 0
-271 -6 -894 0 -61 8 0 79 3 -695 0
49 -2 -984 0 -21 -1 0 -31 1 -763 0
-73 8 -257 0 -13 4 0 -13 0 -196 -2000
                      8
-75
31 -3 -3010 0 11 -7 0 -39 -13 -2347 0
-197 -84 2602 2000 13 -80 -1000 23 -69 2029 0
34 -44 -552 0 -16 -42 0 34 -35 -433 0
81 -5 -3985 2000 141 -1 0 -9 -1 -3104 0
218 8 -10417 0 138 0 0 -142 4 -8116 0
-360 51 -6870 0 -210 50 0 -190 37 -5352 0
10 -145 2613 0 -100 -142 0 -150 -118 2035 0
-251 -21 -2416 0 -161 -35 0 -21 -31 -1884 0
-144 22 315 2000 6 17 0 16 15 245 0
345 -64 1620 0 -35 -60 2000 -15 -49 1259 0
-230 -17 591 0 20 -7 0 -40 -8 462 0
167 33 -1971 0 97 32 0 -13 29 -1533 0
-11 7 1151 0 -11 4 -1000 -1 4 894 0
144 -21 -786 0 4 -16 0 84 -13 -615 1000
                      9           5                                                R20
1031
-127 45 -4464 0 63 47 0 43 48 -3477 0
170 92 -3080 1000 -10 86 2000 -10 75 -2402 0
82 11 2375 0 52 7 0 12 5 1853 0
-70 -38 6858 0 90 -45 0 130 -31 5345 0
-327 15 8939 -2000 -237 13 0 113 16 6963 0    6
83 23 4447 0 223 8 0 483 23 3464 0
360 142 -1927 0 160 154 0 30 118 -1500 0
537 -9 5340 0 87 12 0 -153 4 4163 0
-4 -17 -1833 -4000 16 -14 0 -14 -11 -1427 0
56 32 -2209 0 16 27 -1000 -84 26 -1718 0
-85 11 -1301 0 -95 3 0 5 5 -1014 0
-131 -50 3198 0 -51 -50 0 -51 -41 2487 0
-78 -11 -1871 0 2 -8 2000 32 -7 -1455 0
-153 25 400 0 17 20 0 -143 17 312 0
3&22694594710 3&121358213247 3&0 3&33000        &&15&&&&&&&&&&&&&&&&&&
                    8 0
-894
216 -59 3576 0 -44 -59 0 -34 -52 2787 0
25 -50 1276 -2000 5 -44 -1000 5 -40 997 0
-22 40 -3428 0 -42 43 0 -42 37 -2671 0
186 56 -5135 -2000 -94 63 0 -184 46 -4004 0
339 3 -5005 4000 69 5 0 -131 0 -3896 0
375 -65 1500 0 -235 -48 0 -335 -63 1169 0
-383 -137 4549 0 -73 -144 0 147 -120 3544 0
-782 33 -5359 0 -92 16 0 108 19 -4179 0
81 19 3080 2000 1 21 0 -19 13 2399 0
-282 3 1215 0 118 7 0 138 4 946 0
285 4 1396 0 145 5 0 75 3 1086 0
20 74 -2173 0 0 61 0 40 50 -1691 0
202 42 1643 0 42 39 -1000 -68 34 1279 -1000                  6
-38 0 206 0 -18 3 1000 62 2 161 0            8
-24749 -129769 0 0
                      1
516
-31 38 -533 0 9 38 0 19 29 -417 0
-63 32 568 1000 17 30 0 -3 26 440 0
-27 -38 4511 0 33 -31 0 23 -28 3513 0
-166 -5 0 4000 -46 -17 0 154 -6 2 0
-50 14 4174 -2000 130 13 0 150 12 3250 0
-492 75 -2021 0 28 63 0 198 72 -1574 0
145 125 -7844 0 -45 112 0 -125 106 -6113 0
572 -6 258 0 62 0 0 102 -4 204 0
-92 -19 -1850 1000 -12 -21 1000 28 -11 -1441 0
348 7 -563 0 -132 4 0 -72 0 -438 0
-149 8 -1659 0 -99 6 0 -49 6 -1289 0
143 -35 -177 0 -7 -17 0 -87 -16 -135 0
-122 -35 89 0 -52 -30 0 108 -29 68 2000
116 -10 211 1000 -24 -10 -2000 16 -8 164 0
-275 -24 0 0
                      2
-666
-180 -33 2637 0 -40 -35 0 30 -26 2056 0
-5 -52 217 -1000 -15 -55 0 -25 -44 172 0
71 6 -3668 0 -9 -2 0 -9 0 -2856 0
-15 -6 2476 -2000 45 2 0 -95 -10 1929 0
-191 -79 -2480 0 -101 -77 0 -101 -64 -1932 0
-81 -38 -617 0 259 -26 0 -141 -38 -483 0
34 -103 6737 0 64 -90 0 24 -81 5252 0
-216 -43 5436 0 64 -44 0 -216 -36 4234 0
199 10 257 -2000 -11 8 -2000 -1 -1 200 0
-263 -36 1704 0 -3 -30 0 -43 -22 1323 0
68 -27 3014 0 48 -21 0 -22 -18 2344 0
-170 -42 2895 0 60 -46 0 200 -37 2250 0
-48 -2 -1249 0 22 -5 0 -108 -4 -971 -1000
-69 5 -223 -2000 81 3 1000 -49 3 -174 0
-20 31 0 0
                      3
91
-86 40 -2159 0 64 39 0 -16 32 -1683 0
-61 63 -1299 2000 9 62 0 39 49 -1015 0
-36 -16 309 0 -26 -16 0 -16 -12 239 0
72 -36 -1641 0 -28 -33 0 72 -16 -1279 0
227 79 -496 4000 -3 73 0 7 68 -387 0    7
584 7 2206 0 -156 0 0 94 6 1722 0
-200 99 -2694 0 -60 104 0 -150 77 -2103 0
-58 100 -9249 0 -48 106 0 132 83 -7206 0
-140 -10 14 1000 10 -6 1000 -20 2 11 0
-98 34 -2688 0 52 29 0 102 25 -2088 0
-82 29 -3665 0 -52 27 0 28 21 -2852 0
-101 59 -2722 0 -41 51 0 -161 45 -2118 0
-9 1 688 0 1 2 0 111 5 535 0
-37 -14 -568 1000 -87 -12 0 33 -11 -442 0
1909 12 0 0
                      4
-17
375 -43 -2389 0 -45 -44 0 -55 -36 -1861 0
126 -63 1378 -1000 -14 -56 0 -14 -44 1075 0
-139 52 820 0 41 57 0 41 45 641 0
-8 43 32 2000 52 36 0 -138 25 25 0
-205 -25 964 -8000 75 -13 0 25 -25 752 0
-544 -41 -3629 0 136 -35 0 -314 -34 -2829 0
-15 -81 870 0 65 -94 0 205 -63 681 0
55 -109 7063 0 -25 -122 0 45 -83 5503 0
-27 8 345 0 13 4 0 13 1 269 0
394 -4 1569 0 -46 -12 0 -26 -11 1220 0
95 -25 2378 0 -15 -27 -1000 -15 -22 1851 0
463 -62 1052 0 -7 -49 0 23 -43 821 0
159 7 520 0 9 3 0 -91 2 403 0
95 14 858 0 45 8 0 -55 11 668 0
-3139 10 0 0
                      5
871
-179 47 2946 -1000 21 51 0 61 40 2295 0    6
-85 44 -1278 0 5 39 0 -35 30 -996 0
240 -56 133 0 -30 -59 0 -20 -48 102 0
-37 -35 1423 -4000 -67 -34 0 143 -29 1109 0
21 7 758 4000 -89 -2 0 -9 9 590 0
481 59 3123 0 -129 48 0 691 51 2433 0
215 39 -2331 0 -85 43 0 15 24 -1817 0
96 31 -1514 0 -14 36 0 -224 12 -1179 0
-10 -4 -987 0 -30 -1 0 0 -2 -769 0
-400 -22 767 0 10 -14 0 -60 -13 595 0
-188 12 -413 0 102 18 2000 72 15 -321 0
-306 61 -1326 0 -86 45 1000 104 36 -1035 0
-179 3 -659 0 1 5 0 61 2 -508 0
-98 -6 -322 -1000 -8 4 0 102 -2 -250 0
2606 -26 0 0
                      6
-874
-23 -32 104 2000 -3 -30 0 -43 -23 81 0
-53 -23 -223 0 7 -18 0 67 -15 -174 0
-37 8 1036 0 13 8 0 -7 6 807 0
94 35 -1790 2000 34 39 0 -26 25 -1396 0
140 -26 -775 0 -10 -26 0 -20 -25 -603 0
-502 -31 -1707 0 -32 -17 0 -742 -16 -1330 0
47 9 650 0 -13 12 0 -43 19 505 0
-389 39 -293 0 51 52 0 341 46 -229 0
83 0 2435 0 23 -5 0 -7 -2 1896 0
41 20 -2419 0 51 30 0 21 26 -1880 0
233 -21 -701 0 -117 -28 -1000 -97 -24 -546 0
-116 -5 1607 0 164 3 -2000 -106 5 1253 0
69 -19 -91 1000 -21 -13 0 -121 -10 -77 0
7 -4 -455 2000 -3 -13 0 -83 -8 -356 0
-1375 -6 0 0
                      7
150
-92 -7 -2175 -1000 -12 -6 0 58 -8 -1693 0
203 24 591 0 -7 15 0 -47 15 462 0
-230 18 -1308 0 -10 13 0 -30 12 -1018 0
-143 -45 1337 0 37 -44 0 -93 -26 1043 0
-255 -14 785 1000 105 -9 0 35 -6 610 0
376 4 2012 0 -194 2 0 366 -2 1567 0
-32 -55 5786 0 118 -53 0 -122 -50 4511 0
138 -69 -1806 0 8 -83 1000 -302 -66 -1407 0
-30 -14 -3152 1000 0 -4 0 -10 -6 -2454 0
274 -30 1974 0 -46 -44 0 64 -35 1536 0
-136 41 -111 0 124 42 0 34 39 -87 0
31 -50 -186 0 -119 -48 1000 1 -41 -146 0
14 28 561 -2000 -6 16 0 184 16 441 0
145 16 637 -1000 -35 22 0 15 18 498 0
69 -70 0 0
                      8
491
129 16 2554 0 19 10 -1000 -31 13 1987 0            5
-160 -41 1821 -1000 20 -35 0 10 -29 1416 0
312 1 -854 0 22 11 0 62 10 -667 0
153 65 -1064 1000 -97 56 0 33 47 -828 0
364 79 -4461 -2000 -66 71 0 4 56 -3474 0
29 13 -1500 0 369 -1 0 109 -5 -1168 0
-135 32 -7110 0 -75 18 0 -35 22 -5542 0
407 69 3365 0 -93 73 -2000 67 64 2622 0
24 24 2311 -2000 4 16 -2000 54 17 1800 0            6
-150 41 -443 0 40 46 0 -120 37 -347 0
-147 -53 2100 0 -117 -49 0 33 -46 1634 0
335 30 -992 0 75 29 0 -45 25 -772 0
16 -20 -674 1000 26 -8 0 -144 -10 -526 0
-90 -25 -456 0 100 -28 0 30 -24 -356 0
432 158 0 0 3&22694372382 3&121357046395 3&34000 3&22694380702 3&94388819228 3&0 3&34000           15    15
                      9
-287
15 5 -2890 0 -25 4 2000 -25 -1 -2249 0
46 46 -2808 2000 -44 41 0 6 32 -2185 0
-231 -2 695 -2000 -41 -7 0 -41 -7 544 0
-168 -68 331 -2000 -8 -62 0 222 -61 256 0
-329 -63 5510 1000 11 -56 0 41 -45 4292 0
-172 -30 -663 0 -132 -13 0 -192 -18 -515 0
41 27 4402 0 81 40 0 261 28 3430 0
-178 -55 -2550 0 72 -60 1000 162 -57 -1987 0
-88 -8 -1464 1000 -28 -4 4000 -58 -8 -1142 0
69 -22 37 0 -31 -25 0 59 -20 30 0
417 62 -2632 0 67 51 0 -63 47 -2046 0
-521 28 296 0 -41 23 0 119 19 231 0
11 -7 1483 1000 -9 -13 0 71 -10 1153 0
-59 22 657 0 -119 26 0 -69 22 512 0
-605 -101 0 0 -24269 -129744 0 -24859 -100913 0 0           &     &
                    9 0
-381
29 -4 2769 0 9 5 -1000 29 7 2155 0
-148 -10 959 -1000 32 -3 1000 -18 -3 745 0
118 4 1408 4000 58 2 0 58 -1 1096 0
115 39 1226 1000 265 41 0 -255 45 956 0
78 10 -652 0 8 12 0 -92 9 -508 0
21 16 700 0 -109 5 0 61 24 544 0
-190 -25 -5771 0 -60 -28 0 -190 -26 -4495 0
54 73 239 0 4 75 0 -146 70 187 0
70 -11 322 1000 30 -12 -2000 10 -7 253 0
-329 10 271 0 1 14 0 31 10 212 0
-208 -57 1494 0 22 -46 1000 82 -38 1160 0
700 -32 324 0 10 -29 0 -60 -26 251 0
-43 51 -3028 -2000 -13 53 0 -73 43 -2353 0
77 -1 -1266 0 57 -5 0 67 -6 -987 0
828 106 0 0 -40 94 0 430 75 0 0
                      1
452
-36 -30 103 -1000 -26 -42 0 -6 -34 83 0
199 -32 1220 1000 -11 -34 -2000 39 -27 952 0
-91 -37 -1792 -2000 -51 -33 0 -91 -24 -1398 0
15 21 -3312 0 -315 20 0 15 9 -2581 0
284 -6 -3159 0 -36 -9 0 -26 -3 -2461 0
-378 1 2706 0 212 11 0 -168 1 2107 0
383 13 5226 0 -97 19 0 43 15 4069 0
69 -77 1882 0 -61 -81 0 -51 -70 1464 1000
-19 38 183 -2000 -19 33 0 41 26 141 0
379 2 -831 0 -51 -4 0 29 -5 -648 0
-280 48 -544 0 -90 46 -2000 -110 32 -422 0
-968 -13 297 1000 12 -8 0 132 -7 233 0
6 -64 3381 1000 46 -65 0 56 -52 2627 0
-16 -15 1905 0 24 -14 0 4 -9 1485 0
-472 -175 0 0 108 -181 0 -472 -143 0 0
                      2
-612
-209 55 -4201 2000 41 63 0 1 49 -3275 0
-160 19 -1651 -2000 20 20 1000 -40 18 -1287 0
44 52 289 0 14 50 0 74 41 227 0
-73 -69 4016 0 127 -68 0 -43 -50 3129 0
-311 50 1240 -2000 39 48 0 159 30 967 0
595 9 -5835 0 -95 -9 0 285 -10 -4544 0
-271 -44 -226 0 229 -55 0 -71 -39 -173 -1000
-308 15 -2640 0 32 38 0 72 25 -2054 -2000
88 -82 1348 1000 8 -74 1000 -72 -59 1051 0            7
-146 -31 -548 0 64 -23 0 -126 -16 -426 0
507 -37 323 0 87 -38 1000 77 -26 252 0
958 31 -144 -2000 -12 26 0 -192 25 -113 0
-81 10 -2435 -1000 -61 11 0 -1 8 -1892 0
-70 0 -1228 0 -50 -3 0 40 -4 -959 0
-373 150 0 0 -93 152 0 -373 121 0 0
                      3
928
329 -64 5471 -1000 -1 -67 0 -31 -49 4262 0
204 12 -702 1000 -26 8 0 -6 4 -546 0
100 -47 2544 0 0 -47 -1000 -40 -38 1982 0
75 30 -1927 0 -5 26 0 45 22 -1499 0
129 -94 2782 4000 -61 -95 0 -171 -65 2166 0
-339 7 6533 0 -139 21 0 -279 30 5089 0
116 31 -1224 0 -64 34 0 116 22 -955 2000
-110 36 2554 0 -30 6 0 60 17 1988 1000
-188 83 -2512 -2000 2 77 -2000 62 62 -1958 0
205 29 2464 0 -25 20 0 125 18 1916 0
-439 5 -468 0 -69 6 0 31 3 -365 0
-460 -13 -695 1000 30 -8 0 160 -11 -542 0
203 26 1626 2000 53 23 0 53 22 1263 0
166 1 -144 0 36 6 0 -124 8 -109 0
896 -120 0 0 -64 -120 0 896 -101 0 0
                      4
-695
-187 93 -3438 0 3 97 0 33 70 -2677 0
-177 -10 3713 0 13 -8 0 53 -4 2891 0
-199 38 -6952 0 21 40 2000 21 29 -5417 0
-25 34 -506 0 125 38 0 235 23 -398 0
94 74 -2411 -2000 34 71 0 154 52 -1878 0
294 -39 -4828 0 214 -40 0 314 -51 -3762 0
-65 33 -1764 0 -15 40 0 -155 42 -1375 -1000
503 -55 -2051 0 163 -37 0 -87 -36 -1597 0
187 -27 1815 4000 7 -27 1000 -43 -20 1416 0
-281 1 -2752 0 9 7 0 -61 5 -2138 0
219 15 1135 0 19 10 0 -91 8 881 0
88 -7 175 0 -2 -12 0 -192 -5 138 0
-152 -5 -1249 -1000 -82 -3 0 -112 -7 -969 0
-241 25 -74 0 -41 20 0 109 13 -58 0
-638 171 0 0 232 165 0 -638 138 0 0
                      5
119
-110 -105 1276 0 -40 -109 0 20 -82 994 0
100 3 -3309 0 -10 2 0 -30 -2 -2576 0
184 -9 9221 -2000 -36 -17 -1000 -16 -8 7185 0
14 -29 1166 0 -166 -34 0 -256 -25 911 0
-329 -19 963 0 61 -16 0 -99 -18 752 0
-538 61 683 0 -148 47 0 -328 48 533 0
130 -28 3967 0 -180 -35 0 170 -38 3092 0
-250 65 1425 0 -200 61 0 120 46 1110 0
-157 1 -795 -2000 -17 4 0 43 -1 -622 0
-99 6 1295 0 -19 5 0 31 1 1005 0
-14 8 -2070 0 46 16 0 26 15 -1606 0
-47 -5 1419 0 -57 4 0 203 -1 1103 0
38 -11 1317 -1000 108 -13 0 148 -7 1021 0
104 -10 1060 0 54 -4 -1000 -66 -4 824 0            7
-125 -199 0 0 -125 -190 0 -125 -155 0 0
                      6
-93
321 84 -1033 0 51 81 0 -19 61 -805 0
-75 1 808 0 15 3 -1000 -5 5 628 0
-247 13 -4213 4000 13 22 0 13 11 -3283 -1000
-54 13 -234 0 -4 20 0 86 20 -183 0
496 66 -4644 -2000 -144 72 0 -34 66 -3622 0    6
457 -63 3176 0 137 -44 0 337 -37 2474 0
-91 -2 -3487 0 149 7 0 -21 9 -2717 0
-195 -33 -358 0 85 -39 0 -145 -28 -279 0
142 -4 283 -1000 2 -5 0 -18 -1 223 0
121 -28 -363 0 71 -30 0 -49 -21 -282 0
78 -11 824 0 -62 -16 0 98 -15 638 0
19 16 -1609 0 19 1 0 -221 3 -1252 0
-35 12 -1294 2000 -65 14 0 -155 8 -1003 1000                  7
41 -28 -447 0 -39 -30 2000 31 -21 -347 0
441 113 0 0 11 119 0 441 94 0 0
                      7
884
-235 -69 1863 2000 -25 -61 0 -35 -46 1450 0    7
65 -6 520 -3000 -5 -5 2000 25 -5 405 0
353 -64 -3026 -2000 33 -63 0 -17 -48 -2358 2000
12 -19 -801 0 -18 -30 0 22 -30 -625 0
-692 -115 7278 4000 78 -111 0 78 -100 5675 0
-16 40 -3735 0 74 38 0 -216 23 -2910 0
174 -20 1118 0 14 -42 0 -106 -32 870 0
268 9 -1068 0 8 11 0 188 8 -832 0
-109 4 -505 2000 21 5 0 -19 0 -395 0
173 23 2518 0 -7 26 0 93 18 1959 0
-198 -27 2368 -1000 42 -24 0 -108 -20 1843 0
161 18 396 0 11 26 0 121 19 309 0
24 -7 308 -1000 24 -7 0 24 -3 237 -2000
13 27 -811 0 53 24 -1000 -47 16 -633 0
513 -19 0 0 -147 -29 0 513 -23 0 0
                      8
-1512
75 45 -2457 -4000 -5 41 0 55 34 -1912 0
28 -6 -1159 6000 -22 -12 -1000 -72 -7 -901 0
-266 79 3676 0 -46 71 0 14 61 2865 -1000
-75 22 353 0 135 27 0 -185 27 277 0
349 6 -2856 -2000 119 -14 0 39 2 -2229 0
-369 -33 1410 0 -389 -37 0 21 -20 1099 0
-433 36 -608 0 -73 54 0 27 41 -473 0
-393 -3 2427 0 7 9 0 -223 6 1890 0
94 -14 1175 -1000 -26 -17 -1000 34 -7 915 0            6
-3 -19 -3987 0 -113 -21 0 -133 -15 -3102 0
208 40 -2999 2000 18 37 0 -22 34 -2333 0
-311 -46 252 0 19 -51 0 19 -36 195 0
44 12 540 0 -6 13 0 94 8 422 1000
127 15 162 0 -83 15 0 97 15 128 0
-798 -1 0 0 132 0 0 -798 6 0 0
                      9
795
174 -16 2145 2000 -6 -17 0 -26 -17 1669 0
-87 19 959 -3000 23 27 0 83 17 745 0
-58 -42 -185 0 12 -39 0 2 -36 -145 0
229 -10 -106 0 -31 0 0 349 0 -85 0
354 130 -2683 0 -96 145 0 -56 107 -2088 0
434 25 1726 0 274 25 0 -66 16 1345 0
210 -25 2616 0 -20 -25 0 30 -16 2039 0
331 -53 -3096 0 -79 -62 0 171 -49 -2410 0
-116 19 -552 -1000 14 21 2000 -46 11 -428 0
-241 45 1194 0 129 46 0 89 33 930 0
-196 -26 1357 -1000 -46 -27 0 84 -27 1054 0
117 54 -857 -1000 -63 57 0 -23 42 -664 0
3 -37 338 0 -37 -35 0 -117 -26 262 0
-137 -60 1587 0 43 -54 0 -77 -45 1234 0
131 -26 0 0 41 -23 0 131 -23 0 0
                   30 0
348
-340 15 -1115 0 30 18 0 10 16 -866 0
52 -15 -183 -1000 2 -20 0 -58 -12 -141 0    6
311 33 -2222 0 11 33 0 1 27 -1730 0
-270 -14 1352 0 -140 -22 0 -230 -28 1055 0
-407 -188 3775 0 -47 -186 0 -67 -148 2939 0
-140 18 -3967 0 50 11 0 -50 10 -3093 0
59 1 -1270 0 179 1 0 59 -9 -991 0
177 108 -1113 0 157 103 0 -173 83 -870 0
133 -11 -227 2000 3 -9 -1000 33 -4 -178 0
172 -64 2447 0 -58 -59 0 72 -43 1903 0
154 28 -825 0 4 31 0 -16 27 -638 0
105 -49 2202 2000 75 -50 0 -15 -43 1709 0
-41 41 -684 0 39 34 0 149 27 -533 0
-174 65 -2504 0 -4 62 0 26 49 -1948 0
-186 68 0 0 -66 58 0 -186 47 0 0
                      1
29
349 -19 990 0 -31 -23 0 -11 -17 769 0
85 12 271 2000 5 13 1000 35 10 209 0
-231 -74 3800 0 -1 -71 0 -1 -55 2959 0
145 11 -1513 0 75 13 0 5 25 -1178 0
228 159 -1208 1000 38 155 0 78 130 -938 0    7
-4 -65 4875 0 -144 -52 0 476 -43 3801 0
185 32 -1502 1000 -115 28 0 -105 27 -1169 0
-353 -77 8256 0 -193 -72 0 187 -51 6435 0
-13 -6 -405 -1000 -13 -9 0 -3 -8 -317 0
175 20 -2741 0 -25 18 0 -225 13 -2134 0
-110 -36 697 0 30 -37 0 -20 -29 538 0
-348 18 -2767 -1000 -78 22 0 -18 23 -2151 0
-51 -25 -772 0 9 -18 0 -131 -14 -599 0
273 -52 2218 1000 23 -55 0 13 -42 1726 0
187 -67 0 0 57 -56 0 -4113 -46 0 0
                      2
-613
-421 -1 -1857 0 9 -2 1000 -31 -2 -1446 0            6
-168 -18 -1086 -1000 -18 -20 -2000 -18 -18 -844 0
-30 86 -3070 1000 -20 80 0 -10 64 -2391 0
-128 4 163 0 122 -1 0 2 -7 125 0
-198 -48 -3188 -2000 12 -49 0 -28 -46 -2487 0
6 95 -6126 0 -64 80 0 -374 71 -4775 0
-242 -59 1241 -2000 -52 -60 0 138 -36 966 0
513 21 -8062 0 123 15 0 -87 -2 -6283 0
-54 14 647 0 -4 13 1000 -14 12 506 0            7
-345 36 -101 0 25 22 0 155 23 -75 0
223 28 -279 0 13 30 0 -17 27 -214 0
360 19 1148 0 60 21 0 140 16 895 0
96 15 843 0 -34 11 0 16 11 654 0
-61 39 -1430 -2000 -21 40 0 -31 33 -1113 0
-24 -32 0 0 -44 -41 0 8686 -30 0 0
                      3
-104
48 40 771 -1000 28 43 -2000 68 33 600 0    6
24 38 1300 4000 14 41 1000 24 34 1012 0    7
98 -42 374 -2000 28 -32 0 18 -27 291 0
249 31 289 -3000 -131 33 0 -111 27 226 0
89 -53 5497 1000 -11 -58 0 -61 -40 4284 0
-41 -79 6396 0 139 -77 0 -241 -65 4986 0
107 63 -715 1000 -33 61 0 37 37 -557 0
-719 -8 1834 0 -79 1 0 11 12 1429 0
-63 10 -675 0 17 16 -2000 27 10 -526 0
87 -39 3959 0 -33 -21 0 17 -23 3076 0
-316 -20 6 0 -86 -22 0 34 -26 3 0
-95 -39 398 0 -45 -42 0 -105 -38 307 0
-13 6 509 0 27 7 0 57 -1 399 0
-135 10 1129 1000 15 9 0 5 4 879 0
273 191 0 0 3 199 0 -4447 158 0 0
                      4
-22
362 -31 1670 2000 -48 -30 1000 -18 -26 1302 0
60 -37 -81 -8000 -20 -36 0 -20 -31 -62 0
-14 23 -13 1000 6 14 0 -14 10 -9 0
-118 -106 847 6000 62 -97 0 182 -81 660 0
-228 119 -4099 0 42 125 0 92 94 -3193 0
-47 32 -3201 0 -27 38 0 193 21 -2497 0
-493 -34 598 0 67 -22 0 -143 -26 466 0
574 41 1890 0 174 45 0 -106 27 1475 0
55 -34 1525 0 -5 -37 1000 -15 -30 1188 0
183 51 -6461 0 3 39 0 13 29 -5024 0
94 19 468 0 124 16 0 34 19 365 0
87 39 357 0 47 39 0 -3 36 279 0
-4 -9 -1317 -1000 -24 -11 0 -94 -5 -1028 0
171 -45 -1069 0 -69 -39 0 -19 -32 -832 0
-471 -240 0 0 -61 -242 0 89 -199 0 0
                      5
867
-366 -26 -1424 -1000 24 -27 0 -66 -18 -1109 0
25 -5 -716 4000 25 -8 0 -5 -3 -561 0
111 -44 1505 0 -39 -41 0 21 -31 1171 0
41 180 -3888 -3000 11 165 0 101 134 -3029 0
474 -143 1906 0 -106 -139 0 4 -109 1485 0
240 -4 84 0 60 2 0 -30 15 67 0
795 17 -270 0 115 1 0 5 15 -209 0
-270 -80 -2468 0 -40 -95 0 210 -65 -1927 0
82 41 -1722 0 2 34 0 -8 29 -1343 0
-237 -80 5437 0 83 -76 0 -167 -56 4230 0
36 1 -869 0 -124 5 0 -114 5 -677 0
28 -23 -922 0 8 -27 0 -52 -24 -718 0
-39 -6 1642 2000 21 -2 0 91 -1 1279 0
-131 26 1054 -1000 59 22 0 19 20 818 0
208 180 0 0 88 159 0 -22 136 0 0
                      6
-741
361 54 -512 0 -9 55 0 61 42 -400 0
-101 47 -562 -1000 -31 44 0 -1 33 -434 0
-201 51 -2586 0 39 52 0 -31 41 -2013 0
-176 -203 8251 0 -96 -196 0 -226 -155 6429 0
-590 110 -4 2000 120 100 0 -40 82 -4 0
-246 8 -63 0 -76 -3 0 334 -15 -50 0
-565 -26 704 0 -85 -16 0 -15 -18 547 0
34 74 860 0 -166 87 0 -186 54 673 0
-89 -41 112 0 1 -31 0 11 -26 89 0
214 69 -3023 0 -56 78 0 184 62 -2353 0
126 -3 148 0 66 0 0 66 -4 117 0
73 8 -366 0 -57 14 0 113 12 -284 0
56 15 -1343 -1000 6 13 0 76 8 -1044 0
94 3 -1489 2000 24 2 0 64 2 -1155 0
-163 -95 0 0 -83 -60 0 -83 -52 0 0
                      7
1044
-163 -47 620 0 17 -48 0 -3 -36 483 0
47 -50 2430 2000 47 -42 -1000 37 -31 1892 0
293 -46 3355 0 -37 -50 0 -17 -38 2611 0
195 125 -8957 -3000 35 121 0 105 102 -6981 0    6
441 -75 -219 -4000 -89 -66 0 31 -55 -171 0
142 -21 -209 2000 -128 -3 0 -188 2 -162 0    6
453 16 -47 0 -117 21 0 93 22 -37 0
204 -46 1596 0 64 -54 0 94 -23 1243 0
13 21 3224 0 3 15 0 -7 15 2511 0
-270 -50 2249 0 10 -60 0 -30 -49 1750 0
-228 -47 1945 0 2 -53 0 32 -41 1510 0
-163 -9 1876 1000 67 -17 0 -83 -12 1460 0
-1 -26 1114 0 -11 -26 0 -191 -16 865 0
-72 -24 1523 -1000 -52 -18 0 -132 -14 1183 0
465 -49 0 0 75 -60 0 185 -48 0 0
                      8
-949
-123 9 750 0 -13 10 0 -3 4 585 0
42 -18 -1232 -1000 -38 -20 2000 -38 -19 -961 0
-416 21 -2548 0 44 25 0 54 19 -1981 0
-97 -19 5611 6000 -17 -17 0 -177 -21 4374 0
-75 31 38 2000 55 21 0 25 16 32 0
38 -2 2706 -4000 68 -16 0 -222 -8 2109 0
-130 -4 -1879 0 140 -14 0 -220 -15 -1463 0
-289 -7 -1632 0 -9 5 0 -19 -11 -1272 0
-26 -2 -5458 1000 -16 -1 0 -6 -3 -4252 0
388 32 -3242 0 -12 31 0 -92 23 -2521 0
210 48 -2474 0 -50 49 0 -90 41 -1922 0
-86 3 -2938 -2000 -36 9 0 94 5 -2287 0
-165 -2 -1155 0 -15 1 0 155 -5 -897 0
75 17 -461 0 65 5 0 105 1 -359 0
-371 95 0 0 -41 90 0 -241 75 0 0
                      9
-204
120 7 -955 0 20 8 0 -20 13 -744 0
14 81 -2545 3000 14 72 -1000 -6 59 -1982 0
204 13 307 1000 -36 14 0 -36 10 235 0
29 -8 -4524 -3000 129 -4 0 219 -5 -3525 0
-39 61 -2833 0 -19 74 0 -79 61 -2210 0
-384 14 -3463 2000 246 17 0 446 1 -2700 0
-307 -12 1909 0 -77 -17 0 303 -14 1487 0
152 82 -1486 0 12 69 0 42 60 -1158 0
-27 3 3968 -2000 -7 6 0 13 5 3092 0
-409 -15 4023 0 -29 -8 0 11 -2 3127 0
-191 13 387 0 89 15 0 139 12 301 0
-322 24 3906 1000 -22 21 0 -222 18 3039 0
174 42 939 0 34 34 0 -126 31 729 0
-187 0 -460 1000 -57 9 0 -7 11 -357 0
-549 30 0 0 101 33 0 221 20 0 0
                    1 0
362
42 48 -2311 0 -28 45 0 42 27 -1802 0
-6 -44 3084 -6000 -6 -33 0 34 -25 2402 0
72 -22 1037 -2000 12 -27 0 22 -18 811 0
-76 -9 4440 0 -116 -11 0 -116 -2 3458 0
115 -112 5419 0 25 -125 0 85 -98 4224 0
466 31 -912 0 -184 21 0 -624 37 -709 0
53 69 -639 0 53 86 0 -107 69 -497 0
-354 -117 5301 0 -44 -112 0 6 -95 4132 0
131 -1 -1768 1000 21 -3 0 1 -3 -1380 0
150 16 -1557 0 90 10 0 90 6 -1209 0
-27 -20 831 0 -47 -22 0 -117 -20 645 0
639 -36 -3565 0 39 -26 0 219 -23 -2773 0
-204 -23 -1243 -1000 -44 -16 0 46 -13 -966 0    7
100 17 185 -2000 10 12 0 0 7 143 0
1026 -85 0 0 -194 -91 0 -144 -69 0 0
                      1
387
-170 -93 6835 0 10 -93 0 -70 -63 5328 0
-119 -21 -109 3000 1 -25 0 -9 -23 -84 -1000
44 35 -1066 1000 -6 38 0 -16 25 -832 0
20 -5 -1582 4000 -40 -4 0 80 -6 -1231 0    7
-92 5 -4722 -3000 -102 12 0 -132 4 -3680 0    6
-182 -68 6553 0 118 -60 0 548 -59 5104 0
214 -101 -563 0 -56 -113 0 -236 -92 -440 0
593 84 -5926 0 63 79 0 -227 80 -4619 0
-110 2 1019 1000 0 4 0 10 4 797 0
-5 2 -656 0 -105 5 0 -25 3 -511 0
129 -9 -344 0 -51 -5 0 -21 -5 -266 0
-476 1 1462 0 -16 -15 0 24 -11 1138 0
241 -5 1261 2000 51 -7 0 81 -7 981 0
10 -31 698 1000 -20 -23 0 -100 -17 544 0
28 -1 0 0 98 4 0 88 3 0 0
                      2
-1062
11 56 -8180 0 11 61 0 61 37 -6376 0
161 30 -1825 -3000 -9 30 0 -19 24 -1422 2000
-279 -51 310 0 1 -45 0 11 -35 242 0
119 68 -1343 -8000 109 66 0 69 46 -1048 0
-103 132 2331 6000 157 128 0 77 111 1815 0
-109 49 -5966 0 -249 52 0 -79 33 -4646 0
-63 60 1462 0 -33 65 0 427 52 1139 0
-417 9 1621 0 3 14 0 353 -6 1262 0
49 -6 -890 -2000 -1 -12 0 -31 -11 -695 0
-97 -41 -1026 0 43 -41 1000 -47 -35 -798 0
-45 11 410 0 95 4 0 145 5 316 -1000                  6
552 45 2063 0 32 51 0 -208 42 1603 0
-69 -1 -13 -1000 -39 2 0 -119 0 -11 -1000                  6
263 26 -1497 0 63 17 0 173 10 -1164 0
-582 104 0 0 98 104 0 -42 80 0 0
                      3
1554
386 11 5733 0 -14 0 0 -24 9 4469 0
-116 -4 1318 6000 44 -4 0 14 -1 1027 -1000
290 23 712 0 0 14 0 -10 14 554 0
-120 -137 2323 4000 -80 -133 0 -240 -97 1812 0
224 -95 130 -3000 -176 -89 0 44 -80 104 0
378 5 -706 0 148 2 0 -472 18 -551 0
10 -29 -1028 0 200 -31 0 -360 -25 -799 0
164 -70 2142 0 144 -74 0 -226 -52 1671 0
8 -3 1382 1000 -2 1 0 18 3 1078 0
424 67 1855 0 14 63 -2000 54 55 1444 0
138 -4 -1425 0 -92 2 0 -122 3 -1105 2000
-386 -38 -5826 0 -6 -32 0 174 -26 -4531 0
23 -6 -1174 1000 13 -10 0 93 -3 -912 2000    8
-353 -27 1739 -1000 -33 -21 0 -143 -12 1351 0
248 -177 0 0 8 -184 0 108 -144 0 0
                      4
-1010
-234 -30 -132 0 16 -23 0 16 -24 -104 0
19 -24 217 -3000 -61 -23 0 -41 -19 168 0
82 37 -1440 0 -18 37 0 12 29 -1121 0
112 140 -1728 0 42 137 0 242 105 -1348 0
-285 -43 -1648 0 115 -47 0 5 -32 -1285 0
-492 -67 8637 0 68 -64 0 908 -62 6728 0
-130 30 665 0 -180 28 0 140 24 515 0
-58 30 61 0 -288 36 0 -78 25 47 0
28 -13 -1035 1000 -2 -12 0 -2 -12 -808 0
-297 -83 965 0 -17 -75 1000 -67 -62 748 0
-74 -15 1927 0 6 -15 0 46 -14 1498 -1000
-39 -2 4758 0 -69 -3 0 61 -2 3703 0
-86 17 1326 -2000 4 15 0 -46 8 1031 -1000
135 7 -851 2000 -45 3 0 35 1 -661 0
67 166 0 0 -223 187 0 -133 151 0 0
                      5
-3
-131 -31 -2556 -2000 -31 -30 -1000 -31 -22 -1991 0            5
3 10 -841 -2000 33 8 0 63 6 -654 0
-357 -96 1570 0 33 -88 0 -7 -71 1223 0
-104 -113 1132 1000 -4 -116 0 -94 -90 882 0
31 89 1645 0 31 96 0 -79 68 1280 0
-71 90 -12709 0 -81 82 0 -791 76 -9900 0
265 -15 -1337 0 125 -10 0 -25 -2 -1038 0
8 -17 -3711 0 248 -18 0 188 -10 -2891 0
-142 33 -1085 -2000 -12 33 0 -2 31 -845 0
97 59 -3493 0 37 49 0 137 38 -2715 0
-87 23 -2514 0 93 16 0 -87 16 -1957 0
155 -7 674 0 55 -15 0 -235 -12 520 0
37 -24 -1086 1000 -33 -20 1000 -33 -13 -846 0
-31 4 -460 -1000 89 11 0 -31 9 -357 0
109 -101 0 0 219 -122 0 -31 -98 0 0
                      6
87
108 124 -1097 4000 38 127 2000 28 101 -857 0
149 26 132 4000 -1 28 0 -21 23 102 1000
108 91 -516 1000 8 86 0 -2 69 -403 0
-20 90 -1987 -2000 40 98 0 -100 77 -1546 0
-10 -50 -912 2000 -90 -66 0 40 -41 -708 0    7
513 -38 7976 0 -67 -34 0 53 -26 6212 0
-191 -4 1031 0 -151 -7 0 49 -19 801 0
-279 5 5653 0 -209 -1 0 -39 -5 4404 0
113 -22 2924 1000 3 -26 0 13 -26 2279 0
-311 4 1720 0 -31 14 0 -281 14 1338 0
43 -10 3718 0 -57 -2 0 173 -5 2893 0
47 33 -3175 0 -43 36 0 87 24 -2465 0
58 26 1619 1000 48 21 -2000 88 14 1261 0
34 14 1004 0 -76 4 0 84 1 779 0
-1148 99 0 0 -188 99 0 -18 79 0 0
                      7
-244
-210 -142 3241 -2000 -50 -150 -1000 10 -119 2529 0
-236 -21 199 -2000 -6 -22 0 4 -19 156 -2000
91 -11 801 -2000 -9 -13 0 -9 -13 626 0
149 -42 2033 1000 -91 -57 0 49 -45 1581 0
332 45 1100 -4000 2 57 0 22 37 854 0
-215 -35 581 0 315 -39 0 355 -49 455 0
-120 -9 -186 0 140 -10 0 -10 4 -145 0
485 77 -6317 0 55 82 0 5 69 -4923 0
-78 6 -2381 -1000 32 12 0 -28 11 -1855 0
159 -34 904 0 -1 -44 0 199 -38 702 0
36 -5 -2879 0 -4 -10 0 -154 -8 -2238 0
-232 -1 873 0 28 7 0 38 12 675 0
-95 -3 -2137 -2000 -35 5 1000 -95 3 -1663 0
-44 -10 -591 0 46 -5 0 -14 -2 -458 0
1395 -163 0 0 115 -151 0 195 -123 0 0
                      8
436
404 67 -1285 0 64 74 0 4 58 -1004 0
132 -7 341 -1000 -8 -8 0 -8 -5 265 1000    6
-164 -41 -3714 1000 -14 -39 0 26 -30 -2895 0
-160 13 -1430 0 -30 27 0 160 21 -1113 0
-128 -95 -1255 2000 92 -94 0 -28 -72 -974 0
27 66 -4656 0 -573 75 0 -383 72 -3628 0
125 5 1271 0 -35 7 0 -75 -1 991 0
-190 -140 6294 0 10 -141 0 -40 -108 4905 0
74 -11 838 2000 -26 -15 0 14 -10 651 0
191 7 -34 0 -19 15 0 11 14 -25 0
-31 17 5 0 -11 23 0 109 21 1 0
133 -69 2460 0 -7 -75 0 33 -64 1917 0
85 -21 1408 1000 15 -25 -1000 65 -16 1096 0
84 -21 517 0 -36 -20 0 -76 -17 401 0
-24 165 0 0 6 150 0 -154 121 0 0
                      9
344
-405 -36 -693 0 -45 -36 0 -65 -29 -538 0
-117 0 -19 2000 13 3 0 -7 3 -15 0
236 28 3818 0 6 25 0 -44 24 2974 0
217 -13 2625 0 147 -15 0 -203 -15 2045 0
32 91 -582 0 -108 92 0 -48 77 -458 0
414 -78 4865 0 584 -79 0 394 -72 3789 0
280 28 -1929 0 -130 29 0 190 24 -1503 0
-26 176 -8696 0 114 177 0 -16 133 -6775 0
-92 28 -673 -1000 8 32 0 18 23 -523 0
-31 15 -1424 0 19 12 0 -11 10 -1109 0
31 -16 1682 0 71 -19 0 -59 -17 1310 0
104 96 -3254 0 104 92 0 -66 78 -2534 0
-75 28 -499 0 25 27 2000 15 19 -389 0
-162 36 -1507 0 -2 33 0 48 28 -1172 0
-1036 -48 1296276 0 -86 -41 0 74 -33 1008215 0   &
                    2 0
-549
161 78 1016 0 21 66 0 61 58 790 0
185 28 -1148 -1000 15 26 0 15 18 -894 0
-52 -13 1645 0 -22 -10 0 68 -11 1284 0
-364 1 -3297 0 -54 1 0 166 3 -2567 0
-269 13 2503 0 81 -2 0 31 -6 1955 0
-702 75 -4917 0 -182 78 0 -302 74 -3830 0
-302 -27 683 0 118 -38 0 -222 -24 533 0
-245 -144 8829 0 -55 -141 0 155 -114 6879 0
200 -21 873 -1000 -20 -25 0 -20 -20 681 0
-21 -3 411 0 -31 -3 0 69 -4 320 0
-5 8 -1524 0 -105 3 0 -35 1 -1185 0
-237 -51 1808 0 -147 -47 0 103 -43 1408 0
68 -22 158 0 -32 -21 -1000 -52 -16 122 0
157 -15 1310 0 97 -7 0 -13 -8 1020 0
514 -32 -2594264 0 104 -28 0 -126 -21 -2017762 0
                      1
7
250 -46 -1678 0 10 -36 0 -20 -38 -1307 0
-235 -5 889 2000 -35 -7 0 -15 -3 693 0    7
-48 49 -8074 0 42 52 0 -68 40 -6293 0
294 -4 1830 0 -56 -10 0 -226 -5 1423 0
-20 -105 -1697 1000 -20 -78 0 40 -64 -1325 0
10 -32 4161 -1000 -40 -51 0 330 -47 3243 0
-1 39 -916 0 39 47 0 59 34 -716 0
579 33 -4315 0 59 28 0 -291 28 -3362 0
-112 -1 844 2000 18 0 0 -12 3 656 0
-450 -6 2190 0 100 -4 0 -180 -2 1703 0
-99 4 1746 0 81 12 0 21 14 1357 0
101 -17 -692 0 41 -13 0 -209 -5 -538 0
-139 13 -265 0 21 15 0 -29 12 -204 0
-54 -4 389 1000 -104 -16 0 26 -10 301 0
327 28 1301433 0 -53 31 0 147 24 1012227 0
                      2
246
-339 -33 4759 0 -49 -24 0 21 -13 3708 0
218 -44 1195 -4000 18 -42 0 -2 -35 930 0
-48 -86 8523 0 -48 -89 0 32 -70 6642 0
-85 18 700 0 55 23 0 265 13 548 0
488 148 -669 -2000 -62 121 0 -12 102 -522 0
360 -23 -935 2000 -80 -3 0 -200 2 -731 0
70 -81 3633 0 -120 -80 0 60 -65 2832 0
-133 3 2310 0 -163 -3 0 317 -4 1799 0
-75 19 -4627 -1000 5 19 0 35 12 -3603 0
635 16 -3553 0 -35 5 0 135 3 -2762 0
246 -21 -2572 1000 -44 -31 0 36 -30 -1999 0
133 69 161 0 -7 60 0 193 45 123 0
212 -9 915 1000 -38 -14 0 72 -12 711 0
-2 7 -1106 -2000 -12 16 0 28 10 -859 0
-746 -7 -8826 0 84 -17 0 4 -13 -6865 0
                      3
-898
-8 3 -5997 0 32 -5 0 -38 -5 -4672 0
-85 52 -2187 2000 -5 51 0 25 43 -1704 0
-52 60 -2826 -1000 38 57 0 -2 49 -2203 0
-120 -25 -734 0 10 -25 0 -120 -15 -574 0
-491 -143 574 1000 119 -125 0 39 -105 450 0
-396 40 -2890 -1000 -16 20 0 -46 17 -2250 0
-228 90 -6823 0 202 92 0 -158 63 -5316 0
-278 54 -2582 0 22 65 0 -308 54 -2011 0
73 -30 6456 -1000 -7 -30 0 -17 -22 5027 0
-370 -32 2022 0 -60 -14 0 0 -11 1572 0
-362 39 2143 -2000 8 45 0 -2 42 1665 0
-24 -79 927 -1000 106 -72 0 -34 -57 723 0
-152 -1 -1135 -2000 18 6 0 -82 6 -883 0
-24 -20 976 1000 56 -25 0 -24 -18 759 0
469 -24 10579 0 -181 -28 0 -151 -24 8227 0
                      4
223
160 51 4852 0 -10 41 0 40 33 3780 0
-39 -49 2045 1000 11 -45 1000 -39 -40 1595 0
99 -38 -2200 2000 -21 -30 0 -1 -29 -1713 0
414 28 -3775 0 -36 29 0 -126 20 -2940 0
76 9 2621 0 -94 2 0 -114 5 2039 0
410 -25 4401 0 220 -3 0 10 -14 3429 0
192 -70 6479 0 -238 -62 0 182 -38 5048 0
148 -43 313 0 48 -49 0 158 -41 243 0
104 12 -4674 2000 -6 11 1000 -16 8 -3639 1000
145 20 701 0 5 7 -1000 -175 6 544 0
158 -51 -1535 1000 -32 -49 0 -42 -45 -1193 0
-273 31 -1936 2000 -153 26 0 -63 20 -1505 0
27 3 541 1000 37 -4 0 127 -4 420 0
-50 22 -1656 0 -20 24 0 -60 17 -1290 0
-123 26 -9044 0 237 48 0 177 38 -7033 0
                      5
1503
-37 2 -8780 0 23 11 0 -37 6 -6841 0
67 55 -3121 -2000 -23 47 -2000 47 43 -2433 0
188 45 3099 -1000 18 33 0 -12 29 2414 0
-414 -29 6784 0 66 -30 0 256 -23 5286 0
304 128 -6282 -3000 -16 124 0 114 97 -4891 0    6
-44 17 -2803 0 -314 11 0 -164 19 -2184 0
55 32 -4155 0 115 20 0 95 17 -3238 0
-31 -31 2752 0 79 -26 0 29 -21 2145 0
-261 3 2442 -1000 9 5 -2000 39 5 1902 -2000
-24 7 -2043 0 16 9 2000 296 7 -1587 0
209 44 1441 0 139 39 0 19 34 1120 0
226 29 1241 -1000 46 36 0 76 31 963 0
64 7 -153 0 -56 11 0 -86 9 -119 0
159 2 2432 0 29 2 0 59 6 1895 0
442 -46 7849 0 -198 -53 0 -48 -38 6105 0
                      6
-1157
193 -48 13665 0 -17 -48 0 3 -33 10647 0
-90 -37 3790 1000 20 -30 1000 -40 -28 2953 0
-353 -33 -1503 0 -13 -24 0 17 -20 -1171 0
102 49 -5029 0 -78 44 0 -218 36 -3919 0
-305 -101 10092 6000 105 -96 0 -45 -70 7860 0
115 -14 2216 0 345 -22 0 535 -20 1726 0
3 -10 4559 0 -187 -5 0 -347 -10 3553 0
-252 56 -2362 0 -72 53 0 -52 37 -1840 0
218 17 -239 1000 -12 16 1000 -42 10 -186 1000
73 -10 2313 0 63 -5 -1000 -157 -5 1798 0
-249 4 -216 0 -159 6 0 -19 4 -167 0
215 -24 796 0 25 -26 0 -125 -23 620 0
-105 7 -111 0 25 8 0 -25 5 -84 0
-87 -25 -525 0 -97 -18 0 3 -19 -411 0
-597 128 -5901 0 123 103 0 -87 80 -4591 0
                      7
86
-414 30 -11063 2000 26 24 0 16 15 -8620 0
176 7 -2378 -3000 -4 5 0 -4 4 -1853 0    6
60 44 -360 0 20 46 0 0 38 -281 0
6 -65 3220 0 -4 -58 0 96 -49 2508 0
58 32 -11332 -3000 -132 30 0 -22 15 -8828 0
-320 24 -5266 0 -300 38 0 -660 26 -4102 0
71 27 -3585 0 291 17 0 331 22 -2793 0
327 15 -613 0 -33 10 0 237 17 -478 0
-146 -14 -792 -2000 4 -17 0 34 -10 -619 0
-97 -7 -1928 0 -117 -10 0 -47 -8 -1501 0
131 -40 -1668 0 41 -34 0 91 -28 -1297 0
-411 -18 -1117 0 -31 -23 0 119 -18 -868 0
165 -14 1081 0 5 -18 0 45 -12 837 1000                  7
75 35 -2884 0 125 22 0 -25 19 -2242 0
463 -183 2618 0 -97 -148 0 -27 -125 2038 0
                      8
-169
217 -21 7307 -4000 -53 -16 0 7 -10 5695 0
-114 17 -174 6000 6 19 0 36 15 -135 0
101 -55 1671 0 -39 -62 0 -9 -51 1303 0
75 70 -3265 0 115 66 0 75 53 -2544 0
160 5 6615 0 130 6 0 80 7 5153 0
76 -47 6940 0 266 -57 0 546 -45 5407 0
-112 -31 -107 0 -42 -18 0 -252 -23 -85 0
-140 -82 183 0 90 -74 0 -330 -67 141 0
130 -12 -734 1000 10 -9 -1000 -30 -10 -569 -1000
-54 33 -690 0 76 36 0 46 30 -534 0
-186 9 2237 0 34 6 0 -66 5 1739 0
384 20 -1595 0 64 24 0 -76 19 -1242 0
-226 -8 -2550 0 -6 -5 0 24 -7 -1979 -2000
-173 -31 3158 0 -63 -24 0 -23 -19 2456 0
-587 151 -295 0 33 131 0 13 113 -231 0
                      9
131
28 14 -6079 2000 38 20 0 -42 10 -4739 0
-8 -24 2785 -3000 12 -26 0 -28 -19 2171 0
139 1 -569 0 29 6 0 9 4 -444 0
-84 -71 2424 1000 -154 -68 0 -114 -54 1891 0
-272 -43 -1423 0 -122 -43 0 -122 -33 -1107 0
-41 61 -6965 0 -281 58 0 -521 54 -5429 0
-142 24 3011 0 -72 11 0 258 12 2348 0
32 33 5000 0 -48 27 0 62 29 3898 0
-41 23 1869 0 -1 26 2000 29 21 1454 2000
80 -27 2662 0 10 -30 0 -90 -24 2069 0
158 29 -1061 0 -62 23 0 -32 18 -826 0
-262 17 516 0 -2 15 0 68 11 403 0
184 29 2742 0 34 28 0 -6 26 2129 1000
100 30 -925 0 20 28 0 30 21 -719 0
186 -37 -3017 0 76 -33 0 226 -32 -2346 0
                    3 0
604
-149 22 1752 0 11 15 0 41 18 1368 0
-1 16 -3993 2000 -31 12 -1000 29 10 -3114 0    7
-88 53 -2918 0 -8 50 0 -8 43 -2273 0
4 40 396 -2000 54 36 0 -66 38 308 0
303 69 556 1000 113 68 0 53 57 433 0    7
173 -42 7399 0 113 -33 0 793 -30 5768 0
236 -29 -4406 0 46 -18 0 -244 -19 -3434 0
144 47 -6244 0 -46 52 0 74 43 -4866 0
-54 -23 -1555 0 -4 -27 -1000 -44 -19 -1211 -1000
14 -32 -454 0 -16 -28 0 214 -24 -352 0
206 -17 -151 0 106 -14 -1000 86 -7 -116 0
-65 -33 6135 0 -55 -31 0 -25 -22 4770 0
-77 -32 -1459 0 -57 -32 0 -7 -28 -1133 0
-114 -26 -651 0 16 -24 0 16 -15 -507 0
441 -58 4368 0 -139 -67 0 -289 -49 3397 0
                      1
-752
329 -48 3867 0 -21 -48 0 9 -39 3009 0
21 -5 2192 -4000 11 2 2000 -39 -2 1710 0
-304 -61 4479 0 -4 -56 0 -4 -48 3489 0
92 -5 -2963 1000 22 2 0 122 -11 -2311 0
-297 -86 903 -2000 -67 -83 0 13 -68 702 0
-114 -6 -4910 0 -64 -11 0 -714 -9 -3826 0
116 42 1909 0 -24 32 0 226 39 1487 0
-291 -54 1346 0 -41 -53 0 -101 -52 1050 0
115 10 1781 0 -5 11 0 45 6 1389 0
61 77 -2828 0 41 64 0 -169 54 -2202 0
-505 -21 274 0 -65 -18 2000 -45 -20 214 0
-209 16 -7592 1000 1 15 0 41 9 -5903 0
38 12 957 0 -2 11 0 38 8 745 0
191 3 1111 0 -39 2 0 -39 -2 864 0
-14 11 -1088 0 86 33 0 226 27 -845 0
                      2
236
-139 14 -4409 0 -9 13 0 -29 9 -3431 0
-72 -11 1534 2000 -22 -15 -1000 68 -7 1195 0
408 37 -981 0 18 29 0 28 27 -764 0
-59 -6 2244 0 -19 -20 0 111 -11 1751 0
38 72 -5501 1000 -2 68 0 38 50 -4284 0
76 9 1230 0 86 5 0 316 12 956 0
-408 -55 2596 0 -128 -46 0 -288 -50 2024 0
61 3 1611 0 181 1 0 181 3 1252 0
-119 0 -2219 2000 -9 -2 0 -29 0 -1731 1000
-125 -66 3176 0 -85 -58 0 65 -47 2472 0
522 24 -19 0 -28 19 -1000 -28 19 -17 0
500 -33 4371 -2000 10 -33 0 -30 -25 3397 0
20 6 -1034 0 70 8 0 -100 10 -807 0
21 12 -1133 0 -29 11 0 11 9 -880 0
-167 105 -2741 0 -27 94 0 -57 67 -2134 0
                      3
132
-125 43 3441 2000 35 41 0 25 34 2678 -1000    7             5
120 15 -4648 0 50 19 0 -60 12 -3622 0
-136 26 -4128 0 -26 30 0 -36 22 -3216 0
-122 35 -31 0 -12 48 0 -242 39 -26 0
326 -35 7624 0 6 -33 0 -84 -18 5938 0
139 37 236 0 29 50 0 -241 33 186 0
38 49 -3422 0 18 38 0 248 40 -2668 0
73 39 -1148 0 -117 42 0 -137 30 -890 0
45 13 1751 -4000 35 15 0 25 13 1365 -2000
-77 56 -2026 0 13 58 0 -147 46 -1575 0
-388 13 620 0 122 17 0 12 18 483 0
8 81 -6729 1000 8 76 0 -12 64 -5231 0
-104 0 572 0 -104 -3 1000 -54 -5 448 0
-197 -3 1183 0 63 -2 0 -7 1 919 0
-168 -189 1384 1000 82 -197 0 -138 -141 1079 0
                      4
-23
-132 -22 -5981 -4000 -62 -15 0 -12 -15 -4659 2000
-28 10 4879 0 -48 5 0 -8 6 3802 0
-94 -67 3588 0 36 -68 0 -14 -55 2795 0
240 -54 52 0 90 -56 0 60 -47 42 0
-189 25 -4652 0 51 27 0 61 16 -3623 0
-185 -45 719 0 -245 -52 0 45 -62 560 0
464 -4 -855 0 144 15 0 -286 5 -664 0
221 -60 -1145 0 31 -62 0 -59 -38 -896 0
3 -22 -1656 2000 -37 -19 1000 -17 -18 -1290 1000
90 -63 1992 0 0 -62 0 140 -51 1547 0
24 -26 -2219 0 -196 -22 0 4 -27 -1726 0
-121 -73 10614 0 19 -62 0 -41 -55 8254 0
6 -1 -697 -1000 76 1 -2000 156 1 -544 0
108 -2 -581 0 -42 -1 0 28 -6 -453 0
319 240 2668 -2000 -121 247 0 19 182 2073 0
                      5
-579
266 -22 5471 2000 86 -22 0 -14 -13 4263 -1000
-109 -42 -708 0 31 -43 0 31 -36 -553 0
116 54 -2153 0 -14 58 0 86 45 -1678 0
-145 32 -1381 0 -55 28 0 45 27 -1077 0
-83 -4 275 2000 -13 -4 0 27 -9 213 0
-285 29 -2697 0 505 18 0 -5 49 -2102 0
-530 -45 6997 0 -110 -57 0 460 -44 5449 0
-147 62 4384 0 -97 54 0 283 41 3418 0
-14 18 1896 0 26 13 -2000 6 12 1478 -1000
62 67 -2388 0 72 63 0 2 53 -1854 0
496 27 2397 0 166 17 1000 96 17 1865 0
-247 30 -8099 0 13 21 0 53 19 -6299 0
181 -1 1394 2000 -9 1 1000 -29 0 1085 0
9 2 -455 0 49 0 0 -31 3 -352 0
-591 -190 -561 1000 49 -192 0 189 -149 -436 0
                      6
1078
21 -37 606 0 -79 -43 0 11 -37 472 0
194 63 -3999 0 -6 68 0 -6 54 -3114 0
-110 -51 7029 0 -20 -57 0 -100 -44 5479 0
-120 -24 2473 0 -100 -23 0 -10 -22 1927 0
-68 -39 2260 -4000 2 -47 0 -118 -29 1762 0
357 -39 2134 0 -203 -31 0 197 -53 1663 0
304 41 -7768 0 164 39 0 -426 40 -6050 0
-115 -25 -3441 0 115 -23 0 -245 -23 -2682 0
-58 -1 -1513 0 -8 4 1000 22 2 -1180 2000
142 -58 2929 0 -88 -51 0 82 -46 2274 0
-751 -26 -360 0 -101 -18 -2000 -191 -15 -281 0
228 -6 3115 0 -72 -2 0 18 -1 2423 0
-260 -14 -1362 -1000 20 -15 -1000 10 -10 -1060 0
10 -4 1100 0 -20 -3 0 90 0 856 0
440 70 -3641 0 90 79 0 -70 64 -2830 0
                      7
-1340
-244 127 -4945 0 46 129 0 16 105 -3854 0
-209 -61 3778 0 11 -59 0 11 -46 2943 0
104 57 -9361 -2000 34 63 0 64 51 -7296 0
189 39 -2430 -2000 79 38 0 179 32 -1893 0
281 15 -491 2000 -89 26 0 111 18 -383 0
-53 68 -2164 0 -263 72 0 -103 71 -1686 0
-269 -13 3618 0 -169 -12 0 181 -19 2818 0
-90 -22 -1168 0 30 -15 0 -20 -17 -910 0
200 -23 1075 0 -10 -28 -1000 -50 -21 838 -1000
-539 4 -2835 0 -9 0 0 -289 6 -2202 0
577 -3 -1261 0 57 -10 1000 107 -7 -980 0
-141 -8 -84 0 49 -7 -1000 -131 -7 -66 0
167 21 1543 0 -33 17 2000 -43 12 1201 0
-21 -2 -1267 0 -41 0 0 -91 -3 -987 0
840 -40 2413 0 -130 -54 0 -140 -42 1874 0
                      8
1210
258 -111 4015 0 -52 -107 0 -12 -92 3130 0
93 43 -957 0 -17 32 0 -27 24 -746 0
-273 -36 5017 4000 -63 -39 0 -33 -32 3910 0
-45 -38 1469 4000 85 -34 0 -305 -32 1144 0
-207 83 -6425 0 103 73 0 -37 60 -5005 0
44 -93 5760 0 264 -98 0 94 -68 4487 0
434 -17 -1414 0 134 -6 0 34 -12 -1101 0
326 47 2523 0 -94 40 0 116 41 1966 0
-270 4 -111 1000 10 5 2000 30 3 -87 0
772 40 1198 0 102 33 0 312 22 932 0
-407 14 1585 0 -37 23 0 13 17 1233 0
-3 -6 -698 0 -3 -8 2000 157 -7 -543 0
-22 -14 -2354 0 -22 -10 -1000 -52 -10 -1831 0
-32 6 629 0 48 2 0 8 3 489 0
-1481 31 1699 0 139 30 0 159 23 1323 0
                      9
-873
-165 32 -432 -3000 65 26 0 -5 26 -337 0    6
50 -42 153 0 0 -32 0 0 -23 120 0
381 8 -1889 -2000 61 7 0 11 7 -1472 0
-10 31 -770 -2000 -140 31 0 0 30 -599 0
189 -126 11315 -1000 -121 -119 0 -21 -91 8814 0
-184 76 -5830 0 -394 78 0 -94 48 -4541 0
-473 66 297 -1000 -123 45 0 -143 51 230 0
-87 -54 -479 0 -17 -47 0 -107 -41 -373 0
201 55 -1115 -2000 1 54 -1000 -9 46 -867 0
-802 -21 305 0 -22 -12 0 -162 -4 234 0
272 15 -1691 0 22 7 0 -28 10 -1316 0
137 29 -631 -2000 -53 24 -1000 -83 24 -489 0
47 21 907 0 67 17 0 97 20 704 0
109 1 31 0 -21 5 0 79 4 26 0
-12 93 -4095 0 -252 111 0 -42 90 -3184 0
                    4 0
638
32 18 -2804 6000 -18 21 0 2 19 -2186 0
-58 50 -497 0 -8 47 0 32 36 -389 0
-56 19 1704 0 -6 22 0 14 14 1327 0
78 -28 -546 2000 118 -26 0 268 -25 -426 0
-348 87 -8053 2000 142 81 0 -28 57 -6273 0
11 -12 -43 0 441 -20 0 151 -7 -34 0
371 -57 -717 2000 91 -41 0 171 -48 -558 0
-16 74 -1880 0 64 72 0 54 59 -1465 0
-25 -84 1404 1000 -15 -77 0 15 -67 1091 0
428 -4 -674 0 -82 -11 0 128 -17 -521 0
-86 -29 1256 0 24 -27 0 4 -29 977 0
246 3 1449 4000 106 12 0 116 5 1125 0
-1 -25 2382 0 -71 -17 0 -51 -18 1855 0
-142 -1 248 0 18 -5 0 -142 -7 191 0
1677 -203 4590 0 247 -222 0 -103 -186 3567 0
                      1
-624
178 -57 4606 -3000 -32 -52 0 -2 -47 3591 0
50 -45 1191 0 20 -45 0 -10 -38 930 0
-321 -33 -1029 0 -21 -37 0 -21 -27 -800 0
-74 7 1441 -4000 -84 2 0 -184 1 1123 0
398 -70 3500 -1000 -112 -64 0 88 -51 2727 0
106 -27 5562 0 -4 -19 0 -394 -24 4333 0
-312 -20 4865 -1000 8 -19 0 -102 -6 3790 0
-98 -79 3878 -1000 72 -84 0 -18 -68 3022 0
-67 64 -1216 0 23 55 0 -17 48 -944 0
13 7 945 0 23 8 0 -257 12 733 0
25 16 -580 0 -5 19 0 55 22 -450 0
-520 -62 -554 -2000 -100 -66 0 -120 -54 -430 0
-240 16 -3209 0 30 8 0 20 5 -2498 0
86 -16 -966 0 -34 -15 0 146 -8 -750 0
-1554 174 -5488 0 -84 183 0 76 157 -4266 0
                      2
870
-218 76 -3957 0 42 65 0 2 55 -3085 0
-113 39 -3484 1000 -3 40 0 -33 35 -2716 0
500 7 -380 0 0 8 0 10 6 -297 0
-23 23 -899 2000 37 20 0 -13 22 -701 0
-388 112 -3750 0 132 113 0 -138 93 -2923 0
-37 24 -5972 0 -127 25 0 313 24 -4652 0
320 65 -6793 0 -210 58 0 50 47 -5291 0
-170 -10 -2581 2000 -100 2 0 100 6 -2013 0
5 -22 486 0 -15 -17 0 5 -15 375 0
-7 18 -1420 0 53 25 0 273 21 -1102 0
49 -10 1107 0 -41 -12 0 -71 -10 859 0
251 94 -436 0 91 98 0 -19 83 -339 0
304 -14 2202 0 -6 -11 0 34 -6 1714 0
-155 27 1328 0 45 33 0 -125 25 1032 0
543 -107 5800 0 -47 -94 0 73 -81 4511 0
                      3
-1060
-104 -46 953 0 -44 -39 0 6 -30 743 0
0 -40 5520 -2000 -30 -43 0 10 -35 4302 -1000
-368 8 1266 0 2 8 0 -8 8 986 0
1 -40 691 0 11 -34 0 211 -30 539 0
195 -167 4261 0 -145 -169 0 225 -135 3322 0
72 -22 1774 0 -58 -21 0 -38 -21 1381 0
-147 -92 5761 0 183 -93 0 33 -69 4487 0
-174 124 -612 -1000 -64 109 0 -114 82 -474 0
21 -7 610 0 1 -8 0 21 -6 478 0
-178 -50 573 0 -8 -55 0 -38 -49 444 0
-165 0 -1640 0 15 2 0 25 -3 -1274 0
74 -118 1216 0 -86 -124 0 34 -103 945 0
-93 5 -1730 1000 47 7 0 -93 5 -1346 0
161 -26 -540 0 -59 -31 1000 31 -25 -420 0            8
-312 85 -5010 0 28 55 0 -132 50 -3898 0
                      4
596
214 11 2218 -1000 34 8 1000 -6 4 1728 0            6
101 28 -3618 1000 41 32 0 41 25 -2819 2000
-83 24 -1092 -1000 17 28 0 7 20 -852 0    5
74 46 -740 0 -36 42 0 -246 35 -578 0
49 124 -903 0 39 124 0 -131 96 -706 0
227 21 3224 0 157 30 0 -53 18 2513 0
-41 109 -7538 0 -1 113 1000 -61 78 -5873 0
965 -153 490 0 25 -136 0 45 -112 380 0
31 -13 -374 -1000 1 -12 0 -19 -10 -292 0
412 31 898 0 -88 34 0 -178 32 697 0
302 13 229 0 2 10 0 -38 11 178 0
-206 128 -2318 0 54 128 0 154 106 -1801 0
-147 -5 503 -2000 -67 -7 0 -27 -7 391 0
1 9 -790 0 41 9 -2000 21 7 -614 0
-283 -74 3097 0 -3 -55 0 97 -48 2410 0
                      5
135
67 0 -883 2000 -3 6 -2000 7 6 -687 0
-59 -16 -390 0 -29 -17 0 -29 -13 -305 -1000
313 -74 324 2000 -7 -75 0 -7 -59 255 0
-132 -50 142 0 -12 -47 0 118 -39 113 0
-27 19 -3209 0 103 15 0 13 13 -2498 0
-545 -40 -5127 0 -125 -59 0 155 -31 -3995 0
-24 -70 8950 0 -14 -71 -2000 -24 -45 6975 0
-859 100 1689 0 161 82 0 131 74 1318 0
-57 37 -323 2000 3 37 0 -7 32 -252 0
-422 -4 -1382 0 138 -8 0 118 -7 -1072 0
-381 -29 1898 0 29 -29 0 39 -22 1475 0
48 -109 4258 0 -72 -111 0 -292 -91 3309 0
142 9 1402 1000 32 7 0 122 10 1091 0
-39 9 1456 -1000 -19 7 1000 121 6 1133 0
886 61 1707 0 146 62 0 -74 51 1327 0
                      6
-349
-300 -19 -6030 -1000 -20 -22 1000 -20 -19 -4699 0
158 2 1667 0 18 0 0 -12 1 1299 0
-71 92 -479 -1000 -11 86 0 9 70 -374 0
135 40 542 0 -35 38 0 -85 30 421 0
65 -57 4307 0 -155 -55 0 -65 -39 3354 0
148 48 2686 0 -82 53 0 -322 37 2093 0
122 -4 -4185 0 62 -5 1000 -68 -14 -3263 0
427 1 -2413 0 -183 7 0 -233 1 -1884 0
130 -33 -60 -1000 -20 -35 0 0 -30 -46 0
223 14 1176 0 -77 16 0 -17 11 912 0
458 34 -1914 0 -32 34 0 -2 26 -1487 0
167 73 -5957 0 117 75 0 257 59 -4631 0
2 -4 -2406 0 -18 1 0 2 -4 -1872 0
3 -12 -1402 2000 83 -12 0 -207 -8 -1091 -1000
-323 -40 -9052 0 -203 -47 0 137 -40 -7040 0
                      7
720
342 30 10344 0 22 29 0 2 27 8058 0
-158 37 -552 0 -8 34 0 2 26 -428 0
37 -52 2364 0 7 -49 0 -13 -40 1842 0
-71 -24 -576 0 149 -22 0 209 -20 -449 0
-318 -72 -5665 -2000 122 -68 0 22 -59 -4413 0    6
323 2 1673 0 143 16 0 73 2 1302 0
-2 63 -2298 0 -42 65 0 168 55 -1789 0
-306 -40 117 0 184 -32 0 184 -26 95 0
-146 14 262 -1000 34 16 0 34 13 202 0
-198 -36 -927 0 -28 -33 0 -98 -26 -718 0
-414 5 350 0 -24 10 0 6 7 271 0
-71 -26 3961 1000 -51 -16 0 -111 -8 3079 0
-29 -2 1877 0 31 -9 0 -89 -5 1460 0
-39 16 639 -1000 -109 22 0 91 16 496 2000
89 54 11753 0 119 51 0 -281 41 9141 0
                      8
-941
-205 -1 -9496 0 -15 -2 0 35 -9 -7396 1000                  6
97 -65 -162 0 -3 -56 0 27 -47 -129 0
-220 23 -4781 0 10 24 0 40 17 -3726 0
135 12 165 0 -65 6 0 -215 12 129 0
587 123 8488 4000 -23 117 0 77 95 6614 0
-314 -73 -4318 0 -154 -91 0 466 -62 -3362 0
-146 -50 2809 0 -106 -46 0 -26 -41 2188 0
111 -71 3717 0 -269 -80 0 -169 -68 2894 0
22 15 422 2000 -18 13 0 -48 11 331 0
177 66 731 0 67 62 0 347 49 566 0
6 -51 667 0 66 -54 0 -14 -45 519 0
115 -12 338 -2000 5 -19 1000 25 -21 266 0
-66 18 -660 0 -16 25 0 84 18 -513 0
74 -14 0 0 44 -20 -1000 14 -19 2 -1000            7
-171 -100 -5706 0 -81 -87 0 339 -71 -4439 0
                      9
476
-50 -47 10533 0 10 -45 0 -20 -30 8206 -2000
-179 71 -462 0 21 63 0 11 50 -359 1000
58 -27 4335 0 -32 -20 0 -52 -14 3377 0
-291 25 -18 0 -51 33 0 49 20 -15 0
-695 33 -7332 -2000 -75 43 0 -15 31 -5715 0
364 126 3674 0 154 126 0 -236 104 2861 0
131 -21 -1092 0 181 -29 0 -69 -14 -852 0
-22 190 -6371 0 288 187 0 58 161 -4963 0
-8 -6 -1383 -1000 2 -3 0 42 -6 -1078 0
-235 -66 215 0 -15 -64 0 -275 -52 168 0
166 73 -1387 0 -64 66 0 -4 55 -1078 0
-387 34 -2195 1000 -37 30 -2000 13 26 -1711 0
19 -25 341 -1000 -1 -27 0 -31 -18 266 0
-103 29 -84 0 -13 30 2000 27 28 -67 0
169 95 823 0 -1 97 0 -131 76 642 0
                    5 0
-56
244 78 -11100 0 -6 72 0 -16 57 -8650 1000
196 -61 1324 0 -34 -58 0 -54 -41 1033 -2000
80 32 55 0 20 18 0 30 15 45 0
261 -61 959 0 51 -66 0 111 -51 749 0
236 -165 3885 0 16 -171 0 -64 -127 3030 0
-314 -100 -1828 0 -14 -93 0 -504 -82 -1424 0
-197 61 3356 0 -377 61 0 23 44 2618 0
269 -130 6003 0 -181 -117 0 59 -102 4677 0
23 -26 1659 -1000 -7 -32 0 -37 -21 1292 0
410 15 -1703 0 0 16 0 -70 14 -1324 0
2 -61 1048 0 52 -54 0 -8 -41 815 0
488 -43 1860 0 -52 -37 1000 -82 -29 1448 0
247 15 -604 2000 -23 9 0 -83 4 -472 0
135 -52 161 0 15 -51 -1000 -75 -43 125 0
102 -73 -2769 0 62 -84 0 -118 -59 -2154 0
                      1
329
-39 -51 6830 0 -9 -44 0 1 -34 5323 0
-90 30 -1695 1000 30 33 0 40 23 -1323 1000
11 -37 -4203 2000 21 -28 1000 -19 -24 -3276 0    6
-103 38 -2195 0 -93 38 0 -123 30 -1711 0
47 106 -2888 0 47 102 0 57 67 -2253 0
235 -7 344 0 125 3 0 495 2 268 0
289 -52 -4666 1000 439 -48 0 -71 -35 -3639 0
-404 -39 -1823 0 56 -46 0 -184 -37 -1420 0
-9 22 -967 2000 11 30 0 21 24 -753 1000
-326 12 3110 0 -166 9 0 124 7 2418 0
39 23 351 0 -61 24 0 129 16 272 0
-536 18 -1849 0 144 14 0 44 14 -1437 0
-216 -4 239 -1000 54 4 0 64 6 189 0
-34 38 152 0 -14 37 0 16 31 120 0
-493 31 3807 0 -73 22 0 97 16 2960 0
                      2
-697
-273 -26 -3023 0 17 -25 0 17 -23 -2356 0
3 -24 2270 -2000 -27 -28 1000 -27 -21 1770 0
-47 10 3875 -4000 -37 10 -2000 3 10 3019 0
49 5 1564 -1000 169 5 0 9 6 1218 0
270 -21 2127 0 20 -18 0 -60 -3 1660 0
-445 58 2223 0 -335 46 0 105 41 1733 0
-78 45 1658 -2000 -228 41 0 162 31 1295 0
425 86 -938 0 5 89 0 395 75 -732 0
43 -2 309 -1000 -7 -9 0 -7 -11 240 -2000
39 -10 -2931 0 279 -14 0 -21 -10 -2279 0
5 -3 -145 0 15 -7 0 -225 -4 -112 0
561 16 2323 0 -79 12 0 51 6 1806 0
-34 -5 439 1000 -44 -9 0 26 -9 338 0
10 -17 -556 0 10 -17 1000 30 -14 -434 0            8
-392 35 130 0 88 35 0 48 22 102 0
                      3
390
279 96 882 0 9 89 0 -1 73 688 0
19 31 -1843 1000 29 32 -2000 29 25 -1436 0
-31 29 -321 2000 29 22 1000 -11 16 -249 0
20 13 -502 2000 -170 21 0 50 12 -391 0
-111 -17 -504 0 -21 -20 0 19 -15 -395 0
421 -32 -6912 0 171 -34 0 -319 -14 -5388 0
-158 -62 175 1000 192 -49 0 -208 -46 134 0
-380 5 -1301 0 -80 -5 0 -320 -6 -1013 0
-76 -11 -13 -1000 4 -4 0 14 -2 -9 1000
-40 -1 1244 0 -130 10 0 0 9 968 0
-231 -8 -880 0 89 -4 0 119 -2 -685 0
-143 -5 -1086 0 17 3 0 -133 3 -845 0
-12 1 -192 -2000 18 3 0 -42 3 -147 0
-106 -1 204 1000 -26 5 -2000 4 6 160 0
851 -1 -4201 0 -59 29 0 -99 26 -3269 0
                      4
-117
-276 -134 1159 3000 -36 -131 0 -36 -105 902 0    7
-77 -16 318 0 -37 -17 1000 -37 -13 248 0
168 -14 -2316 0 -12 -6 0 48 -3 -1806 0
-83 -83 1544 -1000 177 -83 0 -53 -61 1204 0
-171 51 -183 0 -21 52 0 -31 40 -141 0
82 12 9510 0 122 9 0 312 -13 7413 0
172 46 1864 0 -188 29 0 42 32 1453 0
108 -41 2874 0 118 -30 0 58 -27 2239 0
220 0 196 2000 -10 -8 0 -20 -3 153 -1000
215 28 227 0 -15 17 0 135 11 175 0
265 18 345 0 -105 12 0 25 9 269 1000                  7
-353 -54 -1543 0 -53 -52 0 57 -42 -1199 0
38 9 -211 0 -2 9 0 28 9 -166 0
82 10 549 -2000 62 1 1000 -18 -1 425 0
-298 -88 3168 0 112 -114 0 172 -91 2466 0
                      5
560
195 113 -2080 -6000 55 115 0 65 89 -1621 0
77 -3 72 0 37 0 0 17 -2 56 0
-117 -49 2302 0 -7 -47 0 -27 -41 1794 0
-148 98 -2873 -1000 -218 87 0 52 67 -2240 0
208 -32 -206 2000 -32 -32 0 138 -34 -162 0    7
-370 -7 -4981 0 -170 14 0 -540 5 -3882 0
-170 -3 -2322 0 10 6 0 370 2 -1809 0
63 0 -723 0 -37 -6 0 143 0 -562 0
-352 13 -1109 -1000 18 19 0 -2 12 -866 2000
-192 -43 -2084 0 78 -34 0 -172 -26 -1620 0
-150 -12 876 0 0 -9 0 -120 -10 680 -2000
77 101 1869 0 117 90 0 87 70 1452 0
-32 -18 -621 2000 -2 -19 0 -12 -21 -480 0
-86 -5 -917 1000 -46 2 0 -6 0 -711 0
361 57 1624 0 -139 70 0 -129 57 1262 0
                      6
-713
-27 -39 2553 3000 -97 -37 0 -117 -23 1991 0
-17 7 808 0 3 3 0 3 5 628 0
-103 73 -1524 0 27 64 0 17 55 -1186 0
120 -62 1945 2000 140 -53 0 -90 -42 1516 0
-400 14 824 -4000 120 17 0 -110 22 643 0
101 -12 -3541 0 191 -27 0 281 -11 -2761 0
199 -20 -969 0 79 -23 0 -361 -19 -755 0
-62 -26 -902 0 -42 -22 0 -142 -20 -705 0
261 3 1717 1000 -9 0 0 21 1 1340 -1000
190 33 2671 0 -150 25 0 -40 21 2078 0
-57 -9 -801 0 93 0 0 213 1 -621 1000
245 -80 -638 0 -115 -72 0 35 -54 -495 0
248 28 1473 -1000 -12 26 0 18 26 1143 0
144 4 666 0 4 -3 0 4 0 516 0
-430 11 -2838 0 60 6 0 -40 4 -2208 0
                      7
-234
51 3 -2852 0 181 -1 0 211 -10 -2224 0
-9 -2 -2587 -1000 -29 4 0 31 0 -2013 0
91 -46 1008 0 -39 -40 0 -39 -36 784 0
249 55 69 -1000 -21 45 0 49 37 55 0
321 -21 -1172 2000 -119 -18 0 71 -22 -913 0
-4 63 8258 0 -374 52 0 126 58 6437 0
-274 49 2273 0 -24 54 0 56 41 1771 0
273 88 1425 0 -7 82 0 -107 63 1113 0
-25 -24 -668 -2000 -15 -20 0 -5 -19 -522 0
-127 -10 -1293 0 143 -2 0 73 -3 -1007 0
282 30 -988 -1000 -18 17 0 -178 14 -770 0
-117 17 -751 0 43 9 0 -147 6 -584 0
-228 -26 -828 0 12 -23 0 -28 -22 -642 0
-112 -7 -63 -1000 8 -1 -1000 8 -3 -46 0            7
288 -34 832 0 -12 -48 0 58 -37 649 0
                      8
1042
-184 -35 3141 0 -194 -35 0 -174 -19 2449 0
-26 2 3842 2000 4 -4 0 -56 2 2992 0
72 38 664 3000 22 32 0 12 32 517 0
-236 -41 -1038 0 84 -28 0 64 -18 -811 0
7 -1 1524 0 117 -7 0 -13 4 1187 0
11 -138 -4228 0 321 -117 0 141 -112 -3296 0
402 -71 -1742 0 -88 -79 0 112 -52 -1357 0
-314 -53 -3987 0 6 -45 0 256 -28 -3109 0
-171 22 -1575 1000 29 14 0 -21 18 -1227 0
-63 1 323 0 -53 -4 0 -23 -5 252 0
-366 -36 2529 2000 -126 -30 0 34 -23 1968 0
151 -6 4011 0 21 9 -1000 11 9 3118 0
71 11 -180 0 11 10 0 11 14 -143 -1000                  6
-3 2 -631 2000 -3 1 2000 -23 3 -494 1000
289 106 -2439 0 19 124 0 -71 98 -1898 0
                      9
-850
100 51 -3028 0 90 56 0 10 38 -2361 0
45 2 -3067 -1000 5 2 0 45 -4 -2390 0
-116 -64 -1652 -6000 -26 -60 0 4 -55 -1286 0
25 -16 240 0 -95 -27 0 -45 -35 189 0
-16 -15 -3111 1000 -226 -11 0 -96 -12 -2424 0
161 170 -3227 0 91 161 0 -499 131 -2514 0
-404 58 2544 0 186 58 0 -224 41 1981 0
205 -60 6217 0 55 -71 0 -215 -62 4845 0
156 15 2612 1000 -14 21 0 26 11 2035 0
-74 -30 262 0 -24 -33 0 96 -23 205 0
121 25 -2322 -1000 121 25 0 31 20 -1806 0
-79 54 -5927 0 -9 34 2000 71 26 -4608 0
-97 -6 221 2000 -47 -4 0 73 -10 175 2000
34 5 253 -1000 -16 3 -1000 34 3 197 -2000
-462 -171 5478 0 -22 -176 0 48 -144 4260 0
                    6 0
331
70 -24 662 0 -30 -34 0 70 -24 518 0
-18 -10 2070 -1000 2 -6 0 -18 -4 1613 0
161 80 2106 3000 51 81 0 11 67 1640 0
38 52 1393 0 -12 56 0 78 54 1085 0
-231 83 5114 -2000 239 77 0 49 59 3986 0
-202 -112 4624 0 -182 -100 0 408 -86 3603 0
93 -20 -1617 0 -107 -11 0 23 -15 -1258 0
-105 96 -4873 0 35 108 0 75 86 -3797 0
-104 -42 -1626 -2000 -4 -41 0 -4 -33 -1265 1000
504 67 -483 0 44 75 0 -116 58 -378 0
290 -11 1138 0 10 -12 0 30 -11 884 0
8 -59 3724 0 8 -40 -1000 68 -36 2896 0
72 10 -138 -4000 92 4 0 -18 5 -109 -1000
-2 8 1450 0 28 8 0 -22 2 1130 1000
-576 162 -4182 0 24 164 0 114 137 -3252 0
                      1
129
113 -2 2419 0 43 9 0 -47 6 1882 0
180 6 -1238 2000 -10 1 0 -10 4 -963 0
-275 -44 -3925 0 -55 -47 0 -15 -34 -3057 0
104 -34 -1165 0 -56 -38 0 -126 -28 -909 0
246 -115 -4199 1000 -134 -107 0 56 -88 -3274 0
77 25 -2146 0 -33 2 0 147 15 -1672 0
298 -40 877 0 -142 -50 0 318 -39 681 0
-210 -7 4210 1000 10 -8 0 -20 -3 3280 0
-6 27 961 1000 14 21 1000 -6 21 746 -2000
-766 -63 -66 0 -66 -63 0 24 -49 -50 0
-329 1 159 0 -79 1 0 -89 3 124 0
-252 35 -550 0 -42 22 0 -182 24 -428 0
-7 15 263 2000 -67 18 0 -77 17 206 0
40 -10 -2239 0 -10 -9 0 20 -3 -1743 0
1016 -141 -1440 0 -54 -143 0 -194 -119 -1118 0
                      2
-797
-325 3 -2332 0 -45 -1 0 35 4 -1815 0
-253 27 -189 -1000 27 31 0 47 22 -150 0
186 10 1939 0 56 12 0 36 6 1509 0
-213 23 370 0 127 27 0 7 18 290 0
-88 85 2516 0 92 80 0 -108 73 1961 0
-76 22 609 0 -6 33 0 -426 24 475 0
-407 62 -3567 0 153 68 0 -417 55 -2777 0
294 -100 -6030 -2000 -156 -114 0 94 -95 -4697 0
227 2 -1247 0 -23 7 -2000 -13 2 -969 1000
672 39 885 0 82 28 0 72 20 689 0
27 3 -1359 0 17 3 0 37 0 -1056 0
6 -57 501 -1000 -14 -49 0 96 -45 390 0
-6 -46 36 -1000 -36 -43 0 104 -38 26 0
86 -16 1069 0 -34 -14 0 -4 -13 832 0
-401 119 6624 0 -21 132 0 129 109 5148 0
                      3
1014
303 16 369 0 13 14 0 -37 7 287 0
146 -56 814 0 -4 -57 0 -54 -43 637 0
132 -8 3228 0 -28 -7 -1000 -58 -6 2517 0
98 -18 -1862 0 -62 -13 0 18 -14 -1453 0
39 -68 -2440 0 -41 -67 0 89 -61 -1900 0
137 -3 1558 0 97 -6 0 97 -13 1212 0
67 -9 4684 0 127 -11 0 287 -7 3648 0
6 150 2777 1000 126 171 0 -64 140 2163 0
-194 -19 339 0 26 -18 1000 26 -13 262 0
-221 -18 -1954 0 -41 -10 0 -51 -5 -1522 0
184 25 2264 0 94 21 0 34 20 1760 0
300 95 -3309 2000 30 91 0 70 78 -2574 0
-20 50 -519 2000 50 48 0 -190 41 -403 0
-261 33 -82 0 29 34 0 -51 28 -65 0
-318 -119 -4663 0 12 -143 0 -58 -117 -3624 0
                      4
-13
-233 -18 918 -1000 -3 -21 0 -13 -17 716 0    6
-170 46 -342 0 0 46 0 20 32 -269 0
-226 0 -3023 0 4 2 2000 24 2 -2356 0
-146 8 2541 2000 -56 0 0 134 7 1983 0
-51 137 586 0 -31 135 0 19 110 456 0
100 -62 -1758 0 -160 -54 0 120 -47 -1367 0
292 -10 -1026 1000 -228 0 0 112 0 -798 0
-360 -117 4711 0 -30 -127 0 60 -108 3669 0
-54 19 1863 0 -34 14 0 -24 14 1452 0
-63 13 2013 0 47 16 0 57 12 1568 0
-243 -44 -2173 0 -113 -39 0 17 -35 -1690 0
-46 -88 3619 -1000 4 -81 0 -86 -68 2814 0
67 -25 789 -1000 27 -21 0 97 -18 615 0
239 -27 882 0 -1 -32 0 39 -27 688 0
1199 151 672 0 139 159 0 99 131 521 0
                      5
-152
80 1 -2293 2000 20 7 0 80 4 -1789 0
103 -16 472 0 -47 -15 0 -17 -7 369 0
152 -7 612 1000 2 -12 -1000 22 -9 475 0
296 -36 -1200 -4000 106 -27 0 -204 -27 -938 0
-31 -198 1560 0 29 -194 0 -91 -157 1215 0
34 107 -1265 0 194 94 0 24 101 -987 0
65 -40 -3750 -2000 35 -57 0 -385 -43 -2924 0
279 40 -6157 0 -71 26 0 -181 30 -4794 0
167 -12 -2759 0 37 -7 0 17 -11 -2148 0
109 -53 -578 0 -101 -58 0 -141 -51 -452 0
186 0 1219 0 16 3 0 -84 1 949 0
-259 27 -2278 0 -9 20 0 -109 14 -1771 0
1 -27 -685 0 -69 -33 0 141 -26 -535 0
-301 3 -759 1000 9 6 0 49 6 -591 0
-984 -117 -3995 0 -104 -113 0 -94 -96 -3106 0
                      6
-618
-19 5 3099 -1000 -29 4 0 -79 6 2418 0
47 -24 -1283 2000 57 -26 0 7 -23 -999 0
-81 13 -2003 -2000 -31 18 0 -11 14 -1558 0
-306 52 1678 2000 34 39 0 44 34 1309 0
440 154 -859 0 -20 153 0 70 121 -669 0
-496 -101 2505 0 -6 -85 0 -246 -97 1951 0
-502 61 4134 1000 328 70 0 308 54 3224 0
-3 23 974 0 137 45 0 7 25 755 0
-109 3 1397 0 -19 3 0 -9 4 1086 0
-138 84 -572 0 92 80 0 42 72 -442 0
79 27 64 0 39 26 0 49 26 47 0
247 27 3838 0 27 25 0 177 24 2985 0
-47 15 965 0 53 16 1000 -227 13 753 0
398 5 -932 -2000 8 -1 0 -92 0 -726 0
-582 0 6955 0 -52 6 0 -52 9 5409 0
                      7
471
311 -6 -3095 0 41 -11 0 11 -9 -2415 0
-31 41 967 -4000 -31 43 0 -11 35 753 0
-37 -9 3033 1000 33 -17 0 3 -12 2362 0
167 -39 -3242 1000 -63 -26 0 107 -21 -2527 0
-552 -72 -1100 -4000 18 -69 0 -22 -48 -857 0    6
279 61 -1729 -2000 -31 47 0 319 60 -1347 0    5
283 -50 -2095 0 -537 -46 0 -447 -42 -1636 0
-27 -42 4546 0 -67 -56 0 243 -34 3546 0
106 -11 247 0 6 -13 -1000 6 -7 195 0
-90 -81 1632 0 -70 -68 0 70 -60 1268 0
-267 -13 -1651 0 3 -19 0 33 -17 -1280 0
148 -46 -4905 0 -22 -40 0 -2 -36 -3814 0
38 45 -2365 0 18 45 -2000 108 37 -1841 0
-342 17 735 1000 -12 18 0 8 13 573 0
991 104 -1723 0 111 87 0 -29 66 -1339 0
                      8
-294
-482 12 2408 0 -22 22 0 28 18 1879 0
-81 -13 -472 2000 -1 -12 0 39 -11 -369 0
-3 32 -1451 0 -23 41 0 -63 32 -1130 1000
26 38 2413 -2000 36 26 0 -64 23 1881 0
104 12 2879 8000 -16 0 0 -16 -6 2243 0
109 9 -652 4000 -61 21 0 -401 -2 -506 0
91 69 1620 0 291 64 0 471 57 1266 0
-121 30 -6541 0 -191 35 0 -31 25 -5099 0
-108 34 -918 1000 -8 34 2000 -8 24 -718 0
162 89 -1230 0 62 76 0 -8 63 -958 0
35 16 1769 0 -15 16 0 -115 13 1373 0
-126 54 3097 0 14 51 0 -86 43 2408 0
-104 -17 2583 0 -34 -16 1000 6 -11 2009 0
242 -17 144 0 -38 -7 0 52 -4 110 0
-268 -73 -6511 0 -68 -61 0 222 -45 -5066 0
                      9
324
348 -14 -1236 0 28 -21 0 8 -20 -964 0
114 -10 1527 0 34 -12 0 4 -8 1192 0
-44 -39 -1247 0 26 -46 0 106 -37 -973 -2000
7 -16 -79 1000 -113 -14 0 17 -14 -61 0
-80 46 -3066 -4000 80 58 0 30 52 -2388 0
12 -23 4791 -2000 -28 -46 0 612 -28 3731 0
-96 -91 204 0 14 -89 0 -196 -76 156 0
403 -29 6081 0 253 -27 0 -197 -29 4738 0
36 -28 638 -2000 -4 -27 0 -14 -24 499 0
240 -49 -3445 0 -90 -46 0 40 -40 -2677 0
185 -1 -851 0 -15 7 0 145 3 -661 0
-262 -28 -2613 0 -22 -35 1000 148 -25 -2033 0
95 -25 -523 0 -15 -23 -1000 -85 -25 -406 0
-83 -1 563 -2000 57 -7 0 -53 -6 441 -1000    7
-352 -35 9061 0 -2 -38 0 -112 -32 7049 -1000
                    7 0
-416
-194 9 1516 0 -64 11 0 -44 12 1180 0
-58 15 -2936 0 -38 14 0 -28 9 -2290 0
127 18 3913 0 -23 21 0 -73 15 3051 1000
-82 16 -2055 -3000 -22 26 0 28 14 -1603 0
186 -57 1629 0 -114 -61 0 -64 -58 1269 0
-343 -36 -4893 0 97 -6 0 -563 -10 -3813 0
-112 90 -2474 0 8 81 0 168 74 -1926 0
-303 24 -5634 0 -163 23 0 117 32 -4388 0
22 7 458 1000 12 6 -2000 42 10 357 0
-636 -33 7487 0 154 -27 0 -76 -19 5821 0
-240 -29 669 0 40 -37 0 -70 -27 520 0
-31 2 2662 1000 49 13 -2000 -141 6 2070 0
-62 8 -924 0 8 4 2000 118 8 -719 0
-11 18 -1941 4000 -21 19 0 119 11 -1512 2000
838 40 -4877 0 48 40 0 -22 33 -3795 2000
                      1
407
4 29 -3594 0 24 27 0 34 20 -2798 0
91 -10 3140 0 11 -9 0 1 -3 2448 0
-69 7 -4417 0 31 11 0 41 11 -3444 0
-111 -69 3187 6000 79 -74 0 -151 -49 2485 0
25 -12 1263 3000 35 -13 0 85 -2 982 0    7
361 53 -459 0 -79 43 0 421 35 -355 0
90 -68 2752 0 -100 -68 0 -210 -64 2144 0
-55 4 1802 0 205 -2 0 -25 -8 1402 0
15 -5 -1866 -1000 5 -8 1000 -25 -6 -1455 0
544 49 -5362 0 -106 43 0 54 38 -4169 0
323 29 283 0 -77 27 0 3 24 221 0
342 -5 -81 -2000 -58 -9 1000 -88 -6 -60 0
64 10 412 0 -6 12 -1000 4 7 320 0
-58 -35 3420 -2000 22 -41 1000 -98 -27 2661 -1000            8
-544 -20 1716 0 -34 -5 0 86 -6 1336 -1000
                      2
478
131 -75 5345 0 21 -74 0 -29 -58 4163 0
-112 -19 -1355 0 8 -20 0 -12 -20 -1056 0
136 -17 3430 0 -14 -22 0 -24 -21 2674 0
132 86 -3382 -3000 52 83 0 142 68 -2637 0
79 54 -3654 -6000 39 54 0 -41 39 -2844 0
93 -33 6157 0 93 -38 0 -167 -28 4795 0
128 49 -3689 0 28 65 0 118 56 -2874 0
58 8 4119 0 -172 12 0 -22 4 3210 0
-78 27 2607 2000 2 30 -1000 2 19 2031 0
-254 -12 1108 0 -54 -11 0 -74 -15 861 0
-23 -1 -1651 0 57 8 0 -33 -1 -1286 0
-202 4 -1129 1000 -22 3 0 178 1 -882 0
-80 -19 642 0 20 -19 0 -90 -15 499 0
195 33 -2883 0 -45 41 -2000 15 31 -2243 0
-252 98 -2551 0 58 71 0 -162 56 -1983 0
                      3
-1021
-232 76 -4505 0 8 77 0 38 60 -3510 0
87 54 -811 0 7 55 0 27 45 -631 0
-169 -8 -3520 0 -9 -11 0 -19 -3 -2743 0
115 -47 2840 -2000 -35 -40 0 -15 -42 2215 0    6
-37 57 -192 3000 -47 58 0 73 48 -152 0
-399 1 -7533 0 -229 1 0 -399 19 -5868 0
-166 -35 4540 0 24 -44 0 4 -36 3536 0
224 -55 -4131 0 64 -42 0 144 -30 -3217 0
41 -45 -2102 -1000 -19 -41 2000 11 -30 -1637 0
33 27 -99 0 133 26 0 83 21 -76 0
-407 -12 1652 0 33 -15 0 83 -6 1287 0
216 -30 -192 0 106 -23 0 -164 -15 -147 0
130 26 -1162 0 30 26 0 60 24 -902 1000                  7
-229 0 -16 0 41 -1 1000 21 -4 -12 0
210 -148 3886 0 -110 -139 0 -10 -108 3020 0
                      4
507
199 -69 3156 1000 -51 -73 0 -51 -56 2460 0    7
-214 -57 940 0 -24 -58 0 -34 -45 730 0
102 17 3684 0 2 24 0 32 17 2872 0
-150 29 -77 4000 -60 18 0 -10 21 -62 0
-214 -266 6544 0 56 -257 0 -144 -207 5100 0
347 10 4927 0 177 5 0 437 -13 3837 0
-70 -46 -760 0 -70 -48 0 0 -38 -591 0
-348 44 -224 0 72 20 0 -138 19 -177 0
-80 27 2285 0 0 19 -1000 -20 14 1781 0
293 -77 1688 0 -87 -75 0 43 -55 1312 0
324 -14 -406 1000 -76 -13 0 -156 -12 -317 0
-123 67 99 0 -93 51 0 217 42 78 0
-130 -28 965 -1000 -60 -27 0 10 -24 749 -2000
101 -48 1753 0 -49 -51 0 -29 -36 1363 0
-7 123 -3416 0 3 138 0 103 111 -2655 0
                      5
265
-51 74 -3199 -2000 29 79 0 49 61 -2494 0
234 34 -743 -1000 4 40 0 24 31 -576 0
-28 17 -2958 0 -28 13 0 12 10 -2308 0
8 -52 -1616 -2000 138 -52 0 -12 -42 -1258 0
68 278 -6706 0 -32 260 0 18 214 -5225 0
-1 52 -3391 0 49 53 0 49 43 -2640 0
316 106 -5999 0 26 118 0 -134 95 -4674 0
-27 -20 2632 0 3 -4 0 53 -4 2053 0
107 -13 -3244 0 17 -7 0 17 -3 -2529 0
-427 64 -2369 0 93 69 0 -167 52 -1842 0
-28 13 -282 -2000 -8 9 0 152 9 -219 0
-7 -65 1666 0 33 -52 0 -67 -44 1293 0
63 21 -172 2000 23 17 0 -77 15 -133 1000
-5 51 -1096 0 55 51 0 15 39 -852 0
271 -94 1446 0 191 -109 0 171 -93 1123 0
                      6
-694
129 -69 1529 1000 19 -72 0 -1 -56 1192 0
2 -39 1243 2000 2 -47 0 22 -36 966 0
-51 -33 2074 0 49 -34 0 -31 -29 1619 0
106 51 497 0 -154 66 0 16 50 387 0
181 4 1148 0 -29 4 0 91 3 894 0
-396 -60 1958 0 14 -43 0 -476 -38 1525 0
-297 -29 7569 0 53 -49 0 123 -43 5897 0
232 52 -3037 0 -58 50 0 -98 37 -2368 0
59 16 2063 0 -11 13 0 -31 7 1609 0
162 -39 1667 0 -138 -43 0 22 -34 1296 0
-49 2 -190 1000 121 7 0 31 1 -147 0
-227 36 -3569 0 -17 33 0 -187 26 -2774 0
4 -18 -491 -1000 -26 -10 0 64 -9 -383 0
45 -19 532 0 -65 -19 0 15 -15 414 0
-36 48 -1322 0 -196 51 0 -266 46 -1028 0
                      7
489
-211 50 823 0 -31 54 0 -11 43 643 0
-92 66 -480 -1000 18 67 0 -22 50 -373 0
60 -10 -81 0 -10 -7 0 -20 -3 -66 0
-80 -2 -1287 0 90 -14 0 -30 -9 -1002 0
-293 -248 5544 0 -23 -219 0 7 -189 4321 0
313 -30 1075 0 -107 -40 0 603 -28 837 0
180 -54 -4799 0 170 -35 0 -40 -24 -3740 0
-132 -114 2922 0 -132 -107 0 88 -86 2276 0
-162 -13 616 2000 8 -12 0 48 -5 479 0
11 41 -1330 0 41 33 0 151 28 -1035 0
63 5 -133 0 -107 -5 0 -137 2 -105 0
520 -13 3831 0 30 -12 0 160 -7 2978 0
104 1 1182 1000 44 -6 0 -6 -5 921 0
-133 4 -1702 1000 47 7 0 -53 5 -1324 0    8
-257 -66 4197 0 -37 -67 0 123 -55 3267 0
                      8
-342
-31 -32 145 0 39 -36 0 -21 -32 110 0
-78 -73 -801 1000 -28 -67 0 -18 -50 -623 0
15 67 -2270 0 -25 64 0 35 52 -1765 0
29 -42 2929 0 -1 -37 0 29 -30 2280 0
236 238 -10551 0 46 207 0 -84 180 -8224 0
29 38 -1607 0 -31 41 0 -261 28 -1252 0
-187 23 3338 -1000 -197 5 0 93 11 2602 0
240 143 -1611 0 240 120 0 -180 100 -1253 0
83 18 -2294 -4000 -7 18 1000 -37 9 -1788 0
-63 -39 -28 1000 107 -27 0 -193 -23 -20 0
-55 6 347 0 25 18 0 25 11 270 0
-377 17 -2629 0 -37 13 0 -27 6 -2041 0
-259 26 -1960 -2000 1 29 0 51 24 -1526 0
150 3 1660 -2000 30 -4 0 50 -4 1291 0
-146 138 -4358 0 174 132 0 -96 107 -3393 0
                      9
418
382 30 -2784 -1000 -8 31 0 22 31 -2168 0    6
147 60 1098 -2000 27 52 0 17 41 854 0
45 -87 5043 -2000 15 -82 0 15 -70 3926 0
-57 48 -3041 4000 3 45 0 3 36 -2367 0    7
63 -97 11150 -3000 33 -88 0 103 -82 8691 0    6
-295 45 -844 0 105 32 0 -145 38 -657 0
43 52 -474 2000 -57 65 0 -157 38 -370 0
-299 -41 -1295 0 -289 -17 0 311 -19 -1011 0
71 -24 2120 2000 1 -23 -2000 1 -16 1653 0
14 39 3394 -2000 -86 31 0 84 26 2637 0
46 7 -54 0 16 -3 0 36 -4 -40 0
32 -12 2139 0 52 -7 0 -68 -3 1658 0
223 -18 1464 1000 -37 -22 0 -17 -20 1140 0
-164 -5 514 1000 -54 5 0 -14 6 400 0
824 -107 1488 0 -46 -87 0 94 -71 1160 0
                    8 0
-210
-312 -47 5577 2000 -52 -50 0 -12 -42 4346 0
-151 -35 -457 1000 -21 -31 0 9 -27 -356 0
-160 62 -7998 4000 20 60 0 -20 49 -6231 -1000
128 -43 3058 -8000 -72 -39 0 -122 -32 2381 0
-367 -3 -7861 6000 -7 1 0 -57 5 -6126 0
304 -84 3151 0 -186 -69 0 74 -77 2455 0
225 -64 -3188 -1000 115 -77 0 135 -51 -2483 0
197 -134 5256 0 237 -155 0 -113 -120 4098 0
-110 8 -1466 0 -10 7 1000 30 7 -1142 0
158 -19 -5115 1000 -12 -15 0 78 -16 -3974 0
-185 -48 1103 0 15 -38 0 25 -28 856 0
34 -7 -1629 0 4 -9 0 154 -7 -1262 0
-144 14 -252 0 26 20 0 -114 20 -197 0
212 8 -1115 0 32 1 0 -28 -1 -868 0
-461 46 -1224 0 -181 30 0 -141 24 -954 0
                      1
-159
-77 46 -7180 -1000 33 47 0 -7 33 -5594 0
274 5 475 0 14 6 0 -26 7 371 0
24 -20 7261 -2000 -46 -20 0 -6 -11 5659 2000
-203 28 -894 4000 87 26 0 247 22 -696 0
277 7 9467 -3000 -23 0 0 -53 6 7375 0
-129 94 -4982 0 301 91 0 61 92 -3883 0
-321 1 5332 0 -151 19 0 -181 8 4154 0
-159 158 -6797 0 -159 171 0 1 139 -5299 0
-66 29 1655 0 14 26 0 -26 21 1287 0
-91 5 2962 0 19 7 0 -51 9 2299 0
325 30 -1314 0 -65 24 0 -45 19 -1022 0
175 12 -116 0 -85 9 0 -125 7 -93 0
107 -28 -262 0 -23 -31 0 57 -28 -204 0
-227 -17 242 1000 -27 -12 0 63 -10 189 0
-629 -60 2849 0 231 -60 0 151 -48 2216 0
                      2
-135
66 8 5452 0 -4 12 0 46 15 4246 0
-239 24 -2500 0 1 22 0 31 16 -1948 0
54 7 -3562 0 44 5 0 14 -2 -2777 -1000
82 -20 -2421 -2000 -48 -22 0 -218 -22 -1886 0
-12 20 -14892 0 -12 31 0 28 16 -11603 0
75 -118 5956 0 -185 -121 0 105 -104 4642 0
105 49 -6545 0 165 36 0 315 27 -5101 0
93 -31 5013 0 103 -29 0 -47 -30 3908 0
186 -61 -252 0 -4 -55 0 -4 -49 -193 0
-78 -28 223 0 -78 -35 0 -38 -28 177 0
-252 26 175 0 28 25 0 28 20 138 0
-437 -7 1751 0 13 -2 0 -47 -4 1362 0
-97 20 -196 0 63 19 0 33 16 -152 0
92 14 -173 -2000 12 10 0 -38 9 -135 1000
290 67 -3423 0 -60 81 0 150 62 -2661 0
                      3
588
140 -32 -3820 0 20 -35 0 -50 -33 -2975 0
-45 -38 3732 0 -15 -36 0 -25 -28 2906 0
56 -22 -246 0 -34 -21 0 -14 -14 -190 0
-7 41 1395 4000 -7 42 0 93 41 1087 0
-132 22 10294 2000 58 16 0 88 19 8022 0    7
-8 95 -3808 2000 112 91 0 92 74 -2967 0    6
79 -30 3716 0 -1 -23 0 -271 -15 2898 0
220 -38 -5560 0 -100 -44 0 -50 -28 -4333 0
-66 56 -2403 -1000 4 53 0 14 46 -1875 0
44 40 -1775 0 124 45 0 124 34 -1382 0
46 -21 -676 0 16 -19 0 -24 -17 -528 0
437 13 -1656 0 97 17 0 227 15 -1287 0
135 -5 1468 -1000 -75 -3 0 65 -1 1143 0
97 -1 503 1000 17 -1 0 -3 0 391 -2000
566 -26 3214 0 -54 -41 0 -244 -28 2499 0
                      4
-196
-131 -5 3194 1000 -11 -2 0 -1 3 2489 0    7
193 21 -1697 -1000 23 19 0 13 16 -1320 0
4 -2 2784 0 14 -7 0 -16 -5 2168 0
180 -63 1329 -2000 -30 -70 0 20 -58 1035 0
-167 -138 3429 -4000 -127 -136 0 -117 -104 2672 0
-189 -17 322 -4000 -159 -22 0 -519 -17 250 0
45 3 -72 0 -175 6 0 105 9 -58 0
-364 18 7002 0 176 25 0 136 18 5456 0
-142 -27 2171 2000 -2 -29 0 8 -21 1693 0
230 -31 2588 0 -90 -33 0 -140 -25 2013 0
-86 -5 544 0 4 -5 0 64 -2 424 -1000                  6
-89 -31 836 0 -109 -38 0 -159 -30 651 0
-216 -5 -2063 2000 4 -6 1000 -156 -6 -1606 0
-45 -9 -192 0 -45 -6 0 -105 -6 -148 1000
-89 -25 -2345 0 31 -12 0 41 -13 -1824 0
                      5
-250
145 36 -1637 -2000 5 34 0 55 25 -1276 0
-63 13 -1058 2000 -3 17 0 -13 12 -825 0
-106 115 -3883 0 24 121 0 44 96 -3026 0
-64 100 -1232 -3000 26 113 0 -54 90 -960 0    6
557 190 -12676 2000 157 191 0 97 140 -9878 0
354 -28 692 2000 34 -2 0 404 -7 540 0
-110 16 1376 0 110 -5 0 20 -2 1072 0
265 31 -7825 0 -75 25 0 -115 17 -6099 0
277 18 -774 -1000 7 20 0 -33 13 -603 0
-144 21 -3583 0 66 18 0 16 15 -2787 0
172 -3 1259 0 -38 -3 0 -58 -3 979 2000
-289 -14 776 0 91 -12 0 81 -10 601 0
169 21 1116 -1000 49 20 -2000 119 16 868 0
-122 29 -885 0 68 24 0 208 20 -689 0
-562 87 -390 0 -12 71 0 18 60 -302 0
                      6
18
-119 -30 1450 1000 -19 -29 0 -39 -23 1130 0
-144 -22 1056 -1000 -34 -27 0 26 -22 822 0
193 -171 4019 -3000 -27 -167 0 -17 -134 3133 0
-133 -76 -371 6000 87 -85 0 7 -71 -289 0
-79 -95 10182 0 -109 -106 0 -59 -71 7933 0
-543 24 162 0 67 3 0 87 3 126 0
-27 -37 -5058 0 23 -12 0 -37 -13 -3939 0
-306 -72 9829 0 -66 -72 0 14 -58 7662 0
-198 1 748 -2000 -8 1 0 42 2 582 0
-193 6 2771 0 7 15 0 -23 13 2155 0
-89 0 -508 0 51 -1 0 -39 -1 -394 -1000
312 91 -3657 0 -48 83 0 -68 65 -2842 0
22 -17 427 1000 -38 -18 1000 -118 -14 333 0
180 -37 1402 0 -70 -29 -1000 -110 -23 1089 0            7
-5 -106 1794 0 65 -91 0 -145 -76 1393 0
                      7
240
-81 14 -2614 0 39 12 0 -11 9 -2038 0
261 10 517 -1000 51 13 0 -19 14 405 0
-354 63 -3878 6000 6 56 0 -4 45 -3024 0
-92 -36 2111 -3000 -102 -32 0 8 -23 1645 0
-333 -58 1409 -5000 57 -46 0 57 -45 1100 0    6
327 -23 108 0 -163 -18 0 -203 -3 84 0
175 4 8734 0 55 -10 0 185 -9 6803 0
171 44 -5824 0 151 45 0 61 40 -4540 0
-48 -33 26 4000 -8 -33 0 -28 -27 20 0
182 -6 -1926 0 -18 -11 0 112 -11 -1497 0
136 10 -2021 0 16 14 0 46 11 -1574 0
-186 -75 3576 -1000 44 -61 0 -66 -42 2780 0
-26 -3 -1675 -2000 24 0 -1000 144 -1 -1304 0
-123 8 -867 0 67 -2 2000 -3 -3 -672 0
611 29 1728 1000 -49 21 0 181 20 1346 0
                      8
638
272 -26 1195 0 -48 -26 0 2 -21 932 0
-203 -6 -528 2000 -53 -7 0 -3 -8 -414 0
466 43 6363 -3000 6 49 0 6 39 4960 0
265 87 -3606 2000 65 88 0 -5 67 -2810 0    7
-35 104 -11511 10000 -85 99 0 -105 78 -8971 0
192 61 -2314 0 142 60 0 -268 50 -1804 0
95 35 -8846 0 -35 40 0 -565 30 -6891 0
6 0 1249 0 -224 2 0 -214 0 974 0
129 20 -1139 -2000 9 23 0 9 16 -886 0
14 -14 3245 0 4 -18 0 -176 -14 2523 0
-156 -7 3247 0 -56 -16 0 54 -10 2527 0
115 9 -520 2000 -95 -4 0 275 -11 -403 0
-81 6 2077 1000 -1 6 2000 -131 6 1615 -1000                  6
25 11 366 0 -45 18 -1000 -25 15 283 0
-447 -8 -864 -2000 -47 -7 0 -37 -9 -673 0
                      9
-908
-199 26 4212 -1000 41 26 0 31 22 3282 0    6
83 4 -798 -1000 23 2 0 -17 1 -621 0
-544 -42 -8076 0 -14 -52 0 -14 -42 -6292 0
-138 -56 4287 -4000 -8 -58 0 12 -40 3341 0
228 -32 11029 -5000 108 -36 0 38 -22 8594 0
-37 -89 3162 0 133 -88 0 663 -95 2466 0
-130 -4 2247 0 -90 0 0 540 0 1749 0
203 18 -5977 0 193 10 0 213 5 -4658 0
-37 0 1295 -1000 3 -4 -1000 -7 1 1008 -1000
-148 -38 -1903 0 -118 -25 0 152 -22 -1479 0
-9 4 -2550 0 -19 17 0 -69 12 -1983 0
-66 -2 -435 -1000 124 6 0 -346 9 -341 0
34 -5 -1880 0 -36 -5 -1000 84 -4 -1459 2000
-49 -14 254 -1000 21 -14 0 41 -9 198 0
273 109 -8230 1000 43 97 0 -117 79 -6401 0
                    9 0
-186
-37 -22 -8143 2000 -47 -16 0 -7 -12 -6345 0
43 3 1932 -2000 13 4 0 43 3 1506 0    6
264 20 5196 0 4 29 0 4 24 4046 0
17 32 -3732 2000 -83 34 0 47 20 -2909 0
33 31 -4613 0 -27 40 0 23 24 -3593 0
-160 53 -2744 0 -80 44 0 -570 55 -2140 0
-373 -24 5307 0 227 -31 0 -163 -20 4136 0
-73 -58 9172 0 -53 -47 0 7 -34 7146 0
-66 21 -1325 2000 4 21 2000 14 16 -1032 2000
87 101 -1866 0 177 87 0 -63 74 -1453 0
143 15 783 0 53 5 0 -17 0 609 0
-55 37 372 0 -55 35 0 155 28 292 0
68 19 1093 0 38 18 0 -52 12 847 -1000
159 24 -1102 2000 -31 18 1000 79 11 -857 0            8
-197 -125 10557 0 53 -96 0 213 -76 8211 0
                      1
98
54 84 4168 -1000 44 78 0 -6 59 3249 0
-128 0 -1386 4000 -18 4 0 -18 2 -1080 0
108 -16 -3217 0 8 -20 0 18 -17 -2504 1000
-53 -43 4052 1000 57 -48 0 -93 -33 3159 0
-211 -77 576 5000 -81 -78 0 9 -59 447 0    7
-210 -7 4492 0 -80 6 0 300 5 3502 0
278 -9 -7252 0 -392 -4 0 68 -10 -5649 0
-520 63 -6419 0 -180 61 0 10 52 -4999 0
87 -44 1526 -1000 -13 -43 -1000 -13 -36 1189 -1000
-147 -76 3674 0 -87 -69 0 173 -61 2859 0
-170 -31 -316 0 -50 -28 0 20 -20 -248 0
48 -9 -3027 0 -72 -7 -1000 -32 -10 -2355 0
-98 -28 318 0 -18 -28 0 72 -21 249 0
-260 -11 1994 -1000 10 -6 -2000 -80 -4 1552 0
267 74 -5580 0 -103 46 0 -63 35 -4340 0
                      2
691
34 -142 3175 0 -36 -143 0 -26 -111 2471 0
31 -6 -1530 -2000 31 -9 0 1 -4 -1193 0
-95 -4 3836 0 -15 -3 0 -15 -1 2986 -2000
-58 54 -5421 -2000 82 54 0 22 42 -4225 0
295 28 1286 -10000 105 18 0 15 16 1002 0
28 -20 -2774 0 -82 -22 0 148 -25 -2164 0
352 47 3572 0 342 41 0 -128 35 2781 0
488 -29 4433 0 128 -33 0 -72 -38 3452 0
33 36 -1663 1000 -7 37 1000 13 29 -1297 1000
274 24 -3946 0 44 23 0 -286 22 -3070 0
81 5 1081 0 61 10 0 11 10 843 0
256 -63 5820 0 76 -70 2000 -4 -52 4526 0
49 21 -1115 0 -11 20 1000 -91 17 -868 0
368 -9 -2656 0 8 -12 1000 -72 -9 -2068 0
-467 -128 4433 0 -47 -106 0 -67 -85 3448 0
                      3
-557
32 96 -4800 0 22 97 0 12 78 -3737 0
91 6 3433 0 -49 4 0 -9 3 2676 1000
128 33 -3651 2000 18 35 0 -2 29 -2842 1000
344 -17 3275 1000 -106 -10 0 34 -13 2552 0
-325 58 -1463 5000 -55 68 0 -35 53 -1138 0
298 19 -3850 0 238 3 0 -432 12 -2998 0
-518 -47 311 0 -138 -44 0 2 -39 243 0
-178 5 -2276 0 122 5 0 202 9 -1773 0
-76 -10 1105 -2000 14 -12 -2000 -16 -5 863 -2000
-123 -12 1746 0 -53 -17 0 207 -13 1359 0
34 35 -1640 0 -26 25 0 4 21 -1277 0
-205 75 -4475 0 25 86 -1000 15 68 -3481 0
-102 -11 788 0 48 -10 -2000 28 -8 612 0
-349 8 2387 0 -39 13 0 101 11 1858 0
1014 171 -3370 0 264 158 0 14 131 -2621 0
                      4
759
-37 18 748 1000 13 20 0 23 11 581 0    7
-37 -9 -2334 0 43 -4 0 3 -6 -1820 -2000
-185 -42 3704 -4000 -5 -44 0 15 -39 2884 0
-269 -49 2360 2000 -49 -56 0 -49 -39 1837 0
165 -76 -766 0 35 -78 0 15 -62 -598 0
333 36 5274 0 -327 62 0 353 37 4108 0
305 23 -490 0 65 21 0 -35 30 -381 0
410 -19 2955 0 10 -26 0 -310 -16 2303 0
-60 3 -274 1000 10 4 1000 0 -3 -215 1000
-51 27 2341 0 29 30 0 -81 24 1819 0
71 -39 1947 -1000 -9 -35 0 51 -33 1516 0
112 -31 1346 0 -78 -43 0 12 -35 1049 0
103 10 -438 0 -37 10 1000 73 6 -339 0
132 0 -1508 0 82 -3 0 -48 -4 -1174 0
-1193 -114 -1383 0 -193 -112 0 -93 -94 -1075 0
                      5
-1602
1 -115 3547 -2000 -79 -113 0 -79 -86 2764 0
-17 -7 613 0 -27 -12 0 3 -7 479 1000
57 9 -3971 2000 -13 8 0 -53 9 -3092 0
-59 86 -5825 -4000 151 85 0 41 67 -4536 0
-375 -6 2155 4000 -35 -2 0 -5 -5 1678 0
-727 -107 -80 0 313 -124 0 -417 -90 -59 0
-449 -7 1032 0 -179 -9 0 271 -18 803 0
-727 34 -8812 0 -177 48 0 53 40 -6866 0
194 -36 594 0 -16 -33 -1000 14 -23 464 -1000
189 -48 -3306 0 -1 -42 0 -61 -35 -2570 0
-247 7 -1513 2000 33 11 0 -57 12 -1178 0
-405 -48 111 1000 -5 -38 0 -25 -29 84 0
187 -23 811 -1000 17 -24 -1000 -63 -17 630 0
138 -13 149 0 -52 -15 0 38 -11 117 0
923 11 8409 0 -7 2 0 233 4 6539 0
                      6
1193
-239 136 -4292 1000 161 127 0 181 104 -3344 0
-31 14 -50 1000 -1 17 0 9 15 -39 0    7
94 16 1381 0 4 19 0 44 17 1075 0
109 -83 4589 2000 -91 -72 0 89 -53 3575 0
664 100 -888 -8000 14 88 0 54 74 -690 0
260 126 -3914 0 -140 126 0 250 97 -3054 0
511 13 -4538 0 301 17 0 -149 17 -3535 0
552 6 8856 0 72 -8 0 132 -7 6899 0
-93 56 -1507 0 -3 50 2000 -3 41 -1175 2000
-124 24 2133 0 -34 18 0 166 16 1660 0
205 1 752 -1000 -85 -3 0 -15 -2 586 0
282 102 -875 -2000 122 96 0 2 81 -679 0
-259 8 -800 2000 -19 15 2000 -69 11 -621 0
-306 8 883 0 4 10 0 -36 11 687 0
-588 69 -12993 0 52 82 0 -68 64 -10106 0
                      7
-14
257 -93 770 0 -133 -81 0 -193 -70 599 0
107 17 1099 -2000 17 11 0 -23 4 855 0
-121 22 2175 0 29 14 1000 19 10 1694 0
69 37 -1913 -1000 -41 30 0 -191 15 -1491 0
-318 -114 -170 4000 -28 -100 0 -108 -81 -134 0
78 -78 2738 0 18 -71 0 338 -58 2136 0
-134 -2 4825 0 -274 5 0 16 1 3759 0
78 -92 -1668 -1000 -52 -73 -1000 -2 -65 -1299 0
-95 -30 1008 0 5 -26 -1000 -5 -24 785 -1000
-100 20 -2158 -1000 30 19 0 -150 14 -1681 0
-268 27 -798 0 62 26 0 -8 19 -622 1000                  7
171 -66 905 1000 -139 -62 0 61 -57 703 0
92 33 -317 -1000 2 20 -1000 102 19 -250 0
271 17 -1171 0 11 18 0 11 11 -911 0
-153 -34 7391 0 -33 -41 0 -133 -31 5751 0
                      8
-339
97 61 4038 1000 -3 48 0 87 40 3149 0
-49 -30 -2248 1000 1 -22 0 21 -15 -1750 0
-5 -53 -2455 0 -35 -45 -2000 -45 -40 -1912 0
-137 35 463 2000 103 36 0 123 32 360 0
-320 77 576 0 30 59 0 40 47 449 0
-272 -11 2858 0 38 -12 0 -542 -4 2226 0
48 -50 -1091 0 198 -57 0 -72 -45 -850 0
-448 103 -1834 2000 112 83 2000 -58 70 -1427 0
76 6 692 1000 6 6 0 16 8 540 0
89 -10 866 2000 69 -6 0 119 -4 675 0
323 -25 691 0 33 -21 0 13 -16 537 -2000
-176 20 -4 0 64 18 0 -66 16 -3 0
-79 -41 1807 -1000 11 -31 0 21 -30 1410 0
8 -26 1510 0 -12 -26 0 58 -23 1173 0
-45 -24 -446 0 -25 -31 0 15 -26 -350 0
                      9
-110
-134 -73 -5088 -2000 76 -57 0 -4 -47 -3968 0
-24 7 925 2000 -24 6 0 -14 4 720 -1000
38 21 2268 0 18 17 1000 58 17 1767 0
99 -89 737 -1000 -101 -91 0 -11 -69 575 0
663 -74 5 -3000 -27 -54 0 73 -44 5 0
452 63 -8273 0 -268 62 0 422 43 -6447 0
-418 75 -173 0 -118 65 0 2 62 -135 0
219 -10 21 -1000 -81 5 -1000 39 -4 13 0
-39 -18 -1252 -2000 -9 -20 0 -19 -20 -976 0
-250 -5 1381 -1000 -100 -12 0 -80 -11 1075 0
-54 -9 576 1000 -74 -12 0 96 -9 450 1000
29 -28 -853 0 9 -27 0 89 -24 -663 0
122 0 -2366 2000 -18 -3 0 -48 0 -1843 0
-243 7 -1384 0 7 3 0 -83 6 -1075 0
525 -29 3610 0 75 -1 0 105 -3 2810 0
                   40 0
620
9 75 574 1000 -51 64 0 -11 54 450 0
-28 1 2316 -4000 22 -1 0 12 3 1804 2000
-28 8 -4179 0 2 14 0 -58 11 -3256 0
-44 84 -2035 0 66 82 0 56 60 -1584 0
-410 93 -3281 6000 50 82 0 -110 67 -2557 0
-386 -50 6485 -1000 524 -55 0 -296 -41 5056 0    5
643 -63 -837 0 -77 -43 0 -47 -49 -653 0
107 -81 1421 0 -53 -86 0 -313 -49 1110 0
9 29 53 1000 19 32 0 -11 29 42 0
238 -26 -2138 0 -2 -20 0 18 -16 -1665 0
-146 7 -1538 -2000 94 9 0 -136 5 -1197 0
-339 47 1152 0 11 45 0 -79 44 896 0
-95 45 1225 -1000 35 42 0 25 35 953 0
177 0 1345 0 -33 7 -1000 67 5 1047 0            7
-104 69 -5221 0 6 45 0 -84 41 -4061 0
                      1
-424
-77 -63 4342 0 -7 -64 0 -17 -51 3381 0
-42 24 -3965 2000 -12 20 0 -2 11 -3088 -1000
135 -9 3380 2000 -25 -13 0 25 -10 2632 0
-186 -16 1982 -1000 44 -15 0 -216 -8 1541 0
-19 -21 4487 -3000 11 -19 0 91 -12 3497 0
196 42 -1855 2000 -334 47 0 -64 39 -1449 0
-615 77 228 0 135 64 0 275 64 181 0
119 105 680 0 119 98 0 419 62 527 0
84 -2 1377 0 -16 -10 0 34 -9 1073 1000
157 61 2193 0 37 63 0 57 53 1707 0
125 20 494 1000 -85 18 0 15 19 384 0
521 -47 496 0 -49 -47 0 11 -45 386 0
-5 -32 -289 1000 -35 -30 0 -5 -27 -225 0
-8 21 -1879 -1000 62 16 2000 -58 12 -1464 0    7
263 31 -2268 0 3 37 0 103 23 -1764 0
                      2
35
95 67 -3967 0 45 70 0 25 54 -3088 0
92 -32 3307 1000 22 -25 0 12 -18 2576 0
-256 19 1105 -4000 44 17 0 -6 13 864 0
325 -16 -846 2000 15 -8 0 275 -7 -656 0
54 -87 -2273 0 -26 -88 0 -146 -75 -1773 0
138 -33 2041 -1000 -2 -30 0 308 -25 1592 0
446 -107 3846 0 26 -102 0 -244 -95 2994 0
-20 -60 -3214 0 40 -56 0 40 -43 -2501 0
-80 -10 -1779 0 10 -2 0 -20 0 -1388 -2000
-66 -57 -1132 0 -6 -57 0 -116 -49 -880 0
10 -19 -446 0 30 -16 0 70 -15 -348 0
-98 35 -1785 0 -18 35 0 42 30 -1390 0
-25 -3 671 -2000 35 2 0 -55 5 523 0
0 -26 1772 2000 -30 -24 -1000 -10 -19 1379 0
-828 -102 6138 0 -178 -100 0 -68 -78 4772 0
                      3
-280
-75 -48 2280 0 -5 -51 0 5 -41 1774 0
14 -1 -2279 -2000 -6 -1 0 -26 -2 -1776 0
154 -26 -4751 2000 -46 -21 0 -26 -18 -3704 -1000
-107 -25 -599 -1000 -117 -32 0 -187 -37 -469 0
-1 74 1764 -1000 -71 81 0 169 65 1375 0
-169 -46 -2087 0 151 -49 0 -259 -42 -1627 0
-16 112 -8891 0 -166 103 0 -86 97 -6929 0
-663 -26 3228 0 -73 -21 0 -373 -14 2513 0
72 -29 1773 0 -18 -29 0 12 -27 1384 1000
-207 19 -476 0 -7 13 0 -7 12 -371 0
-97 -6 3449 0 23 -7 0 -27 -7 2685 0
-89 -21 -346 0 61 -14 0 -129 -12 -267 0
83 -1 -730 1000 -57 -6 0 63 -7 -568 0
-111 5 -1062 -1000 39 4 0 29 4 -824 0
-111 13 -647 0 189 6 0 -111 13 -500 0
                      4
557
107 27 -3901 0 -53 37 0 27 29 -3040 0
-104 17 961 1000 -14 12 0 6 12 748 0
54 38 3975 0 24 33 0 84 27 3098 2000
-15 33 2911 0 95 34 0 75 42 2269 1000
83 9 -1678 2000 103 -3 0 -67 0 -1306 0
-93 141 162 0 -273 133 0 -133 106 128 0
-203 -64 7751 0 127 -47 0 77 -48 6043 0
630 78 -1522 0 10 73 0 250 57 -1186 -1000
-105 49 -2220 0 5 44 1000 -15 39 -1732 1000
235 11 734 0 -25 21 0 115 18 570 0
8 24 -4433 -1000 -22 20 -1000 18 16 -3450 0
-116 -24 3311 0 34 -37 0 114 -25 2574 0
57 12 460 0 37 13 0 -63 13 357 0
40 1 451 0 -80 0 0 10 -1 349 0
1351 37 -3417 0 -49 52 0 201 31 -2661 0
                      5
-736
-51 -2 3505 0 29 -12 0 -71 -7 2734 0
102 -1 942 -2000 -8 -2 0 2 -1 736 1000
-28 -36 -975 0 -28 -34 0 -68 -25 -761 -1000
-49 -20 -2629 -3000 -179 -22 0 -19 -19 -2048 -2000    6
-135 -30 440 -1000 -65 -25 0 -15 -20 341 0
-107 -106 -1236 0 313 -91 0 403 -70 -964 0
-62 -2 -2614 0 -2 -20 0 118 -12 -2040 0
-438 -4 -2134 0 -118 2 0 -48 5 -1661 2000
104 -10 1777 0 -6 -5 -2000 -6 -4 1387 -2000
-330 -4 -44 0 50 -15 0 60 -13 -32 0
117 -20 2321 2000 -43 -15 2000 -73 -12 1806 0
-79 84 -2554 0 -59 88 0 1 65 -1986 0
-194 2 -679 0 16 -2 0 56 -4 -528 0
71 26 -441 0 31 28 0 -29 24 -343 -1000
-554 50 -1105 0 -34 25 0 -24 25 -857 0
                      6
1525
25 -40 -1566 0 45 -34 0 45 -31 -1223 0
-65 21 -2338 4000 15 26 0 -35 15 -1824 -2000
72 -11 52 0 62 -10 0 12 -11 42 0
-40 71 -915 6000 210 69 0 10 55 -713 1000
143 16 -759 0 3 22 0 123 10 -590 0
492 9 4114 0 22 3 0 -218 -10 3205 0
504 12 1185 1000 -16 19 0 14 7 926 0
565 -110 5810 0 -25 -115 0 -115 -91 4526 -1000
-50 -10 -1726 0 40 -11 1000 10 -13 -1348 -1000
376 -18 -973 0 -4 -15 0 -184 -14 -759 0
3 30 -1871 -1000 73 31 -1000 173 25 -1455 0
169 -70 -1498 0 -81 -60 0 -111 -44 -1165 0
160 -12 600 0 -10 -3 0 -50 -5 468 0
1 -41 223 0 11 -40 0 61 -36 174 2000
-1171 -78 4975 0 19 -59 0 -91 -50 3869 0
                      7
-1991
-183 19 4231 0 -63 12 0 -23 15 3297 0
-27 -51 1739 -2000 3 -54 0 73 -36 1357 1000
-311 37 536 0 -51 37 0 -11 33 417 0
203 -82 1483 -3000 -147 -70 1000 -17 -61 1154 0
192 -11 606 3000 12 -16 0 -168 -2 471 0
-395 26 -2847 0 -475 15 0 65 38 -2216 0
-611 47 -1855 -2000 139 56 0 -231 52 -1449 0
-414 127 -7175 0 276 129 0 176 95 -5592 0
-36 -19 4049 0 -56 -20 0 14 -12 3158 4000
-280 31 1777 0 -20 29 0 60 27 1384 0
-188 -59 3008 0 -68 -64 0 -198 -50 2339 0
204 26 2573 0 104 18 0 134 12 2001 0
-61 9 477 2000 -21 5 0 89 6 369 0
-95 27 1047 0 15 25 0 -55 25 814 -1000
1928 -6 -2269 0 8 -8 0 18 1 -1765 0
                      8
1411
297 22 -6630 0 7 24 0 7 18 -5164 0
176 33 92 0 -14 34 0 -34 23 71 0
370 -6 -499 0 20 -7 0 20 -8 -389 0
-277 37 24 0 173 25 -2000 33 22 20 0
-411 -12 2037 -6000 -11 -12 0 9 -16 1588 0
169 -36 -168 0 369 -22 0 339 -41 -135 0
145 -97 1930 1000 -185 -113 0 155 -85 1509 0
-164 -54 5342 0 -154 -54 0 -94 -34 4164 0
-7 27 -4334 0 33 23 0 -37 18 -3380 -2000
305 -23 -930 0 -15 -23 0 45 -19 -725 0
188 54 -2386 0 88 50 0 8 42 -1855 0
-291 -31 -2137 0 29 -27 0 -101 -19 -1662 0
-39 3 -1949 -4000 -19 0 0 -129 4 -1514 0
23 -19 -1102 0 -27 -23 1000 3 -19 -857 0            8
-1570 111 -1088 0 -20 113 0 -10 80 -847 0
                      9
-334
-202 -17 4287 0 48 -13 0 -12 -10 3338 0
-182 -21 -465 0 18 -20 0 8 -14 -362 0
-164 -39 -1455 0 -34 -46 0 -4 -34 -1132 0
157 -38 244 0 -93 -32 1000 -53 -28 191 0
386 30 -3135 3000 46 23 0 146 25 -2442 0
8 -15 -1155 0 18 -23 0 -792 5 -896 0
277 58 -1580 0 37 69 0 17 48 -1236 0
382 -61 -1525 0 2 -61 0 -58 -55 -1188 0
156 0 1396 0 6 5 0 36 2 1091 1000
-206 -15 -186 0 54 -5 0 -56 -6 -144 0
-195 -26 514 1000 -105 -17 0 135 -18 400 0
352 25 6228 0 -78 19 0 242 12 4844 0
138 -38 2117 2000 58 -32 -1000 108 -30 1645 0
184 11 -221 0 34 17 -2000 14 11 -172 0
950 -161 2869 0 20 -176 0 60 -137 2232 0
                    1 0
-480
88 21 -1362 0 -52 14 0 28 11 -1059 0
-11 23 -673 0 -11 23 0 -21 16 -526 -1000
-44 44 1579 0 46 61 0 6 45 1228 0
24 3 -11 0 -56 3 0 34 8 -10 0
-471 -59 2128 0 -91 -50 0 -111 -47 1657 0
-221 123 1659 0 -141 115 0 679 78 1289 0
-239 4 1868 0 -79 13 0 -59 9 1459 0
-35 97 -123 0 95 97 0 135 80 -96 0
-133 -18 -173 -2000 -13 -16 0 -13 -11 -137 -2000
-81 37 -636 0 -71 23 0 49 20 -494 0
82 7 26 -2000 72 6 0 -88 8 18 0
-542 2 -9122 0 38 9 0 -332 10 -7096 0
-122 55 -1290 -1000 -22 46 2000 -42 40 -1002 0
-182 -3 307 0 -82 -3 1000 28 -1 239 0
-295 107 -5088 0 115 141 0 -55 114 -3957 0
                      1
151
32 -39 -520 0 2 -29 0 -18 -29 -407 0
95 -5 317 -1000 5 -9 0 5 -6 249 2000
1 -22 -441 0 -19 -36 0 -29 -27 -342 0
-37 56 -1124 0 63 49 0 -37 38 -876 0
140 94 -1315 -3000 90 88 0 10 75 -1026 0
63 -144 -512 0 293 -124 0 -417 -91 -395 0
43 -34 -4075 0 313 -60 0 273 -51 -3177 0
50 -30 255 0 -170 -30 0 -20 -21 198 0
29 -9 1174 4000 -11 -15 0 -1 -14 915 1000
68 -26 1458 0 68 -11 0 -22 -11 1133 0
223 -4 206 1000 -17 -11 0 63 -13 163 0
362 -3 5732 0 12 -11 0 112 -12 4460 0
51 -45 1431 2000 -39 -39 -1000 -29 -33 1112 0
11 2 500 0 101 -6 0 -79 -6 389 0
-669 -65 6979 0 -199 -94 0 -19 -74 5428 0
                      2
39
-46 32 2111 0 44 28 0 44 28 1645 0
34 -15 2174 2000 -16 -7 0 34 -5 1693 -1000
77 13 1081 0 -13 17 0 17 12 841 0
70 -58 1846 4000 -50 -55 0 0 -44 1439 0    7
151 -68 -167 6000 -9 -60 0 21 -50 -127 0
208 71 3096 0 -512 59 0 198 27 2409 0
-258 74 4607 0 -418 91 0 -438 90 3589 0
-153 -16 -229 0 57 -26 0 -63 -23 -179 0
-60 48 -2031 -2000 10 52 0 20 46 -1582 0
133 15 -1545 0 -37 3 0 -17 5 -1200 0
-292 10 817 0 18 18 0 -32 20 634 0
-67 -3 -1765 0 -27 3 0 33 5 -1374 0
80 36 -1597 -1000 70 33 2000 80 27 -1243 0
43 11 -1255 0 -57 19 0 13 17 -976 0
771 59 -8526 0 161 56 0 31 47 -6631 0
                      3
709
-46 -14 -3837 0 -46 -15 0 -66 -18 -2989 0
-148 18 -3347 -1000 32 11 0 -58 8 -2608 0
51 5 -1657 0 11 3 0 11 4 -1291 0
-212 55 -2641 -8000 -2 62 0 158 42 -2057 0
-99 40 2513 -3000 1 41 0 -59 26 1956 0
-293 -26 -4394 0 407 -11 0 127 -9 -3422 0
498 -91 -1239 0 148 -96 0 248 -90 -963 0
192 28 119 0 82 41 0 12 26 95 0
63 -40 2748 2000 13 -39 0 -27 -37 2142 0
-3 -11 2169 0 37 -4 0 -63 -5 1684 0
80 -16 -2343 0 -80 -13 0 -50 -15 -1822 0
28 9 689 -1000 8 6 0 58 3 536 0
-124 -14 854 0 -34 -12 -4000 -64 -12 667 0
-2 -32 1763 0 38 -32 0 138 -27 1369 0
169 14 9722 0 -71 18 0 -11 6 7561 0
                      4
-859
-142 -18 5369 0 18 -19 0 38 -7 4184 0
142 -9 1139 3000 -28 -10 0 52 -10 888 0
-126 -42 75 0 -16 -35 0 -26 -29 60 0
206 -37 1696 4000 96 -42 0 -64 -25 1320 0
-75 -84 -4703 0 -15 -93 0 85 -65 -3664 0
198 23 1143 -2000 -102 2 0 -302 24 889 0
-197 22 -1732 0 83 26 0 -57 25 -1351 0
-231 -23 -1519 0 -31 -21 0 179 -17 -1186 0
-25 16 -3247 -4000 -15 12 0 15 11 -2532 0
-171 26 -1892 0 -51 18 0 199 13 -1469 0
-159 29 1362 0 51 20 0 1 17 1058 0
-87 -9 -456 2000 23 -14 0 -57 -14 -354 0
-72 2 -561 0 18 8 2000 38 7 -438 0
-10 43 -1628 0 -30 41 0 -150 33 -1263 0
-389 -103 -4556 0 -89 -93 0 -39 -69 -3545 0
                      5
862
308 82 -4307 0 18 78 0 -12 58 -3357 0
-143 20 2151 -6000 -3 22 0 -33 24 1675 0
149 77 1888 0 39 68 0 49 55 1470 0
-67 -7 923 1000 -77 -9 0 -227 -9 720 0
313 220 3496 -2000 -7 226 0 13 178 2724 0    6
208 5 2330 4000 -162 18 0 358 3 1819 0
15 74 1317 0 -115 73 0 5 59 1026 0
460 -44 5546 0 -20 -55 0 -280 -32 4323 0
60 -14 2969 2000 0 -10 -1000 -20 -5 2315 -1000
-79 -21 523 0 21 -11 0 -179 -6 407 0
454 -29 1952 -1000 74 -28 1000 64 -20 1521 0
-62 14 -377 -1000 -42 24 0 -32 26 -293 0
239 -6 808 0 -41 -15 -1000 -21 -11 628 0
-22 -17 1439 0 -2 -19 0 48 -16 1118 0
22 130 -3125 0 42 121 0 132 96 -2427 0
                      6
-1119
-93 -98 1714 0 -13 -88 0 7 -69 1335 0
308 -31 -2871 3000 28 -24 0 28 -24 -2235 0
-87 -63 -1263 0 -7 -58 0 -47 -48 -984 0
73 24 -1245 -2000 -37 30 0 273 23 -971 0
-198 -367 1335 4000 -38 -366 0 -88 -295 1041 0
-562 -33 -3074 -2000 208 -42 0 -242 -28 -2399 0
-218 -78 -134 0 92 -77 0 72 -73 -104 0
-761 142 -10973 -1000 -191 145 0 179 108 -8551 0
-36 17 -2754 1000 14 15 2000 14 10 -2146 2000
174 -30 106 0 54 -39 0 4 -31 80 0
-355 11 -3444 2000 -85 13 -2000 -15 9 -2682 0
80 -34 1429 0 20 -35 0 60 -35 1111 0
-235 -2 -1093 0 25 -1 2000 5 0 -849 0
-11 -23 -1181 0 9 -20 0 -51 -15 -918 0
-319 -107 1847 0 131 -89 0 -69 -72 1434 0
                      7
876
-159 34 -838 0 1 37 0 -9 26 -652 0
-335 12 1282 0 -15 5 0 -25 1 997 0
-116 10 -866 1000 -26 4 0 4 6 -675 0
-81 -11 426 1000 189 -20 0 -181 -16 334 0
-7 332 -1983 -2000 33 323 0 53 264 -1547 0
721 28 1946 0 31 36 0 -129 27 1518 0
348 -2 1882 0 148 -12 0 -212 6 1466 0
297 -171 10062 2000 197 -160 0 -133 -129 7841 0
-63 -15 2266 -2000 -23 -15 -1000 7 -13 1764 -1000
132 59 344 0 -98 64 0 152 50 270 0
-12 2 1521 -1000 -12 5 1000 -12 3 1186 0
228 17 -1071 0 78 10 0 -82 12 -834 0
90 19 1319 0 20 19 -1000 20 15 1024 0
119 26 952 0 39 26 0 129 22 739 1000
908 72 5041 0 -122 51 0 -62 44 3921 0
                      8
-609
194 -9 903 0 -36 -22 0 -16 -13 704 0
235 0 300 0 -15 -2 0 5 6 234 0
129 12 2472 -2000 9 19 0 9 16 1926 0
22 10 -1159 0 -188 9 0 42 12 -905 0
99 -111 -3300 0 59 -103 0 -51 -87 -2570 0
-374 -41 -842 0 -284 -39 0 396 -42 -655 0
-459 82 -4899 0 -219 97 0 141 66 -3816 0
-186 127 -2630 -1000 -56 112 0 -46 101 -2050 0
16 23 -1120 1000 6 22 0 -24 22 -871 0
-439 -31 -1231 0 1 -29 0 -89 -23 -959 0
42 -4 1188 0 52 -12 0 -18 -9 923 0
-108 50 -847 0 -108 58 0 122 49 -657 0
54 -13 -1364 0 -56 -10 0 -66 -8 -1058 0
-213 4 -1018 0 -93 3 0 -103 1 -792 -2000
-709 -91 -3590 0 -19 -88 0 81 -73 -2792 0
                      9
260
-176 61 -891 0 54 62 0 34 48 -695 0
-173 5 -1582 0 17 10 -1000 7 3 -1233 0
-79 8 -3326 1000 31 6 0 21 2 -2591 0
-72 -15 1097 0 48 6 0 18 -9 856 0
-162 -93 5177 2000 -102 -92 0 28 -73 4034 0    7
-190 56 1091 0 420 47 0 -250 50 847 0
442 -92 5270 0 -58 -104 0 212 -76 4105 0
515 -38 -191 0 135 -29 0 205 -39 -150 0
78 -32 250 1000 28 -31 0 28 -30 195 0
309 -11 1439 0 109 -18 0 -41 -16 1120 0
193 3 -2081 0 -47 15 0 -47 12 -1618 0
-124 -119 2466 0 -24 -123 0 -54 -102 1917 0
-48 -16 1966 0 52 -14 0 92 -14 1527 0
51 -31 256 0 61 -31 0 41 -25 202 1000
203 142 -3945 0 113 145 0 -47 119 -3068 0
                    2 0
615
255 -92 1445 0 -35 -89 0 -25 -72 1126 0
56 6 891 0 -4 1 2000 -14 2 697 0
10 -46 3235 0 -70 -43 0 -20 -34 2521 0
130 -12 1187 0 -50 -33 0 50 -14 923 0
193 160 -1490 -4000 33 154 0 33 123 -1161 0
243 -21 -4082 0 -467 -14 0 73 -18 -3178 0
58 29 -3764 -1000 58 39 0 -282 22 -2933 0
42 -88 -3061 0 -138 -92 0 -98 -62 -2382 0
-64 21 391 -2000 -24 21 0 -4 19 303 0
125 24 -639 0 -25 25 0 95 22 -498 0
-214 -14 1282 0 126 -26 0 186 -18 994 0
-102 127 -3108 0 38 127 0 -2 100 -2418 0
-73 11 -2353 0 -33 7 0 -53 8 -1829 0
152 29 239 0 -8 31 0 -38 25 183 0
-436 -119 1521 0 -66 -112 0 54 -97 1182 0
                      1
-1459
-321 78 -1343 0 9 76 0 29 63 -1046 0
-56 -35 2294 0 -6 -28 -1000 24 -23 1783 0
15 63 -2897 0 45 62 -1000 -25 49 -2259 0
-108 31 -2005 -1000 2 36 0 22 25 -1560 0
-240 -131 -380 2000 40 -128 0 10 -98 -296 0
-213 -26 6206 0 257 -41 0 -53 -25 4835 0
-400 23 1806 2000 290 14 0 -30 24 1408 0
-354 153 3200 0 6 153 0 136 115 2492 0
78 -28 187 1000 8 -27 1000 -12 -22 147 1000
-198 -4 -1062 0 -98 4 0 -168 5 -824 0
372 13 -300 0 -148 17 0 -88 8 -230 0
248 -71 2076 2000 108 -71 0 -52 -51 1616 0
117 10 1145 0 17 11 0 -13 10 889 0
32 -26 495 1000 -8 -29 0 12 -22 386 0    8
91 72 5394 0 -59 59 0 -49 56 4197 0
                      2
1042
189 -64 668 -1000 9 -53 0 -11 -44 519 0
25 28 -3910 0 25 23 0 -35 20 -3043 0
-31 -65 1900 0 -1 -69 2000 59 -51 1483 0
144 -25 -1189 2000 134 -27 0 -116 -19 -928 0
343 64 -507 0 -27 67 0 -57 44 -396 0
129 37 -5378 0 19 52 0 -161 37 -4191 0
379 -50 988 -1000 -401 -52 0 99 -54 769 0
-253 -108 2035 0 77 -119 0 -163 -84 1585 0
-125 37 -1699 -2000 -15 35 -2000 5 29 -1324 -2000
-148 -39 2949 0 42 -46 0 182 -41 2292 0
-518 -8 85 0 82 -10 0 -108 -2 66 0
22 3 866 -4000 -108 3 0 2 -2 672 0
-120 -15 51 -2000 10 -15 0 -70 -12 41 0
-199 21 -326 -2000 51 16 0 1 12 -254 0
768 -46 -4150 0 88 -38 0 68 -37 -3228 0
                      3
-288
-14 28 -991 2000 -14 19 0 -24 15 -770 0
63 10 2630 -1000 -37 10 0 43 10 2048 0
159 53 -1104 0 -1 60 -1000 -41 42 -863 0
-122 43 2364 -1000 -72 51 0 78 35 1842 0
-385 -16 667 3000 45 -22 0 -35 -9 520 0
118 -46 5856 0 -102 -44 0 268 -29 4563 0
-259 66 -3039 0 141 77 0 51 75 -2366 0
80 31 -6029 0 -70 60 0 -60 31 -4698 0
214 -10 1363 4000 4 -9 1000 -16 -7 1061 1000
398 56 -2102 0 58 60 0 -102 52 -1635 0
160 27 -971 0 -120 32 0 70 20 -757 0
-456 28 -2870 2000 4 24 0 74 20 -2229 0
132 22 -44 4000 -28 22 0 142 15 -34 0
159 5 -785 1000 -51 12 -1000 49 12 -609 0            7
-114 -22 -1149 0 96 -12 0 -74 -5 -896 0
                      4
303
-146 -16 2346 -1000 34 -19 0 34 -12 1827 1000
55 -21 -1319 2000 35 -22 1000 -45 -24 -1028 0
-29 -16 1799 0 -29 -27 0 1 -18 1404 0
-94 -34 126 -3000 56 -39 0 -64 -28 100 0    6
335 24 -334 -6000 -45 25 0 55 22 -260 0
-220 71 -6084 0 210 67 0 -100 39 -4740 0
55 -65 2597 0 125 -65 0 -85 -66 2022 0
443 -12 5383 0 73 -26 0 233 -13 4195 0
-199 -6 26 -2000 11 -3 -1000 31 -5 22 -1000
-369 -43 -278 0 -29 -50 0 -29 -46 -215 0
90 -33 2124 0 150 -32 0 50 -21 1654 0
258 -19 2223 0 -2 -12 0 -92 -7 1725 0
-25 -29 260 -2000 -5 -29 0 -135 -21 201 0
-114 -11 1617 0 -4 -10 2000 -74 -13 1256 0
-1184 46 1299 0 -254 22 0 -34 17 1013 0
                      5
131
400 64 -5151 0 -30 72 0 -20 53 -4014 -2000
-261 0 781 -1000 -21 5 -2000 39 7 610 0
81 -19 -1676 -1000 61 -13 0 1 -10 -1307 0
92 -40 136 6000 -98 -40 0 -28 -31 104 0
-273 -72 50 3000 -43 -63 0 67 -57 39 0
-138 -75 1307 0 -128 -78 0 -168 -49 1019 0
-83 58 -2703 0 -103 52 0 147 49 -2107 0
-247 26 -3394 0 -77 6 0 -177 6 -2643 0
-6 -8 -612 0 -16 -14 2000 -6 -6 -478 2000
385 51 -377 0 -75 58 0 5 54 -294 0
-42 9 -1945 0 -122 4 0 -32 0 -1516 0
410 13 -236 0 0 5 0 180 -1 -181 0
-75 19 -1288 0 35 20 0 225 16 -1001 0
163 -12 -1907 0 13 -11 -1000 23 -6 -1482 0
1039 23 7019 0 189 33 0 119 24 5458 0
                      6
-500
-551 -83 7199 0 -21 -87 0 19 -68 5609 1000
239 24 -801 1000 -1 20 1000 -21 17 -627 0
-264 26 1138 2000 -14 26 0 26 20 887 0
-45 45 -604 -3000 -65 46 0 165 39 -470 0
-25 125 -459 0 85 109 0 45 85 -357 0
622 73 4643 0 -118 75 0 372 47 3616 0
42 -57 5248 0 -98 -51 0 -228 -43 4091 0
290 -25 3103 0 -90 1 0 0 3 2415 0
110 15 838 0 10 21 -1000 -30 10 653 -1000
-352 -59 2494 0 48 -56 0 318 -53 1940 0
13 12 822 0 113 14 0 -57 14 643 0
-867 -6 -1860 0 53 3 0 -187 3 -1448 0
57 1 1828 0 -13 -1 0 -203 -3 1422 0
-163 23 1402 0 7 18 0 -13 13 1088 0
263 -27 -15002 0 -187 -16 0 -177 -13 -11667 0
                      7
249
422 80 -6959 0 62 79 0 -18 60 -5420 0
-43 -10 1700 -2000 27 -8 0 -3 -7 1327 0
-24 22 -2328 -1000 -54 22 0 -34 15 -1814 0
181 27 -2254 0 91 20 0 -129 15 -1756 0
357 -103 2199 -1000 -63 -90 0 -263 -66 1712 0
-622 -71 -4851 0 88 -73 0 -162 -47 -3779 0
176 43 -5183 0 126 33 0 156 39 -4040 0
-143 63 -3940 0 357 56 0 77 38 -3069 0
-97 0 -639 0 13 -6 -1000 43 -1 -497 0            6
293 46 -3262 0 33 39 0 -417 38 -2538 0
-28 -16 -322 1000 -78 -17 0 32 -18 -252 0
729 6 2739 0 -71 0 0 29 4 2131 0
-17 -4 -742 0 -7 -3 0 133 -3 -578 0
47 -1 -727 0 7 1 1000 87 2 -562 0            8
-361 -51 13785 0 239 -60 0 239 -49 10719 0
                      8
-622
-76 -74 6930 0 -76 -75 0 4 -54 5397 0
6 -13 -2331 1000 -44 -17 0 -4 -14 -1817 0
122 -58 2713 0 42 -61 0 22 -46 2114 0
10 -33 3465 2000 60 -25 0 60 -24 2700 0    7
-475 20 -1781 2000 35 12 0 115 8 -1387 0
354 51 711 0 -46 58 0 -216 34 554 0
-219 11 2671 0 61 15 0 11 -8 2083 0
-289 -97 6394 0 -339 -102 0 -89 -73 4984 0
119 2 532 1000 -1 4 2000 -31 2 413 0
-214 -25 3140 0 -64 -27 0 176 -24 2444 0
71 33 -59 -2000 21 35 0 -9 32 -46 0
76 -34 -862 0 16 -30 0 66 -27 -671 0
79 15 -1019 -1000 9 15 0 -101 15 -792 0    7
-32 -11 73 0 -32 -10 -2000 -62 -8 55 0
-653 114 -9559 0 -63 113 0 -73 94 -7432 0
                      9
743
-75 45 -5293 0 45 45 0 -25 34 -4122 0
-52 0 2142 -1000 28 8 0 58 5 1670 0
51 49 -1095 0 -9 53 0 1 42 -854 0
-221 4 -1764 -4000 -101 2 0 59 6 -1375 0
367 6 -903 -1000 -13 17 0 107 10 -703 0
-225 -17 1786 0 85 -19 0 215 -3 1392 0
112 -29 -3170 0 -208 -30 0 -38 -16 -2471 0
304 55 -8283 0 194 59 0 64 40 -6457 0
-41 -11 -1048 -2000 -31 -8 -1000 -1 -6 -814 0
-31 7 -1537 0 109 14 0 -41 11 -1197 0
-48 -51 1106 1000 52 -47 0 72 -40 860 0
-374 65 -2416 0 56 66 0 -24 53 -1878 0
-184 -13 1068 2000 6 -13 0 36 -14 831 0
16 12 544 1000 36 8 1000 6 6 422 -1000
888 -166 8669 0 -132 -150 0 -112 -122 6742 0
                    3 0
-75
-112 -13 1026 0 -52 -15 0 -32 -14 797 0
63 5 -1732 2000 -7 -4 0 -57 -1 -1352 0
33 -42 -474 0 13 -42 0 -7 -36 -368 0
53 9 627 2000 103 13 0 -217 4 488 0
-220 41 1100 0 -60 28 0 -120 30 856 0
222 -20 -850 3000 -178 -27 0 -258 -31 -663 0    6
-53 4 4300 0 237 12 0 -93 13 3349 0
-265 7 2637 0 -125 4 0 -15 10 2057 0
-101 -9 1456 1000 29 -13 1000 19 -9 1131 0            7
184 16 -1178 0 -66 8 0 4 6 -916 0
-235 49 -2491 0 -55 39 0 35 31 -1937 0
230 -69 4122 -1000 10 -76 0 -60 -61 3205 0
160 -31 294 -1000 -40 -28 0 -80 -19 229 0
-48 -21 -481 -2000 -18 -15 0 -38 -12 -372 2000
-841 141 -6203 0 129 116 0 129 95 -4827 0
                      1
-288
321 -4 913 -1000 141 5 0 191 5 713 0    6
-138 38 632 -1000 12 40 0 2 34 494 0
-211 46 1104 0 -1 44 0 -31 42 860 0
43 -24 -527 0 -127 -30 0 233 -16 -409 0
162 -42 -584 0 52 -32 0 162 -33 -454 1000
-154 47 -1967 -6000 106 45 0 546 56 -1532 0
-34 -14 -1865 0 -244 -26 0 146 -21 -1451 0
364 -20 7827 0 14 -15 0 -16 -16 6098 0
96 48 -1816 -1000 -14 51 -2000 -14 40 -1413 0
-238 -34 2547 0 2 -19 0 22 -12 1982 0
571 -39 3184 0 -19 -30 0 -139 -19 2476 0
-127 50 -3170 2000 -117 56 0 63 48 -2464 0
-64 57 -969 1000 56 49 0 156 41 -756 0    8
98 11 -51 1000 -22 10 0 28 10 -40 -1000
896 -17 801 0 6 -11 0 -144 -11 626 0
                      2
501
-292 11 1026 2000 -142 9 0 -192 8 799 0
288 -72 592 -1000 -22 -67 0 18 -58 462 0
174 -63 -121 0 -36 -59 0 14 -54 -96 0
7 16 668 2000 127 22 0 -263 9 519 0
51 -37 2306 0 101 -39 0 -139 -28 1796 -2000
109 -53 3727 3000 169 -49 0 -441 -63 2903 0
95 37 -2303 0 225 45 0 -145 32 -1795 0
-128 -12 -10643 0 -18 -10 0 102 -11 -8294 0
-49 -85 1979 2000 11 -85 1000 11 -70 1542 1000
147 21 -1949 0 -53 15 0 107 8 -1517 0
-518 9 -1628 0 -8 4 0 12 -1 -1265 0
-59 -36 613 -1000 71 -43 0 21 -37 474 0
57 -45 1003 -2000 -43 -39 0 -93 -35 783 0
-124 5 157 0 36 3 -1000 6 -3 121 0            7
-284 -43 2980 0 -114 -36 0 36 -30 2317 0
                      3
-733
237 -39 -1365 -1000 47 -45 0 77 -37 -1063 0
-314 35 965 2000 16 30 0 -14 27 751 0
-20 54 -1698 1000 20 51 0 60 43 -1320 0
3 3 -1026 -4000 -37 -9 0 353 1 -799 0
-329 92 -3202 0 -119 82 0 11 72 -2495 1000
-121 21 -2036 0 9 40 0 39 42 -1585 0
-146 -49 4700 0 -116 -52 0 214 -42 3662 0
-479 21 5779 0 31 3 0 -209 8 4504 0
32 71 -1618 -1000 -8 68 0 -18 57 -1261 -2000
58 -3 749 0 88 -17 0 -302 -11 584 0
216 22 -1162 0 66 16 -1000 56 12 -905 0
190 53 447 0 40 59 0 -50 48 350 0
-75 22 -194 1000 25 20 0 -45 18 -152 0
165 -18 -20 -1000 -25 -22 2000 5 -10 -16 0
-263 -12 -1705 0 57 -23 0 127 -16 -1327 0
                      4
1096
-311 65 -1828 0 -1 66 0 -51 56 -1424 0
193 31 -4433 -1000 -17 33 0 23 23 -3454 0
144 -11 2287 -2000 24 -12 0 -56 -9 1779 0
3 -6 1015 2000 -37 9 0 -227 2 791 0
367 -80 351 0 -3 -61 0 57 -58 274 0
154 23 -228 0 -306 -1 0 124 1 -179 0
424 77 -2165 1000 104 83 0 -176 71 -1687 0
330 1 -3343 0 50 24 0 230 18 -2604 0
0 4 777 -2000 0 7 0 40 6 605 1000
94 -8 413 0 -26 6 0 324 2 319 0
-10 -9 2159 0 -20 6 2000 -10 6 1678 0
-282 -82 1499 0 -52 -82 0 118 -69 1165 0
94 16 -1709 0 4 18 0 24 11 -1329 0
-12 35 438 2000 38 40 -1000 38 27 343 0
517 82 -2621 0 -43 94 0 -153 78 -2038 0
                      5
-711
330 -32 2853 0 10 -24 0 20 -25 2221 0
-93 -41 4731 0 17 -39 0 -63 -26 3686 0
-256 2 -2459 1000 -16 4 0 14 2 -1914 0
-42 15 -1292 0 -12 1 0 -22 6 -1006 0
-26 53 5740 0 114 38 0 -76 31 4473 0
-25 -5 378 0 205 7 0 -85 -3 296 0
-395 -91 -3728 -2000 -195 -99 0 55 -84 -2905 0
144 15 3405 0 -76 5 0 -86 -3 2651 0
-37 -38 412 4000 3 -40 0 -37 -34 322 0
-243 20 -1258 0 -13 16 0 -263 14 -976 0
95 -16 -922 0 45 -29 -1000 25 -22 -713 0
147 95 -3086 0 27 96 1000 -163 82 -2400 0
-172 -40 2329 0 -22 -40 0 78 -28 1810 0
-200 -16 -477 -1000 -30 -17 0 -120 -12 -373 0
-996 -68 3032 0 74 -61 0 54 -54 2358 0
                      6
-579
-217 -35 108 2000 -17 -42 0 23 -32 86 0    7
-116 14 -2385 0 -6 11 0 74 3 -1858 0
134 -17 3816 0 -36 -26 0 -16 -18 2971 0
153 -22 3270 0 43 -14 0 73 -15 2547 0
-286 -48 -9511 -4000 -76 -40 0 -6 -33 -7412 0    6
-500 -56 -502 0 60 -75 0 -20 -43 -392 0
56 57 5623 1000 206 55 0 -54 50 4381 0
-38 -50 -1535 0 32 -55 0 -48 -36 -1194 0
31 9 -2215 -2000 1 13 0 -19 10 -1726 -1000
-30 -9 533 0 -20 -11 0 230 -8 412 0
-176 28 -679 0 -146 34 0 -56 27 -532 0
-102 -67 1835 0 -72 -70 -2000 -12 -61 1426 0
214 21 -1488 0 24 22 0 -76 14 -1156 0
254 -23 104 0 -26 -22 0 74 -20 82 0
1157 -5 1451 0 97 -22 0 -113 -13 1129 0
                      7
959
37 91 -4343 -4000 27 93 0 7 78 -3385 0
237 -12 1270 0 27 -13 0 -23 -5 990 0
37 22 -4170 0 57 39 0 47 26 -3246 0
-244 22 -5045 0 36 21 0 -34 21 -3931 0
127 40 5711 8000 -23 28 0 67 28 4451 0
768 98 -1927 0 -402 111 0 258 73 -1502 0
-53 4 -4661 0 -143 14 0 57 7 -3631 0
-66 48 -945 3000 -16 53 0 -76 43 -738 0    6
17 0 4470 -1000 -13 -7 0 47 -3 3482 2000
330 4 1694 0 60 1 0 -150 2 1319 0
85 -41 1464 0 105 -41 0 -5 -34 1140 0
178 5 -4 0 68 5 1000 98 10 -1 0
-225 2 1151 1000 -15 -3 0 85 2 895 0
-79 24 -523 0 61 22 0 11 20 -408 0
-1014 49 -5975 0 -214 55 0 156 36 -4647 0
                      8
-544
26 -96 6528 2000 -14 -102 0 -14 -82 5087 -1000
-59 19 -647 2000 -29 26 0 1 18 -505 0
-117 -41 2109 0 -7 -52 0 -77 -36 1641 0
189 -17 4135 0 -81 -14 0 69 -17 3223 0
31 -24 1041 -4000 -9 -16 0 21 -12 810 0
-388 -115 6908 0 352 -100 0 -258 -77 5383 0
38 -39 5294 0 -42 -51 0 168 -36 4125 0
26 -20 1675 -6000 26 -21 0 196 -18 1307 0
-18 -1 -3733 2000 22 3 0 -18 2 -2908 -1000
-333 -25 -1245 0 -93 -16 0 67 -17 -968 0
12 38 -1672 0 -18 33 0 32 27 -1301 0
9 18 -153 0 -31 20 0 19 10 -120 0
224 -1 -626 -2000 -26 3 0 -76 0 -486 0
-112 -4 1185 0 -32 -5 0 38 -3 924 0
1084 -67 6584 0 114 -56 0 134 -36 5120 0
                      9
17
46 0 -4494 0 -24 7 0 -64 2 -3501 2000
-25 -31 -491 -4000 -15 -38 0 -25 -32 -382 0
-107 46 148 0 -17 46 0 93 32 117 0
-95 -39 -351 0 45 -43 0 -105 -34 -276 0
-109 6 -3204 0 11 8 0 -59 1 -2496 0
51 83 -6071 0 201 58 0 21 56 -4730 0
190 -12 -2646 0 90 2 0 -390 -7 -2062 0
-30 -22 -1368 3000 0 -20 0 -20 -23 -1068 0
48 7 312 -1000 -12 9 0 -12 5 243 1000
92 23 -2230 0 122 12 0 2 13 -1735 0
-84 -23 2494 -1000 -44 -16 1000 -24 -12 1941 0
-313 -8 -168 -1000 47 -14 0 -153 -7 -130 0
-127 -20 -6 1000 33 -21 1000 33 -17 -7 0
99 -16 -739 0 -21 -11 0 -131 -11 -578 0
-1112 63 -3918 0 -42 49 0 -302 32 -3046 0
                    4 0
607
53 115 1851 -2000 33 109 0 113 93 1441 -1000    6
-3 48 708 2000 7 53 0 17 47 551 0
281 -20 -1102 0 -19 -16 0 -79 -9 -861 0
39 72 -4332 -3000 -51 74 0 39 59 -3372 0
115 5 1228 4000 35 4 0 35 8 957 0    7
183 -39 910 0 -517 -26 0 -87 -30 709 0
-258 66 -2307 0 72 61 0 232 45 -1798 0
-17 65 -704 0 13 67 0 -167 58 -547 0
-115 11 1204 0 -5 7 0 15 7 938 -2000
38 10 2592 0 -82 24 0 -72 21 2016 0
-129 13 -3369 2000 131 13 -2000 91 7 -2621 0
21 -12 -752 2000 -59 4 0 231 2 -587 0
-7 34 -202 0 -7 32 -2000 -17 26 -155 0
-37 24 -1112 0 13 22 0 133 17 -863 0
583 -29 -844 0 3 -27 0 43 -16 -659 0
                      1
-954
-303 -148 -973 4000 -33 -135 0 -103 -115 -758 0
37 -39 -132 -1000 17 -44 0 7 -38 -101 0
-196 10 1109 0 34 10 0 54 5 866 0
50 6 4505 6000 50 9 0 30 11 3508 0
107 8 -663 -8000 -63 4 0 -123 -4 -517 0
-600 47 1362 0 370 46 0 210 37 1060 0
246 -38 3118 0 -64 -43 0 -154 -16 2430 0
-102 -73 5282 0 -62 -82 0 -22 -62 4115 0
28 -23 -725 0 8 -16 0 8 -13 -565 1000
16 -53 285 0 76 -59 0 56 -49 222 0
335 -13 1640 -1000 -115 -18 1000 -55 -9 1276 0
527 43 -120 -1000 27 25 0 -83 19 -91 0
35 -28 427 0 25 -26 1000 -65 -20 332 0
-34 -12 1958 -1000 16 -17 0 -94 -11 1524 1000    7
-377 -36 7330 0 93 -25 0 183 -20 5704 0
                      2
487
263 134 32 -2000 33 122 0 43 97 26 0
-62 6 1000 2000 8 9 0 -2 2 777 0
-69 -28 -587 0 -19 -29 0 -49 -24 -458 0
-259 -87 247 -3000 1 -93 0 -89 -80 192 0
-28 -56 3320 4000 32 -54 0 162 -38 2588 0
621 -62 -1380 0 141 -58 0 -99 -56 -1072 0
-263 -4 -723 0 -73 5 0 207 -16 -562 0
258 7 -5168 0 68 25 0 318 15 -4027 0
151 4 995 0 1 0 1000 -19 -5 776 0
-142 69 -1916 0 -142 65 0 48 46 -1490 0
-311 6 1522 0 -1 9 0 -51 2 1183 0
-492 -57 4029 0 38 -47 0 -202 -37 3133 0
18 6 -203 0 -12 9 -1000 108 3 -159 0
-1 0 -813 2000 9 6 0 49 0 -636 -2000
700 74 -6257 0 -130 58 0 30 42 -4868 0
                      3
404
-72 -124 1632 0 -32 -122 0 28 -89 1271 0
-58 -14 -2502 -1000 -18 -15 0 -8 -2 -1949 0
176 17 -262 0 6 10 0 46 15 -203 0
319 75 -3684 0 9 79 0 229 68 -2869 0
-211 118 -3409 0 39 124 0 19 100 -2657 0
-58 32 -379 0 -428 28 0 -268 42 -300 0
522 9 -2017 0 132 -4 0 -138 17 -1575 0
-22 41 -1493 0 -12 16 0 -182 21 -1163 0
-77 0 -1842 0 -7 -3 -2000 3 6 -1437 0
164 -53 1737 0 94 -42 0 -156 -24 1351 0
255 -5 -1694 0 35 -6 0 15 -2 -1318 0
157 47 -5496 0 -43 41 0 237 33 -4276 0
12 14 -348 1000 -48 10 2000 12 14 -270 0
143 -5 -5 -1000 -7 -8 0 43 1 1 1000
-714 -37 -4775 0 76 -34 0 -334 -26 -3714 0
                      4
-179
-64 88 -3221 0 36 84 0 -4 58 -2511 0
129 68 780 -1000 9 64 0 -1 47 607 0
122 28 626 0 -18 36 0 -38 23 486 0
-148 -37 4283 1000 -98 -46 0 -158 -37 3337 0
141 -87 -1867 -2000 -9 -99 0 -119 -79 -1456 0
-321 -4 3447 0 279 -12 0 589 -21 2690 0
-595 5 3277 0 5 7 0 165 -8 2557 0
-117 47 5118 0 -7 64 0 -147 39 3988 0
-209 16 662 0 11 14 1000 11 9 519 0
-19 22 -148 0 -29 7 0 51 2 -117 0
-254 39 87 0 -14 38 -1000 56 29 69 0
64 -28 4034 0 -6 -21 0 -36 -16 3140 0
-65 -19 861 -2000 45 -15 -1000 -145 -16 669 0
-104 13 245 0 -54 15 0 -124 8 187 0
264 -15 10850 0 -66 -14 0 224 -6 8439 0
                      5
-91
232 -16 1734 0 -8 -9 0 2 0 1353 0
-111 -86 2570 2000 -11 -78 0 -1 -64 2006 0
-213 -36 -1038 0 17 -39 0 7 -31 -809 0
-2 47 -5282 -2000 118 56 0 -2 47 -4116 0
-33 -2 4835 4000 -3 12 0 -23 5 3770 0
178 -36 -2942 0 -322 -28 0 -432 -9 -2296 0
175 -17 -1813 0 -185 -14 0 5 -3 -1414 0
89 -138 -2547 0 -121 -141 0 189 -104 -1984 0
171 -18 606 0 -9 -11 0 -29 -11 469 0
-11 15 -1507 0 59 24 0 129 17 -1170 0
294 -56 -449 0 64 -54 2000 24 -43 -349 0
-135 4 -3446 0 5 -3 0 -105 -5 -2683 0
-92 21 -1404 1000 -2 13 1000 88 12 -1090 0
-80 -5 -654 2000 70 -6 0 100 -6 -509 0    8
234 9 -9030 0 144 31 0 124 17 -7022 0
                      6
-91
-398 -13 2468 0 -28 -12 0 -28 -14 1923 0
74 55 -2583 -1000 24 50 0 14 40 -2016 0
103 -9 1973 0 3 -6 0 -7 -3 1539 0
-64 -109 6626 1000 -54 -117 0 -34 -94 5162 0
158 -2 -2813 -2000 -2 -7 0 28 -2 -2194 0
117 80 -224 0 317 89 0 167 55 -171 0
82 30 -1465 0 82 33 0 -128 15 -1143 0
-113 79 -134 0 167 79 0 -153 60 -106 0
54 23 163 0 4 22 0 44 19 128 0
60 -41 821 0 -40 -40 0 -110 -32 638 0
-37 27 1117 0 -97 27 -1000 -97 22 867 0
240 1 2555 0 50 6 -1000 80 8 1990 0
304 -20 2397 0 -16 -14 -2000 34 -11 1862 0
165 -7 481 -4000 -45 -8 0 5 -4 378 0
-157 22 8619 0 -227 -3 0 -127 1 6701 0
                      7
-562
366 -13 -4011 0 26 -16 0 6 -12 -3127 0
5 -30 902 -1000 -35 -30 0 -5 -20 703 0
-218 62 -1788 0 12 63 0 32 50 -1394 0
261 184 -6635 0 61 198 0 81 153 -5168 0
-133 80 788 0 -53 71 0 137 57 614 0
-269 -35 2423 0 -49 -51 0 111 -37 1886 0
-25 -40 4050 0 65 -35 0 25 -17 3156 0
-84 20 -332 0 -24 17 0 186 14 -258 0
2 -28 -329 0 -8 -32 0 -18 -26 -256 0
-171 63 -346 0 -21 57 0 9 49 -270 0
-212 0 -715 0 58 -2 0 18 0 -554 0
-220 41 -700 1000 -70 33 2000 60 26 -547 0
-221 20 -2705 0 19 19 1000 -31 16 -2103 0
-133 19 -51 2000 47 22 0 -63 16 -44 0
128 29 -7094 0 218 29 0 -62 26 -5515 0
                      8
705
-138 -2 1167 0 -28 1 0 -18 4 912 0
-91 39 -936 2000 29 40 0 9 26 -728 0
229 -65 153 0 -21 -73 0 -11 -62 119 0
-265 -187 7479 -2000 -105 -195 0 -75 -156 5827 0    6
154 -121 718 1000 34 -108 0 -126 -91 561 0
107 -48 -4548 0 -13 -51 0 -13 -30 -3543 0
-184 37 -3204 0 6 36 0 -144 17 -2493 0
372 -16 528 0 -48 -14 0 -58 -12 412 0
-101 12 -349 0 9 12 -1000 -11 7 -272 -1000
-89 -71 2044 0 21 -67 0 -49 -55 1592 0
200 -2 313 0 -50 1 0 100 -2 241 0
-20 -55 -581 -2000 60 -43 -1000 -60 -37 -450 0
20 -26 1546 0 -20 -21 -1000 0 -20 1203 0
40 -24 -274 0 -50 -26 0 30 -23 -211 0
124 -97 2978 0 4 -95 0 124 -83 2316 0
                      9
86
95 50 4460 0 35 39 0 45 29 3472 0
203 -64 1457 -1000 -7 -63 0 -27 -46 1134 0
-100 35 1136 0 10 39 0 0 34 886 0
124 124 -8788 4000 44 121 0 154 102 -6849 0
-331 71 -1909 -2000 -21 64 0 -41 57 -1488 0
242 84 4008 0 22 99 0 -548 54 3122 0
244 -40 2834 -2000 -96 -47 0 194 -28 2204 0
-446 -20 1081 0 44 -16 0 -86 -17 842 0
44 8 965 0 4 13 2000 14 15 752 2000
463 63 -2523 0 -47 60 0 63 47 -1966 0
-107 3 353 0 33 -2 0 -167 2 277 0
114 15 1063 1000 -86 13 0 -26 11 826 0
80 23 -258 -1000 0 13 2000 -40 13 -202 0
29 7 978 -2000 29 9 0 9 12 761 0    7
-389 84 -91 0 -229 84 0 -219 75 -73 0
                    5 0
-650
-390 -20 -8866 0 -30 -8 0 -40 -7 -6907 0
-186 65 -697 1000 -26 64 0 24 51 -541 0
198 -43 -514 0 -2 -36 0 28 -27 -401 0
44 -75 7233 -2000 34 -66 0 -226 -56 5637 0
148 -7 2180 1000 38 -11 0 148 -10 1699 0
-121 -46 -1832 0 -241 -60 0 559 -22 -1428 0
-309 45 -6194 4000 161 52 0 -9 42 -4825 0
470 7 -2006 0 30 -5 0 80 10 -1564 0
32 -13 -1653 0 -18 -18 -1000 -18 -16 -1287 -1000
-339 -60 1738 0 1 -55 0 111 -44 1356 0
-123 -11 -868 0 -13 -8 0 57 -9 -677 0
-15 -24 -1805 0 75 -37 0 -15 -28 -1404 0
-174 -14 11 2000 6 -7 -1000 46 -5 9 0
-53 -3 -154 4000 -3 -7 0 37 -7 -122 0
-82 -66 -2368 0 198 -40 0 248 -37 -1840 0
                      1
476
381 -42 7908 0 11 -45 0 21 -36 6163 0
31 -34 -1087 -2000 41 -34 0 1 -29 -850 0
-203 56 -819 0 -33 46 0 -83 36 -638 0
-77 35 -6492 0 -37 20 0 123 15 -5058 0
72 18 -2193 0 -18 24 0 -158 20 -1711 0
-159 -14 2485 0 71 8 0 -289 -3 1940 0
456 -46 5906 -2000 -184 -54 0 -124 -48 4603 0
-772 27 582 0 -82 38 0 -32 21 456 0
-93 9 1518 0 17 12 0 7 9 1180 0
-13 55 -2791 0 117 46 0 -183 37 -2173 0
236 0 -218 0 86 0 1000 116 -2 -169 0
96 65 3344 0 -34 81 0 16 64 2602 0
175 7 -636 -1000 -5 3 0 55 1 -494 0
91 10 -2673 -2000 -39 13 0 -19 9 -2076 0
-270 25 3145 0 -50 -13 0 -130 -7 2446 0
                      2
-41
59 50 -4662 0 19 50 0 -21 39 -3634 0
-18 22 1612 1000 -38 17 0 -18 15 1260 0
-51 -35 682 0 69 -36 0 59 -29 530 0
-63 -5 8260 0 47 8 0 -93 10 6434 0
224 -70 1396 2000 4 -68 0 124 -60 1090 0
38 34 -3977 0 458 11 0 18 17 -3104 0
-273 70 -1921 0 227 66 0 117 57 -1498 0
663 -51 1454 0 43 -57 0 -37 -52 1129 0
120 -16 -1572 1000 -20 -17 0 10 -14 -1223 0
-115 -50 4749 0 -125 -39 0 165 -31 3693 0
-83 21 2467 0 -93 22 -2000 -63 25 1919 0
-17 -38 -2797 0 23 -46 0 93 -37 -2177 0
-140 9 1472 0 30 11 0 -140 9 1145 0
-51 -3 3718 0 69 -5 0 -71 -2 2890 0
739 45 -1564 0 -1 64 0 9 53 -1216 0
                      3
-450
-233 -53 2603 0 -13 -56 0 -3 -42 2029 0
69 -21 -1039 2000 29 -12 0 19 -10 -814 0
97 26 27 0 -53 38 0 -23 30 23 0
137 7 -6358 0 -53 6 0 107 -1 -4951 0
-551 136 -885 -4000 -31 130 0 -21 112 -690 0
-181 -66 6676 0 -321 -48 0 219 -64 5206 0
-59 -97 1453 0 -219 -86 0 11 -71 1133 0
77 36 -696 0 -223 45 0 127 47 -539 0
-37 39 2478 -2000 23 35 0 3 30 1931 0
358 48 -3919 0 108 41 0 -142 34 -3047 0
-64 -28 -1426 0 -4 -28 1000 -44 -32 -1108 0
-602 -36 1667 0 8 -34 0 -162 -29 1297 0
175 -29 -1592 0 -35 -25 0 215 -22 -1238 0
-63 7 -1736 0 -53 8 0 37 6 -1350 0
-170 28 -1738 0 -90 18 0 -90 8 -1353 0
                      4
930
248 84 -2365 0 -2 81 0 68 64 -1843 0
-105 -11 2097 -4000 -5 -12 -1000 -15 -12 1637 0
16 -17 -204 0 6 -25 0 46 -23 -159 0
-44 -8 2066 0 46 -16 0 56 -9 1608 0
294 -177 2365 2000 64 -168 0 -136 -143 1842 0
162 116 -9622 0 -108 88 0 -68 95 -7500 0
232 102 -3047 0 -38 95 0 -98 79 -2375 0
-293 -11 -2906 0 257 -14 0 -63 -16 -2265 0
-162 -38 -1847 1000 -2 -30 1000 -12 -28 -1439 0
-160 -22 1383 0 -110 -25 0 20 -20 1076 0
128 40 -2881 0 28 38 0 8 37 -2243 0
930 99 -2970 0 -60 89 0 0 76 -2309 0
-43 34 262 0 27 27 0 -283 25 201 0
-5 -11 -467 0 25 -11 0 15 -14 -363 0
-65 -149 4483 0 65 -138 0 325 -108 3487 0
                      5
-386
-219 -103 5165 2000 -9 -92 0 -89 -77 4024 0    7
135 30 -3096 2000 -15 24 2000 5 23 -2414 0
2 -10 148 0 -18 -9 0 -38 -2 113 0
-30 -5 -538 0 -60 5 0 -150 9 -419 0
36 126 -3120 0 6 116 0 176 97 -2430 0
130 -124 7417 0 -20 -89 0 0 -84 5781 0
-12 -113 5235 0 208 -109 0 18 -96 4079 0
-62 -12 8992 0 -2 -20 0 -202 -10 7006 0
193 15 -745 1000 -7 10 -2000 3 11 -582 1000
-64 -16 -791 0 106 -5 0 156 -6 -617 0
-182 -39 3269 0 -42 -42 0 -22 -38 2545 0
-367 -121 2458 0 13 -102 0 143 -85 1911 0
-73 -18 1739 1000 -13 -16 0 107 -15 1356 0
107 -10 1102 0 -13 -8 0 27 0 857 0
130 104 -3842 0 60 98 0 -280 79 -2988 0
                      6
-56
-21 72 -7092 -4000 9 64 0 69 53 -5526 0
-63 -7 940 0 27 -5 -1000 -23 -7 734 0
205 10 360 0 65 6 0 -15 2 284 0
-119 17 -395 4000 11 7 0 101 -2 -308 0    7
-215 -34 -41 -2000 -135 -30 0 -15 -25 -33 0
8 87 -2218 0 138 70 0 -2 72 -1728 0
-399 115 -8419 0 -159 114 0 31 95 -6558 0
279 16 -12741 0 9 29 0 279 13 -9928 0
-57 -31 3023 -2000 3 -29 1000 3 -22 2358 -2000
32 39 576 0 -38 29 0 -138 23 451 0
125 -1 22 0 65 6 0 85 9 15 0
-69 81 -1392 -1000 31 66 0 -59 54 -1084 0
4 1 -2494 -2000 -6 4 0 84 5 -1941 0
54 47 -1289 0 44 37 0 -36 28 -1003 0
-579 -6 2525 0 -9 -5 0 -119 -1 1965 0
                      7
-56
255 -10 5712 2000 15 -9 0 -55 -2 4452 0
20 -21 2144 0 -30 -16 0 50 -11 1669 0
-416 11 -1161 0 -46 18 0 34 14 -908 0
129 -33 1550 -8000 -1 -27 0 -51 -16 1208 0
205 -2 4022 4000 135 -12 0 -105 2 3135 0
-35 -53 -187 0 -15 -64 0 -295 -63 -148 0
445 -69 7656 0 75 -67 0 -5 -51 5962 0
-231 48 7428 0 -41 34 0 -51 40 5788 0
86 54 -3099 1000 -24 50 -1000 -4 37 -2419 1000
4 -39 495 0 -66 -31 0 -16 -24 382 0
-220 25 -2154 0 -30 23 0 -50 16 -1675 0
-72 -15 4659 2000 38 -10 0 -22 -6 3626 0
-20 3 1352 1000 -10 -4 0 -30 -4 1051 0
-116 -74 2191 0 -56 -60 0 -56 -49 1705 0
453 -29 -2049 0 -147 -29 0 433 -29 -1595 0
                      8
-582
-348 -57 -4117 0 -38 -55 0 52 -51 -3209 0
-82 21 -2163 0 18 12 0 -42 8 -1683 0
39 -24 1525 0 -1 -25 0 -21 -18 1190 0
78 52 -524 4000 108 51 0 8 36 -408 0
8 -23 -3035 -2000 -32 -2 0 -12 -17 -2365 0
-63 59 1241 0 117 79 0 497 57 969 0
-224 6 -1377 0 -54 3 -1000 -54 1 -1070 0
196 -85 634 0 -74 -89 0 -234 -87 495 0
-150 -24 1433 0 30 -20 2000 -20 -14 1122 0
43 -2 -304 0 33 -5 0 53 -2 -235 0
448 -11 2856 0 68 -17 0 -2 -11 2222 0
-90 -18 -7419 -1000 20 -17 0 80 -20 -5771 0
-7 3 175 0 63 11 0 13 8 137 0
-29 54 -2446 0 51 48 0 101 39 -1903 0
-193 28 1198 0 157 36 0 -363 32 931 0
                      9
754
379 85 3617 0 39 83 0 -51 69 2819 0
160 -4 398 -1000 -20 2 0 0 6 307 0
170 4 -708 0 0 -1 0 30 0 -552 0
-122 -60 -593 0 -102 -52 0 -12 -45 -463 0
33 41 401 0 13 27 0 133 24 311 0
43 -92 -3075 0 -277 -103 0 -367 -72 -2397 0
-40 45 -5191 0 80 45 2000 120 37 -4045 0
-196 17 -2730 0 34 41 0 184 44 -2128 0
110 -10 -26 0 0 -9 -1000 40 -8 -24 -1000
-6 39 -626 0 74 35 0 -106 25 -487 0
-398 0 -2134 0 -98 8 0 22 4 -1660 0
205 8 4959 0 -145 9 0 -15 13 3856 0
177 -12 -358 0 -63 -12 0 -23 -10 -279 0
99 -2 1174 0 -51 -5 0 -51 -2 913 0
134 8 -339 0 24 -8 0 54 -5 -262 0
                    6 0
102
-290 -15 -4859 -1000 -30 -12 0 40 -10 -3787 0
-234 -15 1047 2000 16 -14 1000 26 -16 817 0
114 36 -1727 0 24 42 0 -36 29 -1345 0
57 47 -643 0 -43 35 0 127 33 -499 0
-121 -39 -2010 0 -11 -37 0 -101 -24 -1565 0
227 104 3269 0 207 114 0 207 90 2547 0
267 -64 5895 0 -73 -61 -1000 -43 -50 4591 0
-222 58 465 0 58 36 0 158 25 362 0
8 0 -464 0 -22 -6 -1000 -22 -5 -361 2000            6
101 -26 -60 1000 -49 -23 0 201 -18 -47 0
151 -10 581 0 31 -8 0 -19 -9 452 0
13 -10 -659 0 83 -15 0 -67 -14 -511 0
-169 4 -487 0 21 2 0 31 3 -378 0
-86 -20 -706 0 14 -15 0 -36 -16 -548 0
498 -20 203 0 -92 -12 0 148 -12 157 0
                      1
-840
182 -100 6380 2000 22 -98 0 -28 -80 4971 0
219 41 -2533 -1000 9 37 -2000 -11 30 -1973 0
-160 -29 4124 0 -10 -28 0 10 -21 3212 0
64 -45 2853 0 104 -47 0 -96 -31 2220 0
-14 69 2917 0 -24 76 0 46 54 2273 0
-349 -84 -3109 0 -269 -94 0 -159 -86 -2421 0
-358 27 -773 0 32 27 0 -78 25 -600 0
19 -85 1051 0 -31 -71 0 -231 -56 819 0
-66 9 427 2000 24 16 2000 4 13 334 -1000
-256 11 2247 -2000 -6 13 0 -196 12 1749 0
14 18 663 0 -26 8 0 -86 12 516 0
-7 57 -2739 0 23 60 0 -37 46 -2133 0
-17 17 415 0 -17 13 0 -37 8 321 0
-12 5 1872 0 38 2 0 48 3 1455 0
-1079 -65 1201 0 91 -51 0 -59 -38 936 0
                      2
1037
-211 116 -4785 -1000 9 108 0 39 91 -3726 0
-47 -52 2180 1000 -27 -48 1000 13 -36 1698 0
-4 -1 -3438 0 -34 -12 0 16 -8 -2677 0
-183 62 -3986 0 -13 74 0 -63 53 -3103 0
167 -111 377 0 37 -117 0 -13 -87 294 0
-48 63 4339 0 502 63 0 -168 68 3380 0
522 3 -517 0 122 -3 0 202 -3 -404 0
687 101 -420 0 -33 96 0 127 78 -327 0
55 6 -410 -4000 -15 4 0 -15 4 -320 0            7
-11 -28 -3133 1000 -51 -29 0 -21 -24 -2440 0
-26 -21 -1368 0 24 -14 0 114 -14 -1066 0
-154 -110 4896 0 -54 -105 0 146 -81 3811 0
88 -39 967 0 38 -36 0 -52 -25 753 0
230 -12 -1629 0 -80 -10 0 0 -7 -1268 0
826 145 -6423 0 -84 135 0 -94 104 -4999 0
                      3
-587
77 -3 -174 0 -33 -2 0 -53 -2 -139 0
-94 41 -497 -2000 26 41 0 -14 29 -386 0
-4 -34 2267 0 36 -22 0 -34 -17 1765 0
100 -41 3047 0 -110 -59 0 40 -45 2372 0
-281 89 -2865 0 -81 88 0 39 66 -2233 0
-43 -28 -5430 0 -303 -24 0 467 -28 -4232 0
-456 10 -4806 -1000 -226 17 0 -326 14 -3745 0    5
-347 -93 -49 0 53 -99 0 -47 -86 -37 0
-198 -5 351 2000 12 -7 -2000 32 -7 272 0
390 20 2682 0 70 19 0 210 16 2091 0
-2 33 1262 1000 28 24 0 18 20 985 0
227 108 -5072 0 67 98 0 -253 79 -3945 0
-181 46 -1861 0 -51 47 0 69 35 -1447 0
-438 36 -477 0 62 34 0 -18 27 -370 0
-375 -125 11050 0 -145 -131 0 185 -105 8598 0
                      4
70
106 -59 1450 0 6 -55 0 26 -50 1132 0
120 -27 99 1000 0 -30 0 -20 -19 75 0
6 99 -5202 0 6 94 0 56 76 -4054 0
-7 -3 -1045 0 163 13 0 -17 5 -812 0
91 -8 1669 0 161 -11 0 -49 -8 1300 0
636 -30 4709 0 -54 -25 0 -144 -23 3670 0
78 -28 7201 2000 138 -31 0 348 -35 5612 0
-79 56 -986 0 1 63 0 71 61 -770 0
314 -12 172 0 -16 -12 1000 -36 -9 136 0
-306 19 -2455 0 -86 17 0 -116 13 -1915 0
34 -20 -1047 -2000 24 -8 0 -36 -9 -817 0
-462 -67 5097 0 -22 -55 0 308 -47 3961 0
188 -25 1215 -1000 38 -29 0 38 -22 945 0
422 -15 1356 0 -18 -17 0 82 -13 1056 0
169 57 -6945 0 149 68 0 -161 56 -5405 0
                      5
-621
-12 -1 4331 1000 18 1 0 8 5 3375 0
-59 24 -407 -1000 -9 22 0 51 15 -316 0
19 -85 7748 -3000 -1 -88 0 -51 -74 6039 0
22 30 -646 0 -138 26 0 2 25 -506 0
82 -12 84 0 -168 -9 0 -28 -5 66 0
-945 66 648 0 135 58 0 -205 50 506 0
-119 37 -3056 -1000 -179 32 0 -229 38 -2381 0
-244 -9 1503 0 -114 -13 0 -104 -15 1171 0
-149 30 -471 0 11 31 -1000 31 26 -368 0            6
80 3 474 0 120 8 0 20 6 372 0
-85 1 685 1000 -55 -3 0 75 2 533 0
637 58 -5273 1000 17 45 0 -233 39 -4097 0
56 26 -258 2000 -14 32 0 -134 25 -201 0
-184 0 -423 1000 -4 8 0 -104 3 -331 -1000    8
82 -33 1295 0 102 -60 0 -88 -45 1010 0
                      6
1280
-115 19 -6645 -2000 -5 18 0 -25 16 -5180 0
69 -42 643 2000 -1 -34 0 -61 -29 502 0
13 32 -6993 6000 -27 36 0 23 31 -5450 0
-58 -38 1227 0 112 -32 0 22 -25 958 0
123 -36 404 0 73 -29 0 53 -26 315 0
838 -36 -8443 0 -52 -39 0 198 -21 -6581 0
202 -13 -1512 0 272 -8 0 52 -13 -1179 0
463 -43 443 0 143 -38 0 -47 -33 346 0
-75 -43 10 0 5 -39 2000 -35 -35 9 0
64 -52 1600 0 4 -54 0 4 -44 1244 0
38 -24 3 0 -42 -22 0 -152 -23 4 -1000                  6
-503 -42 3653 -2000 -83 -34 0 177 -31 2838 0
-172 -46 309 -1000 -22 -49 0 148 -40 242 0
-30 -40 -117 -2000 10 -45 0 50 -34 -90 2000
-92 97 -5869 0 -102 122 0 198 94 -4567 0
                      7
-688
92 50 2268 1000 -8 43 0 22 33 1770 0
-148 53 -812 -1000 2 44 0 52 39 -635 0
77 -15 5003 -3000 27 -20 0 -23 -16 3898 0
73 28 -622 0 -117 21 0 53 14 -485 0
-86 21 -1114 0 -6 15 0 -36 16 -867 0
-607 -21 9697 0 -97 -10 0 143 -29 7558 0
106 -7 1984 0 -84 -3 0 56 6 1546 0
-308 123 -5010 0 -118 117 0 -8 99 -3903 0
136 41 682 2000 -4 33 -1000 36 32 529 0    8
-96 39 -199 0 -86 37 0 54 31 -155 0
10 49 299 0 40 44 0 60 40 231 2000
345 7 -2102 1000 75 5 0 -145 9 -1634 0
175 44 -423 0 35 42 0 -105 36 -332 0
83 74 -459 1000 23 70 0 3 59 -357 -1000
-61 -92 7897 0 9 -102 0 -71 -80 6143 0
                      8
753
130 -76 47 0 10 -68 0 0 -58 35 0
84 -20 845 -3000 -6 -16 0 -26 -16 660 0    6
-178 6 271 0 -18 14 0 32 10 213 0
-75 -16 -105 1000 95 -11 0 -45 -14 -82 0
519 6 1888 -1000 29 5 0 49 -1 1468 0
706 18 -4151 0 -144 9 0 -154 20 -3235 0
-11 -9 -223 0 -161 -20 0 -201 -28 -174 0
359 -193 9594 0 149 -187 0 149 -161 7475 0
-40 -26 -938 -4000 -30 -20 1000 -10 -21 -728 0            7
-220 -8 -1787 0 50 -6 0 -260 -4 -1389 0
106 -43 -1031 0 -4 -43 0 16 -38 -802 -1000
62 -13 1856 0 -8 -12 0 122 -15 1445 0
-225 -29 200 0 -15 -27 0 -15 -25 157 0
-36 -68 1001 0 -46 -59 0 -56 -52 778 0
-415 -11 -248 0 5 6 0 85 1 -192 0
                      9
-938
-88 17 1560 0 -18 16 0 -8 18 1216 0
-9 -27 -949 6000 1 -26 0 11 -18 -739 0
115 19 -4587 0 5 14 0 -15 12 -3576 0
127 16 -136 -2000 -3 6 0 -43 15 -106 0
-773 61 -5243 2000 -43 61 0 -33 50 -4082 0
-748 31 233 -1000 482 27 0 -288 25 181 0    5
-347 3 226 0 83 16 0 363 18 176 0
-478 150 -7624 0 -198 141 0 22 129 -5942 0
-161 9 224 2000 39 6 -2000 -1 8 173 0
317 1 1652 -1000 -23 -3 0 247 -4 1283 0
-371 35 249 0 69 40 0 -11 36 195 0
-206 27 -1926 0 -16 27 0 -56 25 -1500 0
205 17 -732 0 15 17 0 135 16 -569 0
-17 48 -1442 0 13 41 0 103 37 -1121 0
1322 20 -2578 0 62 -6 0 -98 0 -2006 0
                    7 0
-102
-360 12 -968 0 20 7 0 -10 3 -756 0
-43 29 1524 -3000 7 25 0 -23 19 1186 0
-2 -63 4487 0 8 -60 0 8 -48 3497 -1000                  5
-129 -24 736 1000 -99 -15 0 71 -14 573 0
-240 -189 8482 -1000 -30 -188 0 -20 -146 6607 0
289 -52 720 2000 -251 -32 0 69 -45 561 0
279 2 -1705 0 169 -2 0 -241 3 -1328 0
315 -72 2752 0 165 -61 0 -225 -55 2146 0
148 -22 864 -1000 -22 -21 1000 -22 -17 673 0    7
-62 5 -734 2000 8 3 0 -62 5 -570 0
575 -54 1190 0 -105 -56 0 -25 -48 924 0
-123 -35 1793 0 17 -39 0 -123 -32 1395 0
-125 -23 1182 0 -15 -23 0 -45 -18 918 0
29 -45 2490 0 -1 -43 0 -151 -37 1936 0
-774 48 -927 0 -154 63 0 -104 49 -721 0
                      1
133
465 49 -3992 0 25 51 0 35 41 -3107 0
-31 3 -1774 1000 -11 7 0 19 3 -1381 0    7
30 82 -4420 0 -20 76 0 -20 62 -3444 2000
96 17 -138 0 -4 16 0 -64 10 -106 0
755 329 -9912 0 125 323 0 75 258 -7722 0
-25 29 96 -1000 -235 15 0 155 27 76 0
-189 38 697 0 -129 33 0 -59 21 543 0
-156 45 -3101 0 -46 33 0 214 22 -2417 0
79 55 -1268 2000 19 55 0 39 42 -988 0
-200 -10 83 -1000 -10 -4 0 70 -7 65 0
-104 62 -1046 0 116 58 0 -14 49 -813 0
-37 38 -5 0 -17 34 0 203 29 -2 0
98 36 -895 0 -2 38 0 -92 29 -694 0
-7 44 -3021 0 43 45 0 163 36 -2349 0
-24 -69 2619 0 156 -74 0 286 -60 2036 0
                      2
544
-320 -109 6920 0 -50 -106 0 -20 -83 5389 0
217 -38 1989 -2000 7 -41 0 -3 -28 1549 0
-106 -50 3574 0 4 -44 0 4 -36 2784 -1000
-203 -5 -459 -1000 227 -7 0 37 -5 -359 0
-482 -364 13352 -4000 -92 -356 0 -82 -289 10403 0    6
344 -7 -2093 0 664 -4 0 34 3 -1632 0
244 -61 850 0 74 -51 0 184 -42 664 0
193 11 3315 0 -87 21 0 -117 18 2583 0
-64 -70 1099 -1000 -14 -68 0 -44 -53 857 0
137 -1 201 0 27 4 0 7 3 157 0
-450 -35 799 0 -100 -34 0 130 -29 623 0
287 -7 -2329 0 -23 8 0 -123 4 -1814 0
-90 -41 787 0 10 -44 0 90 -34 611 0
-36 -28 2066 0 -16 -32 0 -116 -24 1607 0
-598 59 -1985 0 -108 71 0 -328 60 -1542 0
                      3
-629
165 86 -4411 0 15 86 0 15 65 -3436 0
-77 67 -3176 1000 3 71 0 3 54 -2474 0
-77 18 -2065 -2000 13 13 0 33 9 -1608 0
211 10 -1588 2000 -199 14 0 -69 6 -1238 0
203 243 -15378 8000 -17 245 0 33 196 -11982 0
-739 1 1772 0 -689 -11 0 151 -14 1380 0
-104 30 1370 0 -264 17 0 -154 20 1064 0
-127 -65 -1173 0 193 -67 0 53 -50 -913 0
-146 61 -1142 -1000 -6 56 0 64 44 -890 0
158 28 -420 0 -52 16 0 -182 16 -329 0
370 20 -2033 0 50 23 0 -70 16 -1583 0
26 -9 1894 0 26 -22 0 166 -18 1475 0
-4 45 -1243 0 -4 45 0 -74 35 -967 0
87 23 -1350 0 -43 27 0 57 19 -1051 0
485 -58 286 0 25 -75 0 115 -64 223 0
                      4
498
19 -6 1700 0 -1 -11 0 -41 -4 1326 0
-194 -43 2787 2000 -4 -45 0 6 -36 2171 0
339 33 1795 4000 9 36 0 -11 32 1398 0
-78 -12 4779 -1000 32 -19 0 152 -6 3725 0
-40 -110 9768 -4000 -20 -116 0 0 -89 7610 0
440 15 -1213 0 190 28 0 -70 13 -944 0
-102 11 -1714 0 178 20 0 208 6 -1333 0
25 60 1677 0 -105 58 0 -35 42 1306 0
174 -28 2049 2000 24 -24 0 -76 -18 1596 1000
-223 -28 670 0 27 -15 0 57 -12 523 0
-328 -5 2109 0 -8 -6 0 -8 2 1641 0
-65 1 864 1000 15 13 0 -205 12 671 0
49 -40 1949 0 -11 -38 0 19 -28 1515 0
-103 -6 1305 0 27 -5 0 7 0 1017 0
432 25 3797 0 12 37 0 192 32 2950 0
                      5
-367
-37 -42 -1939 0 -7 -35 0 13 -32 -1513 0
185 -6 -1051 -4000 -5 -6 0 -15 -5 -820 0
-236 -91 -723 -2000 -26 -87 0 -36 -75 -563 0
138 -3 -4237 0 38 -5 0 -152 -7 -3301 0
-98 78 -1445 0 122 78 0 -38 60 -1124 0
340 -26 4879 0 110 -28 0 -10 -22 3802 0
66 -6 -3834 0 56 -10 0 -234 5 -2988 0
-120 -65 -2457 0 -120 -62 0 -40 -46 -1916 0
-39 -4 -2796 -1000 -19 -4 0 41 -4 -2178 -2000
243 -13 68 0 -7 -28 0 73 -25 52 0
342 -26 -195 0 -48 -27 0 -78 -29 -152 0
-413 -13 -811 -2000 7 -26 0 -3 -20 -631 0
-13 18 -1600 0 17 16 0 47 9 -1242 0
125 -38 -638 0 -35 -41 0 -45 -37 -499 0
-986 -28 -6851 0 -6 -19 0 -206 -16 -5325 0
                      6
994
37 1 2249 0 37 -4 0 37 1 1753 0
-137 -16 1250 2000 3 -15 0 13 -11 976 0
45 44 338 0 15 34 -1000 15 32 263 0            5
-314 11 543 -2000 -94 22 0 56 18 422 -1000
170 -88 -2550 3000 -100 -85 0 50 -70 -1989 0
-359 -8 -7893 0 -79 -17 0 -479 9 -6151 0
283 -64 8195 0 -87 -71 0 73 -65 6384 0
225 86 -753 0 55 79 0 195 58 -584 0
-63 0 1927 -1000 7 -5 0 7 -4 1501 1000
-180 6 -1201 0 0 23 0 40 20 -934 0
-38 20 -1368 0 52 19 0 132 19 -1065 0
571 8 -2833 1000 -49 15 0 131 9 -2202 0
-66 -20 425 -1000 -46 -16 0 34 -12 329 0
-129 38 -46 0 61 38 0 81 33 -33 0
861 75 6456 0 91 48 0 91 39 5018 0
                      7
-978
55 51 -875 0 -45 53 0 -45 37 -681 0
198 45 -1924 0 18 44 -1000 -2 34 -1500 0
89 45 -2168 0 -11 56 2000 9 43 -1688 0
263 -42 1975 4000 73 -53 -1000 23 -46 1539 2000
-149 20 755 -6000 61 24 0 21 22 590 0
61 54 3931 0 -229 72 0 671 28 3064 0
-564 103 -6168 0 16 116 0 -24 97 -4804 0
-274 -115 6168 0 156 -95 0 -164 -75 4805 0
55 19 -232 2000 -5 24 0 -15 21 -180 0
145 38 823 0 -5 21 0 -65 20 641 0
-209 -2 1583 0 -19 5 0 -109 6 1233 0
-369 21 3715 0 1 19 0 -119 19 2887 0
171 25 161 2000 61 19 -1000 -119 18 125 0
-52 -18 402 0 -42 -16 0 -102 -13 310 0
-25 -31 -6080 0 -115 -20 0 25 -18 -4726 0
                      8
-79
-230 -30 -752 0 30 -33 0 40 -23 -588 0
-132 -20 2108 0 -22 -22 2000 -22 -16 1643 0
-204 -63 2697 0 36 -63 -1000 -14 -51 2100 0
-28 82 -1767 -2000 22 85 2000 2 76 -1376 -1000
127 48 4710 3000 -83 41 0 -33 31 3669 0
-62 -55 2237 0 378 -60 0 -252 -32 1742 0
458 -72 2255 2000 108 -75 0 148 -66 1757 0    6
191 135 -8492 -3000 11 115 0 111 95 -6617 0    5
48 -16 -904 -1000 8 -13 0 8 -13 -705 -1000
-219 -29 -645 0 51 -19 0 -29 -20 -503 0
107 21 -978 0 -13 15 0 27 8 -761 0
361 -24 84 0 91 -23 0 161 -21 68 0
-105 12 -517 -1000 -35 18 2000 5 10 -401 0
149 35 -442 0 19 33 0 39 26 -342 0
127 -43 3001 0 -53 -33 0 -103 -24 2332 0
                      9
196
269 -6 1499 0 -21 -6 0 -31 -8 1171 0
28 9 -3058 0 18 16 -1000 -2 10 -2383 0
98 58 -2267 0 -62 45 0 48 39 -1767 0
30 -59 -256 0 -20 -54 -1000 -140 -47 -200 0
33 -21 -7614 0 3 -24 0 -7 -17 -5932 0
-271 18 -3207 0 -41 11 0 -51 11 -2499 0
28 74 -2107 -4000 -122 63 0 -202 53 -1643 0
-397 -121 7000 6000 -287 -118 0 -17 -91 5453 0
-91 -2 1217 -2000 -21 -9 0 -31 -7 948 2000
108 -6 1753 0 -42 1 0 18 -2 1364 0
-38 -40 -15 0 32 -36 0 52 -31 -13 0
-462 -7 -3105 0 -142 -9 0 -212 -4 -2417 0
-17 -48 927 0 3 -54 0 43 -39 720 0
10 -42 25 0 -10 -38 0 10 -34 19 0
-941 112 -1481 0 229 98 0 9 74 -1150 0
                    8 0
388
-277 24 -2652 -1000 3 26 0 23 27 -2069 0
25 -8 2685 0 -25 -17 0 45 -12 2091 0
-61 -56 3130 0 49 -42 0 -41 -37 2441 0
-214 37 871 -1000 -74 32 0 256 16 678 0
-133 -21 5548 2000 97 -12 0 -13 -12 4323 0    7
694 35 -371 0 -56 34 0 -326 22 -289 0
-282 -66 2141 2000 -102 -54 0 218 -40 1670 0
758 124 -4712 -3000 218 120 0 -342 92 -3669 0
9 16 -1484 4000 29 17 -1000 59 13 -1156 -1000            6
-103 19 -1218 0 -3 -4 0 57 3 -946 0
253 30 905 0 13 22 0 -27 24 706 0
423 50 809 0 93 58 0 183 40 630 0
9 64 -1015 0 29 65 -2000 79 51 -789 0
-71 25 -387 0 -31 20 1000 -31 23 -301 0            8
1352 -156 6060 0 -248 -149 0 -18 -113 4711 0
                      1
-1163
107 -31 4201 2000 -3 -33 0 -13 -34 3275 0
-103 2 -210 0 27 6 0 -33 5 -162 0
279 37 -2028 0 -11 28 0 -1 25 -1582 0
348 -16 -455 2000 128 -14 0 -52 -3 -353 0
144 65 -3017 -4000 -26 64 0 94 52 -2353 0
-588 -47 3343 0 72 -48 0 342 -34 2607 0
-82 -22 148 0 358 -20 0 -272 -22 112 0
-555 -116 1349 0 5 -108 0 345 -85 1049 0
155 -13 1994 -2000 -15 -6 2000 -35 -3 1554 0
194 -1 414 0 14 14 0 -106 9 320 0
-279 9 -1445 0 -9 15 0 11 8 -1125 0
-191 -47 239 0 -41 -54 0 -31 -38 187 0
32 -37 491 0 12 -33 1000 -118 -29 382 0
43 16 284 -1000 73 15 -2000 33 5 221 0    7
-2061 54 -5038 0 129 55 0 209 39 -3916 0
                      2
998
274 3 -1599 -1000 44 9 0 -6 11 -1246 0
49 1 -2313 0 -21 2 1000 19 1 -1803 0
-385 -8 -1286 2000 15 -7 0 5 -10 -1001 0
-256 -43 1729 -1000 -26 -41 0 -256 -26 1345 0
64 -102 1595 2000 -26 -105 0 -156 -83 1246 0
80 -1 -2331 0 -180 5 0 270 -4 -1820 0
216 71 38 0 -194 65 0 296 51 34 0
161 72 -729 0 -69 71 0 21 57 -567 0
-108 6 -1640 0 2 -1 -1000 -8 -2 -1277 0
-121 -20 -1040 0 -1 -15 0 109 -12 -809 0
93 -38 1841 0 -37 -39 0 -27 -28 1432 0
-230 -13 4507 0 50 -10 0 -40 -11 3503 0
-1 -21 -183 1000 -71 -22 0 89 -16 -143 0
-104 -64 2296 2000 -44 -58 1000 46 -42 1786 0
2405 94 -3813 0 55 101 0 -325 84 -2967 0
                      3
204
-319 52 -5267 0 -39 45 0 11 39 -4105 0
37 -4 3229 0 7 -4 -2000 -23 -2 2516 0
187 1 2144 -4000 -23 3 0 -3 8 1670 0
-9 72 -2835 0 -89 70 0 191 44 -2206 0
-79 47 -132 0 -59 46 0 111 36 -105 0
330 32 -418 0 230 29 0 -560 26 -322 0
92 -11 -1552 0 -38 -1 0 -118 8 -1213 0
-350 -31 4882 0 20 -29 0 -210 -27 3803 0
-117 -7 590 0 3 -5 1000 13 -1 457 0            7
202 26 -31 0 -98 17 0 -28 15 -22 0
-76 34 -1419 0 44 36 0 -56 24 -1104 0
363 43 -5423 -1000 -27 37 0 13 32 -4216 0
-19 41 1614 -2000 71 41 0 -49 34 1256 0
107 74 -4539 -1000 17 71 0 -123 59 -3531 0
-1513 -104 7948 0 -153 -126 0 267 -102 6182 0
                      4
-765
74 -66 8232 0 4 -59 0 -6 -51 6415 0
-22 3 -1819 0 18 0 1000 -2 0 -1417 0
24 -7 130 2000 -26 -4 0 -6 -8 102 0
66 -48 2367 4000 96 -49 0 96 -31 1841 0
-195 63 360 0 95 57 0 -115 49 281 0
-565 -13 1294 0 -145 -5 0 495 -12 1005 0
-300 -39 1237 0 -60 -58 0 -90 -51 966 0
601 16 -5735 0 -29 13 0 261 11 -4467 0
104 21 -222 0 -6 21 -2000 -6 14 -170 0
-305 -16 2179 0 145 -12 0 -35 -13 1694 0
-29 -16 -438 0 -59 -19 0 121 -11 -341 0
111 3 399 2000 -9 5 0 -79 5 310 0
33 -11 -3276 1000 -47 -11 0 73 -11 -2549 1000                  7
21 -46 3587 0 -9 -45 0 71 -42 2790 0
427 36 -1343 0 57 58 0 -133 44 -1045 0
                      5
377
-18 17 -2306 -1000 -48 11 0 -88 8 -1797 0    6
153 2 178 0 -27 5 0 53 2 138 0
-32 -4 -1270 0 48 -7 0 18 -2 -990 0
8 14 -1226 -8000 -192 16 0 -162 6 -953 0
-194 -103 -2206 0 -64 -93 0 176 -81 -1718 0
515 0 -600 0 -315 -16 0 -325 8 -464 0
124 -3 -1065 0 114 16 0 -36 5 -831 0
9 1 1813 0 -1 7 0 -231 8 1412 0
35 -32 394 0 15 -34 1000 5 -27 305 0
171 -3 -3163 0 -99 -2 0 21 1 -2462 0
271 2 2568 0 21 3 0 -29 2 1998 0
-391 -27 1432 -1000 99 -21 0 119 -21 1113 0
-54 -27 3205 0 -4 -28 -1000 -114 -22 2495 -2000
-166 24 -1630 0 4 23 -1000 34 22 -1267 0            7
-430 -43 -4954 0 40 -51 0 140 -37 -3852 0
                      6
217
194 25 -8046 2000 164 30 0 214 28 -6270 0
-273 -14 58 1000 17 -18 0 -63 -12 45 0
-220 10 -1238 0 -20 8 0 0 5 -965 0
18 -5 -422 4000 248 -7 0 48 -5 -328 0
706 103 2114 0 46 103 0 -134 86 1646 0
-259 -18 -320 0 561 -6 0 231 -13 -252 0
308 38 1937 0 -102 18 0 98 34 1510 0
-476 -79 1355 0 64 -88 0 154 -73 1056 0
-123 7 -655 0 -23 12 0 7 8 -509 0
59 -11 2787 0 149 -10 0 129 -9 2170 0
-321 -12 -2636 0 19 -11 0 -71 -12 -2050 0
-42 -50 2518 0 -152 -55 0 -122 -44 1960 0
65 21 -2220 0 35 19 2000 85 17 -1730 1000
155 -41 1197 0 -45 -38 2000 -15 -32 930 0
380 76 2479 0 20 81 0 -120 64 1927 0
                      7
-1128
-412 -33 12858 -1000 -202 -40 0 -152 -34 10020 0
133 3 -653 -2000 -7 8 0 33 5 -507 0
214 -19 3501 0 -16 -15 0 -36 -11 2728 0
-61 -5 1390 0 -51 -6 0 89 3 1080 0
-501 -105 -1275 0 19 -105 0 29 -84 -993 -1000
231 30 2181 1000 -219 26 0 -19 13 1699 0    6
-693 -23 -3030 0 -53 -5 0 -93 -15 -2361 0
105 140 -2298 0 65 149 0 -85 125 -1792 0
99 16 1219 0 9 12 0 -11 14 948 0
-238 35 -2060 -1000 -178 24 1000 -238 21 -1603 0
47 17 1112 0 -43 15 0 37 16 864 0
297 105 -5139 0 57 110 0 137 94 -3998 0
-208 12 860 0 -8 13 -1000 -88 11 673 0
107 59 -1113 0 47 50 -1000 -43 43 -865 0
-114 -78 2221 0 -94 -87 0 -54 -71 1729 0
                      8
1938
517 -12 -6564 0 97 -10 0 -13 -4 -5114 0
-70 26 1982 1000 0 24 0 -10 21 1543 0
102 39 -2419 0 32 34 0 52 27 -1884 0
65 13 -1049 -1000 -25 18 0 -195 12 -815 0
344 39 2224 0 -76 35 0 64 26 1733 2000
-240 -28 -4199 -2000 -90 -20 0 -190 -17 -3270 0
734 39 2075 0 304 30 0 304 22 1617 0
323 -119 2919 0 -127 -138 0 -37 -115 2276 0
16 -23 -139 0 6 -21 0 -14 -19 -107 0
233 -38 2711 2000 123 -23 -2000 123 -19 2108 0
122 2 -750 0 102 3 0 2 1 -582 0
113 -71 3751 0 23 -80 0 -17 -68 2916 0
196 -28 583 0 -14 -23 1000 86 -21 450 0
-280 -50 279 0 20 -41 0 -20 -35 216 0
880 71 -2848 0 130 78 0 150 63 -2218 0
                      9
-1491
-587 80 -2838 0 3 82 0 43 55 -2214 0
39 -62 -1362 -1000 9 -60 0 -11 -53 -1062 0
-25 -58 197 0 -25 -50 0 -25 -44 153 0
-10 -6 676 2000 -80 -12 0 30 -15 526 0
-512 36 -1805 0 -12 34 0 -132 32 -1407 -1000
156 -10 5002 1000 186 -23 0 -14 -2 3897 0
-354 -85 667 0 -264 -86 0 -324 -66 518 0
-241 79 -6683 0 -1 89 0 -1 75 -5208 0
-15 7 -3368 0 -15 6 0 15 2 -2625 0
-39 11 -2691 -1000 -59 2 1000 -59 -1 -2093 0
-61 -40 1407 0 -61 -37 0 119 -33 1093 0
-761 23 -2956 0 -21 28 0 -31 21 -2297 0
0 15 -1745 0 10 9 -2000 -40 9 -1356 0
190 8 409 1000 -50 5 0 30 2 320 0    8
-946 -55 -3212 0 -96 -52 0 -116 -44 -2495 0
                    9 0
978
307 -87 4663 -1000 -33 -82 0 27 -57 3635 0
146 71 -581 2000 -4 67 0 36 60 -451 0
-54 54 28 0 26 43 1000 6 40 21 0            6
-71 -2 -831 -1000 139 3 0 139 7 -648 0
269 -79 -720 0 139 -74 0 179 -65 -560 0
189 64 -4300 0 -191 71 0 239 38 -3351 0
250 59 -312 0 90 67 0 0 47 -240 0
87 -35 10964 0 37 -34 0 277 -29 8543 0
-20 25 4962 0 20 26 0 0 26 3868 0
-276 14 1085 0 -6 16 0 104 15 845 0
141 67 -1379 0 31 59 0 -209 54 -1071 0
763 16 2399 0 -17 12 0 -87 12 1865 0
47 8 2360 0 -3 7 1000 67 3 1836 0
-24 33 213 -2000 46 29 0 16 29 164 0
-271 22 10596 0 9 6 0 59 12 8238 0
                      1
-553
230 40 -223 2000 40 33 0 -60 24 -174 0
-212 -26 26 -1000 -12 -23 0 -32 -22 19 0
12 -41 2951 0 -48 -31 -2000 -18 -27 2300 0
78 21 865 0 -112 17 0 48 11 675 0
122 105 1820 0 -128 100 0 -158 84 1417 0
-690 -89 188 0 0 -87 0 -230 -64 147 0
-339 17 -2694 0 -109 8 0 331 14 -2102 0
-260 -16 -11467 0 50 -3 0 -370 -11 -8935 0
-96 -6 -2992 0 4 -11 0 -6 -12 -2333 0
266 -1 -312 0 26 -4 0 -34 -2 -243 0
-300 -42 102 0 -80 -33 0 130 -31 77 0
17 -37 -1370 0 87 -22 0 87 -19 -1065 0
-152 -19 -1417 0 -2 -15 0 -92 -9 -1103 0
-22 -21 -2092 1000 -42 -13 0 28 -18 -1626 0
990 -1 -10617 0 -30 16 0 -120 7 -8254 0
                      2
115
-303 3 -3890 -1000 -43 8 0 47 4 -3030 0
128 1 2030 -1000 8 0 0 18 2 1582 0
-41 48 -5879 0 59 40 1000 9 31 -4580 0
-151 -52 97 1000 -21 -50 0 -201 -39 74 0
-98 -62 -1355 1000 82 -59 0 92 -46 -1055 0
516 106 2366 0 176 102 -1000 146 90 1842 0
132 -46 3215 0 142 -39 0 -268 -34 2506 0
280 16 10479 0 -110 1 0 180 7 8166 0
114 -48 1565 0 -46 -38 0 24 -31 1221 0
103 0 88 0 13 5 0 -107 3 67 0
324 4 1369 0 74 -4 0 -46 -4 1067 0
-475 -2 1429 0 -55 -18 0 -45 -14 1112 0
50 14 110 0 10 11 0 10 9 86 0
-6 -22 2916 0 -6 -24 0 -26 -13 2266 0
-1013 61 7635 0 117 51 0 207 42 5936 0
                      3
-435
55 -27 4389 0 35 -34 0 -25 -22 3418 0
-59 -25 -1615 2000 -19 -25 0 -19 -23 -1257 0
-71 -43 3714 0 -21 -39 0 9 -29 2893 0
251 73 -1646 -2000 41 76 0 111 55 -1280 0
103 -31 1278 -2000 -117 -28 0 -187 -27 996 0
137 -115 1177 0 -233 -111 2000 -103 -94 920 0
-199 61 -1819 0 -69 46 0 61 35 -1417 0
88 -6 -5838 0 -12 -4 0 -2 5 -4549 0
-18 56 -1867 0 52 46 0 -18 38 -1458 0
-162 -11 -971 0 -32 -12 0 58 -12 -753 0
-149 2 -1275 0 -69 10 0 41 11 -993 0
391 79 -2983 0 -9 82 0 51 66 -2322 0
7 0 -311 0 -3 8 0 -3 5 -242 0
-30 38 -2211 0 20 31 0 -20 21 -1717 0
640 -133 -6906 0 -210 -133 0 -120 -108 -5371 0
                      4
191
-135 12 -838 0 -5 21 0 25 14 -651 0
11 32 33 -1000 41 32 -1000 11 28 23 0
107 11 2280 0 -3 15 0 7 10 1776 0
-213 -61 1428 1000 -3 -66 0 57 -45 1111 0
-254 107 -1361 1000 106 101 0 246 87 -1061 0
-234 109 -4926 0 146 97 -1000 26 83 -3840 0
412 -81 1270 0 2 -59 0 82 -44 990 0
-540 21 -1835 0 160 33 0 20 11 -1431 0
91 -18 1766 2000 -19 -14 0 1 -11 1380 0
-90 -18 3834 0 0 -18 0 40 -10 2981 0
116 2 319 0 66 -4 0 -74 -5 249 0
-83 -123 4715 0 -63 -117 0 27 -92 3668 0
71 -19 680 0 -29 -28 0 31 -24 529 0
-11 -7 1976 0 59 -1 0 49 4 1536 0
-104 106 3263 0 196 111 0 -14 94 2538 0
                      5
265
401 55 -5494 0 1 41 0 -39 30 -4283 0
-11 -4 -332 0 -41 -5 2000 -11 -5 -256 0
-108 18 -5240 0 -8 11 0 -18 8 -4081 0
124 9 1428 0 74 11 0 -226 12 1113 0
77 -123 1791 0 -43 -125 0 -43 -104 1395 0
75 -83 2549 0 85 -72 0 275 -76 1986 0
-289 73 -252 0 131 59 0 -139 47 -197 0
316 17 3393 0 -174 0 0 -14 18 2644 0
-124 -3 -1865 -4000 6 -6 0 6 -5 -1456 0
279 54 -4792 0 49 48 0 -41 33 -3728 0
-246 -3 -152 1000 -66 0 0 24 0 -120 1000    8             7
-116 96 -2590 0 94 88 0 -126 68 -2014 0
-117 21 81 0 53 24 0 83 21 63 0
42 -24 -1818 0 -78 -27 0 -18 -29 -1415 0
113 -37 1214 0 -117 -44 0 -27 -37 945 0
                      6
-362
-169 -84 9566 0 -29 -70 -1000 41 -52 7456 0            5
31 -14 511 0 21 -12 -1000 11 -8 396 0
27 -42 2690 0 7 -38 0 7 -28 2094 0
21 25 -3153 -2000 -79 23 0 101 10 -2458 0
210 53 -902 0 0 65 0 30 49 -701 0
-217 13 5926 0 -357 25 0 -557 28 4617 0
27 -61 -732 0 -143 -51 0 -33 -38 -570 0
164 -65 1196 0 174 -58 0 -46 -59 933 0
42 -13 2527 2000 -18 -8 0 -28 -5 1971 0
-253 -45 1645 0 -53 -32 0 27 -23 1280 0
243 3 411 -2000 63 0 0 13 2 322 -2000
-139 -53 472 0 -69 -49 0 101 -40 367 0
162 -6 -806 0 -48 -5 0 -148 -3 -627 0
4 3 1317 0 14 6 0 -66 9 1025 0
-358 9 143 0 162 21 0 42 9 111 0
                      7
1202
-124 19 -6896 0 26 15 2000 -4 11 -5376 0
-99 4 1248 0 -19 4 0 -9 0 974 0
230 54 1785 0 -30 51 0 10 41 1392 1000                  6
-141 2 1570 4000 -61 2 0 109 8 1226 0
-169 33 -3027 0 -69 23 0 -129 23 -2361 0
133 48 -11022 0 343 28 0 453 31 -8587 0
468 50 -846 0 -12 38 0 318 22 -660 0
27 26 -3645 0 -203 33 0 -103 33 -2841 0
-74 26 -1715 0 26 25 0 46 17 -1337 0
230 4 1777 0 -30 -9 0 -60 -6 1383 0
-105 3 -904 1000 15 4 0 45 1 -704 1000
583 38 -2524 0 13 41 0 -27 35 -1963 0
-167 -13 821 -1000 -7 -14 0 -67 -12 640 0
-3 39 -2057 0 17 39 0 37 33 -1600 0
-820 -10 -2176 0 -110 -24 0 10 -9 -1695 0
                      8
-1907
28 60 2018 0 -2 56 -1000 -22 45 1576 0
147 14 -2480 0 47 11 0 17 11 -1933 0
-387 -27 -4062 0 53 -18 0 -27 -16 -3166 -2000
128 -19 539 -2000 148 -11 0 -92 -13 417 0
16 -24 4077 0 206 -23 0 36 -22 3178 0
20 -44 5989 0 -240 -52 0 -150 -38 4667 0
-736 -67 4472 0 24 -51 0 -406 -38 3486 0
-276 35 1115 0 154 14 0 164 8 869 0
156 -8 51 0 -24 -7 0 -34 -4 38 0
-71 31 -1955 0 99 34 0 59 27 -1521 0
41 1 1415 0 -29 4 0 -29 3 1101 0
-433 22 1942 0 87 16 0 97 12 1510 0
126 43 -1397 2000 66 40 0 186 32 -1090 0
51 -29 2935 0 -19 -31 0 91 -28 2284 0
2033 34 231 0 -17 46 0 -37 33 184 0
                      9
1259
-83 -65 114 0 7 -56 0 -23 -46 85 0
-84 -7 616 0 -34 -4 1000 -4 -3 479 0
405 -15 2605 0 -25 -27 0 25 -21 2031 1000
30 -5 -893 0 -90 -11 0 120 -13 -694 0
23 -30 351 0 -47 -23 0 33 -16 274 0
-170 31 103 0 380 50 0 -120 31 78 0
462 134 -8572 0 42 118 0 102 93 -6682 0
89 13 2145 0 -31 34 0 -71 20 1671 0
-149 -8 -50 0 11 -12 0 1 -9 -37 0
-208 -29 474 0 -68 -27 -1000 32 -22 367 0
-112 -3 -1212 0 -2 -2 0 -2 0 -944 0
-170 -97 1338 0 -130 -89 0 -110 -72 1041 0
-8 -40 2238 -1000 -28 -34 0 -8 -29 1744 0
-200 -16 -1734 0 30 -13 1000 -180 -8 -1352 0            8
-762 -75 1985 0 -52 -81 0 258 -67 1540 0
                   50 0
-379
302 34 -2027 3000 -28 23 0 62 21 -1577 0    7
83 -7 2756 0 -7 -6 -2000 -27 -4 2150 0
-387 30 809 0 13 30 0 -27 25 629 0
-261 31 562 0 39 35 0 -121 34 438 0
89 39 -4038 0 -131 34 0 -61 28 -3146 0
588 -25 1268 0 -272 -31 0 408 -26 991 0
-322 -135 9112 0 -12 -130 0 128 -93 7103 0
-169 -126 -2216 0 1 -137 0 191 -94 -1726 0
106 19 917 1000 -14 22 0 6 16 715 0
113 32 -672 0 13 35 2000 3 27 -520 0
62 0 518 -1000 -8 -7 -1000 22 -6 404 0    7
124 96 -1691 0 114 84 0 -76 71 -1316 0
-180 10 -1467 0 -30 4 0 -70 7 -1142 -1000                  6
226 27 -9 0 -14 25 -2000 116 19 -3 0
-330 72 -1748 0 100 70 0 -430 59 -1357 0
                      1
54
-323 -33 3789 -6000 47 -23 0 -33 -20 2952 0
-180 7 -3430 0 10 4 1000 30 1 -2675 0
331 -2 -3110 0 -9 11 0 41 7 -2422 0
332 -37 -1288 0 -18 -44 0 92 -37 -1004 0
-245 -19 4006 0 25 -21 0 45 -15 3119 0
-394 -11 -3281 0 246 -2 0 -294 -7 -2559 0
90 50 -4775 0 -170 49 0 -150 30 -3722 0
465 156 620 0 65 162 0 -315 122 483 0
-99 -34 -1186 -2000 21 -34 0 1 -26 -926 0
105 -64 2473 0 -5 -70 -1000 -105 -56 1922 0
-19 -6 484 2000 -29 -1 2000 -59 -2 375 0
273 -35 576 0 -67 -21 0 113 -23 450 0
265 2 397 0 5 9 0 5 4 308 2000
-153 -4 512 0 -23 -4 1000 7 -4 397 0
-216 12 -1584 0 24 12 0 154 7 -1233 0
                      2
318
270 15 -1260 3000 -60 9 0 10 4 -983 0
279 -17 1919 0 19 -18 0 -11 -13 1497 0
-218 -39 3131 0 -8 -52 0 2 -43 2439 0
-208 20 1921 0 12 25 0 -108 22 1496 0
188 5 -2318 0 48 10 0 -2 3 -1804 0
-289 58 204 0 -449 45 0 -179 53 160 0
288 13 502 0 338 15 0 88 14 392 0
-164 -121 388 0 -184 -127 0 176 -106 301 0
58 30 1088 1000 8 27 0 18 21 849 0
-194 63 -2337 0 -4 73 0 156 58 -1817 0
122 24 -1410 -1000 22 21 -1000 62 16 -1094 0
-258 -15 1121 0 32 -28 0 -18 -20 869 0
-210 -5 -786 0 20 -9 0 -60 -7 -610 -1000
216 -8 -293 0 16 -6 0 -14 -4 -230 0
656 -92 5484 0 -134 -73 0 166 -58 4266 0
                      3
-97
-227 18 -2370 0 43 14 0 -47 20 -1844 0
-50 39 -1026 0 -30 43 0 10 35 -801 0
200 76 -4016 0 0 77 0 -50 68 -3129 0
22 16 -1458 0 -8 10 0 42 6 -1135 0
-93 12 82 0 -33 6 0 7 7 63 0
508 -48 3162 0 108 -46 0 108 -50 2463 0
-334 -12 1545 0 -224 -13 0 56 -10 1203 0
-234 116 -2108 0 106 127 0 -14 100 -1640 0
12 -1 -713 0 -38 1 0 -28 2 -556 0
109 -14 -716 0 49 -29 0 -161 -19 -558 0
-116 -36 1724 0 54 -28 0 -16 -19 1338 0
160 19 -3723 0 -30 29 0 20 29 -2893 0
37 20 1513 1000 7 19 0 177 16 1175 0
-262 14 -168 0 -12 10 0 8 9 -129 0
-578 108 -7154 0 182 88 0 -128 73 -5566 0
                      4
-695
63 16 2521 0 -27 21 0 43 7 1961 0
-262 -30 -225 1000 18 -30 0 -22 -29 -176 0
-301 -54 6302 0 -1 -48 -1000 9 -46 4910 0            5
24 -33 491 -2000 -6 -24 0 24 -19 382 0
180 -39 2156 1000 20 -30 0 0 -24 1681 0
-360 -32 -2448 0 290 -31 0 130 -11 -1906 0
192 -12 -331 0 52 -3 0 -108 -8 -258 0
205 -60 5173 0 15 -65 0 55 -47 4028 0
-29 -21 615 0 41 -24 0 11 -21 479 0
-60 -6 2563 0 -50 5 0 40 -2 1994 0
73 24 -1211 0 -77 12 0 -87 7 -940 0
-164 -4 3970 0 96 -7 0 -84 -14 3086 0
90 -18 -2393 -2000 -30 -15 0 -130 -14 -1859 0
106 -19 548 0 26 -16 -1000 -64 -17 427 0            7
102 -109 9837 0 -138 -111 0 112 -91 7654 0
                      5
1223
-2 -47 -1687 -2000 48 -42 0 8 -31 -1312 0    6
131 12 1423 -2000 1 7 0 21 11 1112 0
292 -29 -4787 0 12 -25 2000 12 -19 -3729 0
50 41 -609 4000 30 26 0 -10 23 -473 0
-135 50 -1533 -2000 -35 39 0 -25 28 -1196 0
44 132 -702 0 -76 135 0 -76 88 -549 0
264 30 -1337 0 84 20 0 84 20 -1041 0
-179 -55 -7123 0 -69 -56 0 -179 -45 -5548 0
-26 39 -1069 0 -26 46 0 24 37 -832 0
137 -16 -1451 0 37 -18 0 37 -11 -1128 0
-152 12 -309 1000 48 19 0 58 17 -240 0    8
-55 5 -1989 0 -125 1 0 115 4 -1546 0
-113 -3 2989 1000 -3 -7 0 77 -3 2322 0
-120 9 150 0 0 8 2000 90 10 115 0
597 120 -12114 0 7 129 0 -73 103 -9425 0
                      6
-1948
-97 39 -9 4000 -57 33 0 -17 30 -8 0
71 -16 -660 1000 -29 -14 0 -9 -12 -517 0
-163 57 1047 0 17 51 -1000 -3 44 815 0
1 -67 2560 -2000 -139 -50 0 1 -41 1992 0
-63 -11 -2558 1000 27 -7 0 147 -1 -1993 0
-144 -169 1920 -1000 -184 -167 0 196 -124 1498 0    5
-713 -65 -1895 0 -163 -60 0 -63 -45 -1479 0
268 60 7031 0 58 53 0 248 46 5477 0
44 -63 1167 -1000 4 -65 0 -16 -52 909 0
-170 20 -1116 0 -50 21 0 60 17 -868 0
129 -46 2459 -2000 -61 -47 1000 49 -40 1911 0
304 -19 1651 0 -6 -15 0 -16 -10 1284 0
61 8 -1777 0 41 9 0 -89 7 -1379 0
285 14 -1970 0 5 12 -1000 -95 10 -1531 0
-1492 -107 7984 0 48 -107 0 -32 -85 6211 0
                      7
2204
318 -59 1915 -2000 38 -57 0 8 -47 1491 0
-91 5 -991 1000 29 8 0 -11 6 -771 0
68 -33 -195 0 -42 -32 0 28 -24 -152 0
-154 63 -3152 0 146 53 0 -74 43 -2453 0
184 -2 1464 0 74 -1 0 -326 -1 1142 0
646 100 -1848 2000 176 98 0 -74 84 -1441 0
449 86 4510 0 69 77 0 89 56 3519 0
-167 34 -6767 0 53 39 0 -287 28 -5271 0
-35 50 79 2000 15 44 0 -35 39 60 0
236 -19 3985 2000 -24 -25 0 -104 -19 3098 0
25 41 -3592 1000 55 42 -2000 35 37 -2793 0
-187 29 -2482 0 123 23 0 -27 18 -1931 0
47 -6 47 0 -13 -4 -1000 47 -1 33 0
-158 -24 2597 0 -48 -23 0 82 -18 2019 0
1514 68 -2889 0 -36 63 0 -26 52 -2247 0
                      8
-1208
-248 64 27 0 -18 57 1000 2 44 24 0            6
-17 10 1766 -2000 -7 6 0 33 5 1375 0
-42 27 -237 0 18 21 0 -12 13 -185 0
185 -29 2059 1000 -5 -23 0 135 -21 1601 0
-239 -63 5238 -4000 -129 -64 0 221 -50 4080 0    6
-429 -26 1149 -1000 101 -26 0 51 -33 896 0
-1 -50 -2842 0 -31 -42 0 -101 -22 -2220 0
41 -56 4349 0 -129 -56 0 201 -43 3387 0
66 -14 -1694 -1000 -24 -7 0 46 -11 -1318 0
-370 44 -5155 -4000 100 49 0 70 35 -4008 0
-131 -12 1984 0 9 -13 1000 -141 -15 1542 0
-150 -29 2773 0 -120 -21 0 -40 -19 2158 0
-103 6 398 0 7 5 2000 7 0 314 0
-104 0 -1566 0 56 4 0 26 0 -1217 0
-176 -55 3557 0 -46 -64 0 -56 -53 2767 0
                      9
23
68 -36 -1690 0 -2 -24 -2000 -12 -18 -1319 0
21 -15 -1239 1000 1 -14 0 -19 -12 -964 0
-22 -43 2365 0 8 -29 0 -12 -23 1844 0
-42 -12 -540 -2000 48 -16 0 -62 -12 -418 0
201 66 -4137 8000 41 76 0 71 54 -3221 0
-275 44 1960 0 -365 45 0 -585 46 1527 0
92 15 1514 0 12 10 0 52 -5 1183 0
-128 -17 328 0 2 -8 0 -48 -15 255 0
-2 -15 2701 0 -2 -17 0 -32 -11 2104 0
414 -66 4867 2000 -66 -68 0 -36 -51 3785 0
129 -7 476 0 -21 -11 0 49 -4 372 -1000                  6
275 28 -3174 0 105 27 0 185 20 -2471 0
27 -12 -633 0 -73 -12 -1000 -13 -9 -496 0
104 8 1199 0 -36 4 0 -136 7 932 0
-471 57 -2744 0 169 68 0 129 57 -2135 0
                    1 0
699
50 0 1268 1000 10 -6 1000 -30 -6 988 0    7
76 26 -222 0 -4 30 0 -24 22 -173 0
107 38 -3117 2000 -13 24 0 -3 20 -2430 0
-62 28 -2406 1000 -142 26 0 -12 26 -1875 0
-201 -9 -2634 -4000 39 -24 0 -131 -17 -2056 0
366 -118 -2070 0 76 -127 0 366 -107 -1614 0
-110 -27 -1000 0 140 -25 0 -30 -15 -779 0
42 51 -1514 0 202 34 0 72 38 -1177 0
-71 41 -3356 0 19 36 0 29 28 -2615 0
-168 54 -3967 0 22 54 0 22 41 -3086 0
-140 5 -731 -1000 -10 12 0 10 6 -569 2000    7
-190 -51 2972 0 -160 -53 0 -270 -39 2313 0
85 3 1662 0 85 4 0 -35 3 1294 0
146 13 -1305 0 16 14 0 96 7 -1015 0
548 3 -3326 0 -192 17 0 88 6 -2587 0
                      1
-722
-105 31 -3714 -2000 15 26 0 65 22 -2893 0
-17 -42 1538 0 23 -46 -1000 53 -32 1197 0
-100 0 1128 -4000 20 2 0 20 5 880 0
-27 16 2545 0 63 23 0 -107 11 1981 0
254 -21 5758 0 -26 -19 0 74 -10 4488 0
-70 150 -3008 0 130 154 0 590 127 -2343 0
-24 19 747 0 -114 28 0 66 16 581 0
-118 -17 -1288 0 -48 -5 -1000 -98 -7 -1006 0
66 -59 2343 0 6 -52 0 -24 -39 1826 0
-50 -40 1623 0 30 -39 0 -150 -28 1264 0
273 -14 55 2000 103 -15 0 83 -10 42 -1000
-29 67 -3074 0 141 66 0 71 54 -2390 0
-30 24 -1880 0 -50 20 1000 10 18 -1462 0
-141 -20 205 0 -1 -21 0 -11 -13 159 0
-1178 -119 6550 0 82 -149 0 -208 -109 5096 0
                      2
203
11 -28 3509 1000 -49 -18 0 -19 -14 2733 0
13 45 -1785 0 -47 48 2000 -47 36 -1391 0
47 -16 1165 2000 -23 -6 0 -13 -9 907 0
221 -49 -802 -1000 -19 -58 0 201 -43 -623 0
-30 49 -5917 1000 -10 56 0 -60 44 -4609 0    7
298 -98 5820 0 98 -88 0 -812 -78 4536 0
-136 29 -984 0 -166 9 0 64 28 -767 0
274 -15 3527 0 -156 -16 2000 -26 -12 2749 0
-20 64 -550 1000 -10 60 0 10 45 -430 0
28 47 652 0 -92 49 0 288 37 505 0
-375 31 -4 -1000 -165 28 -1000 -55 22 -3 0
333 -29 4351 0 -57 -30 0 -17 -26 3384 0
-94 -22 381 1000 66 -21 -2000 46 -17 294 0
-96 3 1444 0 -6 4 0 -6 1 1123 0
989 202 -3481 0 -51 225 0 109 169 -2710 0
                      3
241
162 -5 2957 0 12 -16 0 -18 -13 2305 0
-13 -35 1121 1000 27 -40 -1000 7 -33 876 0
-98 -13 -1557 0 12 -25 0 -8 -18 -1213 -1000                  5
-167 5 3570 2000 -47 11 0 -97 10 2782 0
-216 -58 3415 -2000 14 -60 0 4 -54 2659 0
-603 7 -3114 0 -13 -1 0 557 7 -2428 0
354 -75 405 0 214 -58 0 -256 -70 316 0
233 21 -3966 0 23 9 -1000 263 0 -3090 0
-35 -48 222 -2000 -5 -50 0 -5 -40 174 0
102 -58 -899 0 82 -61 0 -248 -48 -697 0
365 -33 -134 0 115 -34 2000 -65 -27 -103 0
-335 -33 -3100 0 105 -28 0 15 -25 -2413 0
144 -10 1344 -2000 -66 -5 1000 -46 -7 1049 0
95 9 -1633 0 -15 7 0 5 6 -1268 0
144 -172 -2889 0 204 -176 0 -16 -131 -2245 0
                      4
-333
-291 45 -6981 0 49 53 0 9 39 -5439 0
75 26 116 -2000 5 31 0 35 25 88 0
139 29 780 0 -1 35 0 -1 25 608 2000
-64 34 -4820 -1000 136 32 0 -14 22 -3757 0
178 55 -1424 1000 18 53 0 -2 48 -1108 0
126 27 -1142 0 -434 34 0 -544 26 -889 0
-281 81 2074 0 -81 82 0 99 78 1618 0
-373 -23 3533 0 107 -4 0 -463 0 2753 0
17 21 -521 1000 -3 25 0 -13 21 -406 0
-250 56 1123 0 -10 57 0 270 46 871 0
-238 35 188 0 -58 40 -1000 82 29 145 0
140 56 -724 0 -100 50 0 80 43 -562 0
-209 22 -1630 1000 1 19 0 41 16 -1269 0
-69 0 731 0 41 4 0 -19 4 567 0
-444 57 6164 0 -214 54 0 6 37 4794 0
                      5
177
-63 -53 3903 0 -33 -52 0 -23 -38 3040 0
-192 -11 -2128 1000 -2 -15 0 -52 -9 -1657 0
-14 -10 -478 0 -34 -13 0 -4 -5 -373 -1000
128 -8 193 0 -132 -3 0 28 -3 150 0
-105 -67 2901 0 -55 -65 0 -105 -54 2259 0
357 -8 3165 0 837 -13 0 477 -11 2465 0
90 -47 -4431 0 -40 -59 0 120 -49 -3457 0
-39 52 -928 0 61 40 0 291 36 -724 0
-31 -16 78 1000 19 -15 0 19 -12 62 0
222 -44 -2836 0 -18 -43 0 -238 -38 -2204 0
-32 -46 -235 1000 -12 -51 0 -12 -34 -183 0    8
-129 -52 5471 0 21 -45 0 -29 -36 4255 0
167 -12 778 0 27 -12 0 57 -5 604 1000                  7
216 -14 -382 0 -4 -14 0 36 -12 -298 1000
796 -27 -662 0 -14 -34 0 -14 -21 -515 0
                      6
15
410 -19 801 0 0 -26 0 20 -16 624 0
89 -34 3877 -1000 -21 -30 1000 39 -27 3019 0
45 -14 344 0 45 -11 0 5 -16 269 0
-106 -23 3184 0 134 -24 0 -36 -13 2483 0
37 53 -4168 0 87 55 0 247 43 -3247 0
-259 -9 -3073 0 -699 -16 0 -169 -5 -2394 0
-137 19 2941 0 253 28 0 -17 14 2295 0
-177 -90 -4657 0 -277 -88 0 -7 -68 -3628 0
32 10 773 -2000 -8 8 1000 2 8 601 1000
-240 29 2728 -1000 -30 34 0 0 29 2121 0
150 27 694 -2000 70 29 0 -20 16 541 0
204 33 -9560 0 -66 27 0 34 21 -7435 0
10 -3 -254 0 20 -2 0 -140 -6 -196 -2000
-323 4 295 0 -93 0 0 7 0 230 -2000
-1449 83 -9255 0 191 93 0 -79 71 -7199 0
                      7
-170
-109 96 -1034 0 11 103 0 41 73 -804 0
50 71 -2162 2000 30 68 -2000 -10 54 -1682 0
-143 11 433 0 -13 6 0 17 10 337 0
12 -12 -1770 0 -108 -19 0 152 -23 -1381 0
-35 -45 2957 0 -95 -56 0 -65 -40 2305 0
219 1 2676 0 119 9 0 -311 4 2087 0
20 -33 -10 0 -170 -36 0 -220 -24 -9 0
251 43 9039 0 171 47 0 -49 31 7043 0
116 11 -374 1000 -14 10 -2000 6 4 -293 -2000
317 -32 -107 2000 37 -42 0 127 -30 -83 0
-49 29 -2017 1000 -69 29 1000 -9 26 -1570 0
-143 1 7745 0 127 4 0 -63 4 6024 0
-65 5 178 0 -55 3 0 25 2 136 1000
121 18 -295 0 101 19 0 21 16 -228 1000
896 -80 12936 0 -54 -71 0 126 -57 10062 0
                      8
228
5 -73 -404 0 -15 -77 0 -65 -61 -316 0
-70 -69 -1779 -1000 -20 -68 1000 -10 -53 -1387 0
6 19 -1330 0 16 24 0 -14 19 -1038 0
41 61 -784 0 91 66 0 -189 58 -611 0
-88 45 -8 0 42 56 0 -88 41 -9 0
-59 27 -1993 0 321 28 0 421 2 -1555 0
130 82 -401 0 -70 85 0 220 74 -312 0
177 46 -8977 0 -83 44 0 -43 40 -6994 0
-140 -27 -258 0 10 -25 1000 -20 -17 -198 1000
-214 53 -906 -1000 26 56 0 -14 42 -704 0
167 -63 3942 0 -3 -62 -2000 -23 -49 3067 0
82 -4 -3165 0 -78 -7 0 72 -8 -2463 0
-23 15 -51 -3000 47 14 0 77 14 -37 0    7
346 -21 685 0 -14 -16 0 -114 -14 530 0
78 35 -8664 0 -242 17 0 -122 11 -6739 0
                      9
-974
-337 -3 -164 0 13 -1 0 53 9 -129 0
-40 64 2183 -1000 0 62 0 10 50 1700 0
101 -19 1097 0 -39 -20 0 1 -18 858 0
-1 -24 586 0 -51 -28 0 39 -19 458 0
414 -12 -1532 0 -26 -11 0 94 -11 -1190 0
-324 0 -75 0 -504 -14 0 -144 15 -58 0
-283 -116 244 0 -13 -120 0 -33 -96 190 0
-85 -39 9782 0 25 -43 0 -25 -42 7620 -1000
28 40 -1094 0 -2 37 0 38 29 -854 0
-56 -34 -1125 0 -116 -36 0 -186 -31 -877 0
-283 53 -3931 0 57 51 1000 37 41 -3058 0
-107 -6 1832 0 -47 -7 0 -87 -2 1426 0
208 -18 -682 6000 -22 -14 0 -72 -14 -532 0
-483 14 -1189 0 -13 11 0 77 11 -922 0
-1024 -44 4244 0 166 -44 0 -14 -31 3301 0
                    2 0
1088
196 46 531 -1000 -14 45 0 -54 25 416 0    6
106 -44 439 2000 26 -41 0 16 -35 343 0
-108 -3 466 0 32 1 0 12 1 361 0
164 -37 800 0 -6 -35 0 84 -33 623 0
-311 13 578 1000 59 5 0 -141 5 448 0
371 -45 1711 0 271 -25 0 261 -37 1334 0
405 111 -595 0 55 102 0 45 80 -463 0
99 -17 -12082 0 179 -7 0 189 3 -9413 2000
-80 -31 2693 0 10 -30 -1000 -70 -24 2098 -1000
207 -16 1820 0 107 -12 0 97 -5 1418 0
100 -23 1629 -1000 -60 -19 0 -10 -17 1268 0    7
52 12 -2056 0 122 18 0 52 12 -1599 0
-205 7 1590 -3000 25 4 0 25 7 1237 0
248 -8 1289 0 18 -10 0 -42 -11 1002 0
1194 83 -1293 0 34 89 0 234 70 -1006 0
                      1
525
115 -38 168 2000 5 -41 0 45 -27 130 0
52 16 -1640 -1000 -18 15 0 -38 16 -1278 0
122 -3 -2898 0 12 -9 0 -8 -6 -2259 0
-367 51 -1832 0 -7 55 0 -77 45 -1428 0
-3 -38 -707 -2000 -3 -32 0 127 -23 -551 0
-86 28 -755 0 -246 18 0 -286 23 -591 -1000
81 -68 413 0 -19 -53 0 -139 -46 321 0
-737 30 6773 0 -217 21 0 -77 11 5278 -1000
156 5 -3063 -3000 -14 7 2000 66 6 -2385 2000
30 43 873 0 -30 44 0 -30 34 678 0
-5 1 680 2000 55 -5 0 5 -2 526 0
122 -55 4458 0 -68 -53 0 -18 -44 3467 0
-26 -7 -1129 0 -26 -5 0 4 -8 -878 0
-28 3 -1217 0 -48 4 0 92 5 -948 0
-232 -62 20 0 38 -62 0 -112 -49 16 0
                      2
-1058
128 29 -1552 -1000 8 31 0 -22 24 -1210 0
-193 -11 953 -1000 -3 -9 -1000 17 -11 743 0
-53 25 4655 0 -43 30 0 17 25 3631 0
291 -37 3532 0 -19 -37 0 -59 -33 2752 0
-192 17 1654 1000 -32 12 0 -22 9 1290 0
-159 -13 -1678 0 361 -20 0 101 -6 -1304 2000
-282 -12 780 0 108 -13 0 208 -13 607 0
458 46 4073 0 158 45 0 -92 40 3173 0
-36 8 3183 6000 4 7 -1000 -36 6 2479 -1000
92 -48 -2287 0 32 -53 0 202 -43 -1780 0
-44 -4 -1781 -1000 -4 4 0 -14 2 -1381 0
-154 98 -8049 0 -34 84 0 66 74 -6261 0
97 -11 314 0 -13 -10 0 -13 -5 245 0
-92 -6 1478 0 38 -3 0 -82 0 1150 0
-968 4 -940 0 -38 10 0 2 5 -731 0
                      3
209
-27 -48 3112 0 -7 -46 0 -7 -39 2427 0
100 4 -11 2000 0 -1 2000 -10 1 -9 0
8 -45 -2989 0 28 -51 0 -42 -44 -2334 0
-109 -21 -3392 0 41 -24 0 121 -19 -2642 0
348 11 -775 0 -32 15 0 -142 13 -605 0
73 13 2258 0 93 27 0 -167 -2 1759 -1000
-352 60 -3279 0 -132 44 0 -162 41 -2553 0
370 -143 -8455 0 -90 -146 0 50 -119 -6587 0
-126 -26 -2080 -3000 -6 -24 0 4 -22 -1621 0
-423 17 1095 0 -63 23 0 -193 15 853 0
232 10 1214 0 -28 -5 0 12 -3 940 0
-258 -82 5955 -1000 42 -67 0 -118 -60 4634 0
-163 21 -531 0 27 14 0 67 10 -415 0
63 5 -619 0 -37 -3 0 23 -8 -480 0
1366 36 -490 0 66 14 0 -104 15 -381 0
                      4
599
-334 56 -2521 0 6 57 0 56 48 -1967 0
32 12 -278 -1000 2 14 -1000 32 11 -218 0
5 53 735 0 35 59 0 55 49 576 0
-15 75 1170 3000 -85 66 0 5 64 911 0
-156 24 -2008 -1000 74 24 0 164 16 -1564 0
185 27 1032 0 -345 24 0 -125 33 801 0
618 -39 4385 0 88 -21 0 -92 -16 3414 0
14 106 7391 -1000 -6 121 0 44 90 5757 0
62 53 -807 -1000 22 49 0 22 44 -629 0
420 30 921 0 50 22 0 40 24 717 0
-288 -9 478 0 12 8 0 -48 7 375 0
390 39 -275 2000 20 31 0 10 28 -217 0
240 8 112 0 -10 15 0 -60 14 90 0
-69 12 -1496 0 71 18 0 -29 19 -1165 0
-554 -76 2438 0 -34 -42 0 86 -36 1895 0
                      5
-927
100 -56 512 1000 -20 -59 0 -90 -49 399 0    7
-62 -15 113 1000 -2 -10 0 -32 -9 90 0
-20 -25 -1772 0 -70 -29 0 -40 -24 -1381 0
-2 -42 -213 -6000 78 -23 0 -152 -34 -167 0
156 -63 3634 2000 -104 -65 0 -64 -49 2832 0
-328 -63 -2741 0 182 -69 0 432 -56 -2132 0
-302 51 -3466 0 58 50 0 48 31 -2697 0
-455 31 -10415 2000 35 18 0 135 26 -8115 0
84 -46 2768 2000 -26 -45 0 -26 -40 2159 0
-317 -26 -3408 0 3 -12 0 43 -16 -2652 0
146 24 -1950 0 -14 14 0 36 11 -1518 0
-29 -28 -672 -1000 -29 -26 0 71 -24 -521 0
-121 -19 856 0 -1 -19 0 -1 -18 663 0
66 -19 2105 0 -84 -18 0 36 -17 1637 0
143 84 734 0 -137 62 0 3 51 573 0
                      6
266
154 62 -236 -2000 24 60 0 24 49 -180 0
71 13 13 -2000 11 6 0 11 5 10 0
-110 -26 4376 0 30 -23 0 30 -21 3408 0
114 -17 80 3000 14 -32 0 124 -14 64 0
-114 13 -1074 -1000 86 18 0 36 9 -838 0
400 44 605 0 30 46 0 -650 35 469 0
-12 -88 2307 0 -212 -97 0 98 -72 1795 0
254 -97 13688 -1000 -46 -86 0 -266 -76 10668 0
-86 23 -2001 -1000 24 28 0 24 22 -1562 0
81 -11 4707 1000 -29 -23 0 21 -16 3662 0
-88 -30 2020 0 2 -20 0 2 -21 1570 0
-33 47 -1449 0 27 45 0 17 38 -1127 0
-16 18 -690 0 14 15 0 24 10 -536 0
88 23 -1053 0 68 18 0 -2 15 -817 0
-611 -7 -6801 0 69 -8 0 -131 -8 -5292 0
                      7
526
-88 -46 229 1000 2 -37 0 72 -29 173 0
-4 -11 179 1000 -4 -7 0 16 -5 139 0
93 71 -7048 0 -7 64 0 -17 58 -5490 0
-218 45 -565 0 -18 53 0 112 35 -441 0
-92 72 -2982 0 18 65 0 -102 58 -2323 0
-186 30 -697 0 -166 36 0 874 26 -543 0
232 83 -453 0 172 84 0 92 69 -353 0
123 37 -9535 0 33 32 0 63 28 -7432 0
81 -24 867 -1000 -19 -26 0 -9 -21 677 0
28 54 -4882 -2000 58 51 0 -122 45 -3799 0
109 20 -1288 0 39 7 0 109 11 -999 0
137 -25 603 0 -13 -21 0 -93 -18 468 0
107 -24 -41 0 -3 -22 -1000 67 -15 -31 0
-52 -29 980 0 -52 -24 0 -2 -18 761 0
882 -63 8595 0 -8 -49 0 72 -39 6687 0
                      8
-359
-13 29 1225 0 -13 21 0 -73 17 959 0
-11 11 -519 1000 -21 14 1000 -21 12 -405 0
151 -50 6430 0 21 -44 0 -19 -39 5009 0
119 -38 2421 -1000 49 -45 0 -251 -27 1886 0
135 -77 3946 0 -85 -73 0 165 -60 3075 0
-168 -74 2622 0 232 -87 0 -398 -52 2045 0
-270 -51 -1722 0 -120 -47 0 -150 -40 -1340 0
-498 65 2534 0 42 46 0 -18 40 1975 0
-69 39 -2339 2000 11 34 0 1 31 -1823 0
-31 -58 3890 1000 -101 -50 0 159 -46 3028 0
70 -9 1090 0 -20 -2 0 -140 -2 846 0
-238 6 2050 0 -68 5 0 102 6 1597 0
-138 22 981 0 -8 18 2000 -148 16 763 0
-128 30 -2112 0 22 28 0 -28 20 -1644 0
-366 48 -6161 0 54 36 0 84 29 -4794 0
                      9
146
194 -11 -1558 0 -6 -8 0 14 -7 -1216 0
-48 7 -1086 -2000 22 -1 -2000 12 -2 -846 0
-234 -26 -1369 -3000 -34 -25 0 -4 -20 -1066 0
195 2 -3527 2000 -75 6 0 135 -8 -2746 0
-60 23 -1829 1000 50 22 0 -110 16 -1425 0
123 32 -755 0 -207 45 0 23 18 -591 0
444 -3 4451 -1000 54 2 0 -146 6 3466 0
279 -98 1877 0 -121 -80 0 199 -63 1464 0
27 -34 4199 -1000 -3 -31 0 -13 -27 3273 0
167 13 -1610 0 97 16 0 -63 15 -1253 0
-114 13 -924 0 -14 7 0 106 4 -719 0
-36 -52 -2512 0 64 -51 0 -66 -46 -1958 0
27 -18 -1639 0 -23 -9 -1000 127 -9 -1275 0
111 -6 2547 0 71 -9 0 61 -3 1983 0
-418 11 3737 0 -68 -2 0 72 1 2909 0
                    3 0
-941
-448 -37 300 0 12 -41 0 42 -32 232 0
-97 -46 4733 1000 3 -39 1000 -17 -31 3689 0
71 73 -3419 6000 31 70 0 31 55 -2664 0
-204 28 2537 -1000 -4 33 0 -24 31 1973 0
4 11 -387 -2000 4 7 0 84 5 -302 0
25 33 -4381 0 -95 27 0 -245 16 -3412 0
-688 22 -6201 2000 122 13 0 362 6 -4830 0
-7 66 -2541 0 23 77 0 -147 53 -1983 0
-99 18 -3370 -1000 1 15 0 21 13 -2628 0    6
-241 21 1081 0 -81 10 0 -131 10 839 0
-79 -20 327 0 31 -9 0 -39 -7 255 0
79 73 845 0 29 70 0 9 63 662 0
90 17 604 1000 40 10 0 -130 7 469 0    8
74 -17 -2825 0 -136 -13 0 -76 -17 -2199 0
628 -30 -1153 0 108 4 0 -162 0 -898 0
                      1
1033
213 81 186 0 -57 84 0 -127 66 150 0
279 48 -5179 0 -11 43 0 19 33 -4037 0
108 -84 5631 -3000 -12 -85 0 -32 -64 4388 0
67 -36 126 0 117 -44 0 27 -30 101 0
-102 -7 -283 1000 -2 4 0 -72 5 -222 0
38 -57 6657 0 -22 -62 0 248 -32 5188 0
591 43 3202 -1000 -249 46 0 -159 35 2494 0
-325 -45 1334 0 175 -55 0 -75 -46 1043 0
187 -14 1484 2000 -23 -9 0 -13 -9 1158 0
23 -34 -1809 0 113 -22 0 133 -22 -1404 0
67 -17 474 0 7 -21 0 -63 -17 369 0
114 -37 1284 2000 -36 -38 0 -86 -32 995 0
-85 -12 875 -2000 -25 -16 0 65 -10 680 0
-159 5 3342 0 111 5 0 31 10 2602 0
-441 -3 711 0 -91 -28 0 -1 -22 552 0
                      2
-636
280 -87 797 0 160 -78 0 200 -65 616 0
-142 -22 2444 0 18 -18 0 -22 -12 1906 0
-193 31 -2571 0 -13 38 0 27 25 -2004 0
-164 24 -2747 0 -154 24 0 6 18 -2141 0
4 -40 2882 0 4 -48 0 -26 -40 2249 0
-399 -6 -4361 0 561 5 0 41 -8 -3400 0
-317 -100 4397 0 163 -102 0 -217 -74 3426 0
589 24 -1415 0 -101 14 0 149 23 -1105 0
-19 5 -93 -1000 31 6 0 -9 5 -73 0
71 5 2104 0 -169 -1 0 -59 2 1633 0
49 54 -455 0 -41 49 0 49 41 -355 0
-230 -3 -2175 -4000 -30 -2 0 200 -5 -1690 0
-7 -8 -413 1000 -7 -1 0 43 -4 -318 0
40 -2 -2055 0 -80 -5 0 50 -8 -1601 0
-32 4 -3688 0 -12 20 0 238 17 -2867 0
                      3
843
-75 68 1260 0 -175 57 0 -125 50 984 0
-40 14 -1992 0 -40 12 -1000 10 9 -1553 0
238 69 -4620 0 28 61 0 8 51 -3601 0
229 -28 3723 0 149 -22 0 -21 -19 2901 0
372 70 -2083 0 32 66 0 12 57 -1625 0
614 60 1357 0 -646 55 0 -26 43 1059 0
-3 11 -10402 0 -73 22 0 177 15 -8104 0
-319 -1 2062 0 -139 17 0 -169 6 1607 0
-101 -11 477 0 19 -17 0 49 -13 373 0
108 35 -2201 0 108 33 1000 218 28 -1708 0
-94 -53 -1002 0 -24 -48 0 -24 -40 -778 0
183 11 657 2000 83 14 0 -87 13 511 0
30 19 -636 1000 40 16 1000 -30 16 -498 0
155 -9 229 0 55 -7 0 -25 -3 179 0
285 2 5670 0 115 -12 0 -485 -12 4410 0
                      4
-323
-323 -62 -8579 0 77 -67 0 -23 -53 -6685 0
-115 -28 2778 0 35 -29 2000 15 -22 2164 0
-56 -112 6865 0 -26 -107 0 -16 -83 5352 0
-111 37 -2722 0 -141 29 0 -51 27 -2122 0
-305 -56 -724 0 -65 -51 0 105 -45 -565 0
-439 7 898 0 231 4 0 -279 8 697 0
199 122 8125 0 199 109 0 -51 83 6330 0
19 1 -2583 0 199 -27 0 89 -9 -2011 0
-127 28 -3403 0 -77 32 0 -107 28 -2655 0
-1 -29 739 0 9 -34 -2000 -261 -29 571 0
104 30 1930 0 64 21 0 24 20 1500 0
68 4 1573 0 -52 -1 0 -62 0 1223 0
77 -11 180 -2000 -23 -8 -2000 -73 -8 141 0
-109 23 3 0 -29 24 0 -59 19 3 0
68 8 -6549 0 -142 13 0 378 17 -5094 0
                      5
37
300 62 11449 -3000 -30 75 0 50 56 8919 0    6
254 42 -2309 0 -16 43 -1000 4 32 -1798 0
-137 64 -1801 0 13 65 0 3 47 -1405 0
0 -10 1193 0 80 1 0 40 -9 932 0
-80 57 76 0 -40 58 0 -160 54 61 0
372 -102 -1818 0 82 -89 0 132 -68 -1413 0
-126 -124 -2927 0 -216 -118 0 204 -99 -2281 0
-78 -7 2168 0 -88 22 0 -78 1 1687 0
128 -18 4476 0 68 -20 0 98 -21 3491 0
-230 15 461 -1000 -30 25 1000 50 18 362 0
-200 8 -2213 0 -40 21 0 -20 11 -1721 0
41 -5 -334 0 -19 -3 0 191 -2 -260 0
-97 -2 651 1000 -27 -4 1000 93 -5 507 0
-80 -5 -351 0 20 -7 0 60 -6 -275 0
-584 20 6591 0 126 20 0 -84 9 5126 0
                      6
-121
-330 -58 -5137 6000 50 -67 0 10 -52 -3998 0
-80 -54 1313 0 10 -53 0 -40 -42 1022 0
-7 2 -5111 0 -7 -9 0 -17 -2 -3983 0
25 -37 -476 -1000 -55 -36 0 135 -28 -374 0
338 -69 2307 0 68 -68 0 178 -66 1797 0
-406 120 -500 0 -66 101 0 304 71 -392 0
276 55 1638 0 116 51 0 -144 59 1277 0
538 -17 -7 0 -42 -31 0 198 -15 -3 0
36 -13 -2093 3000 -14 -12 0 -24 -6 -1633 0    7
320 -19 820 2000 70 -17 0 0 -13 635 0
225 -41 3403 0 -15 -49 0 55 -36 2648 1000                  7
-306 -22 -3913 0 14 -11 0 -356 -12 -3044 0
-64 7 -773 1000 36 6 0 16 9 -602 0
-93 -10 1966 0 7 -7 0 -13 -6 1533 0
1116 -56 -4602 0 -74 -59 0 96 -46 -3580 0
                      7
-38
372 65 -2034 -3000 -38 67 0 -18 55 -1589 0
-114 82 14 -1000 6 79 0 56 64 12 0
233 -7 8355 0 13 6 0 13 2 6510 0
-55 67 -1206 2000 35 57 0 -155 52 -937 0
-593 57 -2799 0 17 51 0 -143 46 -2182 0
339 -64 466 0 89 -56 0 -411 -34 364 0
-501 -21 -983 0 -151 -13 0 49 -29 -766 0
-392 79 -1256 0 168 85 0 -172 63 -981 0
-6 39 408 -6000 -6 34 0 -6 28 321 0
-185 19 -1817 -1000 -65 14 0 65 13 -1412 0
-12 47 -3389 0 38 50 0 -92 40 -2638 -2000
-14 37 4082 0 6 19 1000 326 22 3177 0
136 3 611 -2000 -24 5 -1000 -84 0 477 0
380 -3 -2991 0 -30 -6 0 0 -5 -2331 0
-1230 58 4192 0 -10 64 0 -210 52 3262 0
                      8
-680
-300 -46 4449 0 10 -48 0 -30 -40 3468 0
68 -100 -88 2000 -12 -97 0 -52 -78 -70 0
-322 -13 -5545 1000 -12 -21 0 8 -16 -4318 0
19 -77 2946 -1000 -21 -77 0 -91 -59 2293 0
797 -34 1364 -1000 -13 -29 0 47 -21 1064 0
-498 17 5387 0 -158 21 0 152 15 4196 0
294 46 -1034 0 224 26 0 -66 28 -807 0
-353 -91 -294 0 -153 -90 0 127 -70 -229 0
-10 -40 -397 3000 10 -26 0 0 -25 -314 0
-168 -13 1759 0 -8 -15 0 12 -12 1368 0
-111 -8 1109 0 -11 -8 0 99 -7 864 1000
424 -12 -981 0 14 0 -2000 -136 -6 -764 0
-26 -17 -310 1000 24 -18 2000 104 -12 -244 0
-369 26 1746 0 11 26 0 -39 21 1362 0
554 -45 -4149 0 24 -59 0 104 -45 -3228 0
                      9
934
254 15 -3730 0 34 18 0 44 16 -2905 0
57 86 -1521 -1000 -23 84 1000 27 70 -1184 1000
299 21 292 -2000 9 19 0 9 16 225 0
17 96 -4459 0 87 93 0 137 68 -3473 0
-787 27 763 2000 13 27 0 3 23 594 0
634 -39 -7240 0 274 -30 0 254 -25 -5639 0
-191 -44 2173 0 -111 -20 0 29 -20 1696 0
553 13 2283 0 -37 -2 0 -127 1 1781 0
80 18 947 1000 -20 3 0 10 8 742 0
211 8 -2262 0 -59 13 0 -189 12 -1758 0
28 -36 324 0 -12 -37 0 -152 -30 252 0
-549 1 853 0 -29 -5 1000 -29 -3 663 0
-108 27 -18 0 12 25 -1000 -108 20 -12 0
308 -22 363 0 -2 -21 0 68 -16 279 0
51 54 3081 0 71 68 0 -59 55 2397 0
                    4 0
175
-231 -10 2553 4000 -81 -7 0 9 -7 1987 0    7
-27 -40 1969 2000 33 -40 -2000 -7 -36 1535 -2000
-134 -21 3167 1000 -4 -13 0 -34 -13 2468 0
-106 -105 6935 -2000 -146 -98 0 -36 -74 5404 0    6
470 -11 -2497 -1000 -60 -7 0 0 -12 -1945 0
109 35 2584 0 -301 13 0 -481 10 2013 0
167 -45 -1949 0 27 -53 0 -33 -36 -1521 0
-107 38 -3397 0 93 56 0 163 38 -2648 0
-117 14 -1466 -2000 13 21 0 -27 13 -1144 0
-60 -1 2066 0 110 -9 0 270 -11 1604 0
-46 27 421 0 14 29 -1000 154 27 326 0
506 -2 -2483 0 26 1 0 96 1 -1932 0
230 -37 201 0 -60 -32 0 60 -27 155 0
-181 2 -1118 0 -11 2 0 -111 2 -867 0
-215 -85 -5052 0 -205 -81 0 255 -70 -3929 0
                      1
-1104
104 -20 -317 -8000 64 -22 0 -46 -18 -247 0
46 -17 -998 -4000 -4 -15 1000 -14 -13 -780 1000
-74 -3 -2220 0 16 -2 0 26 0 -1729 0
385 72 -7026 4000 165 68 0 165 50 -5474 0
-20 -50 4065 0 50 -58 0 0 -45 3167 0
-603 39 1333 0 67 47 0 197 28 1037 0
-81 83 1112 0 -111 70 0 39 58 867 0
-503 -38 4663 0 -93 -53 0 47 -33 3633 0
22 -37 581 1000 -18 -36 0 22 -30 452 0
81 1 -539 0 -29 2 0 -229 3 -418 0
145 -5 -1418 0 -5 -8 2000 -115 -13 -1100 0
26 -33 2794 0 -4 -37 0 -44 -30 2175 0
-229 28 -287 0 31 21 1000 -89 20 -222 0
-86 -14 797 -1000 54 -11 0 114 -12 619 0    7
523 68 6806 0 123 57 0 -247 50 5292 0
                      2
267
137 61 -2127 4000 -13 60 0 27 48 -1656 0
-151 38 536 2000 -11 33 0 39 32 420 0
112 -4 -1193 0 -38 -8 0 -8 -7 -930 0
-400 2 4743 -2000 -200 8 0 -150 8 3693 0
-176 71 -4685 1000 14 67 0 44 57 -3651 0
55 -70 -2379 0 -65 -63 0 295 -33 -1851 0
-215 -6 1131 0 75 13 0 -15 5 881 0
762 52 -2718 0 112 69 0 -368 44 -2118 0
91 33 637 1000 31 28 0 -9 25 498 1000
-58 -13 -135 0 -8 -4 0 162 -2 -103 0
11 22 1419 0 21 20 -1000 91 21 1101 0
-572 52 -593 0 -22 56 0 -12 48 -462 0
213 4 438 0 23 7 -2000 173 0 341 0
128 40 -634 2000 -42 35 0 -12 32 -494 0
-601 -5 -1836 0 69 8 0 -21 4 -1427 0
                      3
478
-298 -64 2848 0 -28 -62 0 -8 -49 2220 0
126 -25 -506 -2000 26 -14 0 -24 -16 -396 0
-63 53 1129 0 17 52 0 -13 44 880 0
121 -61 -2403 0 181 -62 0 -69 -49 -1870 0
-189 10 3574 -2000 -49 21 0 -69 13 2786 0
104 20 202 0 154 1 0 -366 -10 154 0
513 -42 -3844 0 -7 -57 0 -97 -43 -2994 0
-640 -22 -2610 0 -30 -37 0 310 -19 -2033 0
-138 -2 -707 -2000 -18 4 0 22 3 -552 -2000
-225 4 -601 0 -45 2 0 5 -1 -470 0
-194 -50 -597 0 -74 -47 0 26 -39 -464 0
206 -1 -3433 0 76 -3 0 46 -7 -2670 0
-231 -24 -745 0 -31 -20 1000 -121 -12 -581 0
-66 -51 644 -1000 -26 -49 0 -56 -41 502 0
197 -21 -4838 0 -43 -34 0 167 -29 -3763 0
                      4
629
180 54 -3030 0 30 48 0 20 40 -2364 0
-179 4 694 4000 -39 -8 0 -9 -5 541 0
71 -54 1809 0 21 -52 0 31 -46 1408 0
-38 57 375 1000 -78 58 0 102 45 292 0    7
583 -122 -3890 1000 73 -118 0 13 -90 -3033 0
382 37 3040 -1000 192 63 0 122 41 2372 0
56 18 5331 0 -4 33 0 126 23 4153 0
371 -38 4056 0 61 -29 0 -149 -32 3160 0
139 -29 495 1000 -11 -33 0 -21 -28 386 1000
364 20 1585 0 114 17 0 -166 19 1234 0
107 52 323 0 107 53 0 -123 43 253 0
410 -80 6160 0 -140 -78 0 -20 -61 4790 0
59 34 383 0 19 27 0 9 22 298 0
-3 54 -728 0 77 56 0 37 46 -567 0
87 18 3231 0 -43 18 0 -173 19 2513 0
                      5
-828
66 -19 2200 -2000 6 -14 0 -14 -12 1717 0    6
189 17 -657 -2000 29 23 0 19 19 -510 -1000
-86 17 -4735 0 -26 16 0 -16 15 -3687 0
48 -44 1037 -2000 18 -44 0 -102 -34 807 0
-276 230 4134 0 -106 212 0 -6 172 3224 0
-754 -25 -2172 2000 -444 -42 0 166 -17 -1696 0
-230 2 -4349 0 40 -12 0 90 -9 -3389 0
-192 31 -1538 0 -122 25 0 -2 22 -1198 0
-114 30 -648 -1000 16 32 0 -14 29 -505 0
33 0 -2295 1000 -77 -3 0 83 -8 -1786 0
45 -15 -1749 0 -95 -17 0 105 -14 -1362 0
-420 115 -6203 0 90 119 0 -130 98 -4823 0
68 -27 383 0 8 -19 -1000 -22 -16 300 0
-44 -44 922 1000 -64 -44 0 6 -39 719 0    8
-41 -24 1810 0 29 -7 0 99 -7 1408 0
                      6
-89
112 -21 -2039 4000 -28 -22 0 -8 -21 -1591 0
13 -7 -839 0 -17 -6 0 -17 -4 -656 2000
48 0 6471 0 -2 1 0 8 2 5040 0
-1 47 -2211 1000 -21 36 0 79 31 -1723 0
-181 -276 -1271 0 49 -259 0 -11 -220 -993 0
479 8 -1002 -1000 329 20 0 -241 13 -777 0
-472 -31 1836 0 48 -21 0 -212 -17 1432 0
464 8 1360 0 54 21 0 154 18 1059 0
-2 -5 1668 2000 8 -8 0 28 -9 1300 -1000
-283 -39 1748 -2000 -3 -34 0 27 -24 1361 0
3 0 2323 0 63 1 1000 -57 1 1807 0
191 -60 3090 0 1 -68 0 181 -55 2403 0
-1 12 -559 0 -51 5 2000 89 2 -437 0
292 26 -616 -2000 -8 19 0 -58 19 -482 0
158 87 -2410 0 18 71 0 -12 55 -1875 0
                      7
655
-342 -1 5077 -2000 8 -2 -1000 18 3 3958 0            5
-92 -23 1973 0 8 -21 0 -2 -21 1538 -1000
41 4 -4303 0 11 4 0 -9 2 -3351 0
-12 -17 263 0 68 -6 0 18 -11 207 0
204 194 237 -2000 -6 183 0 74 155 186 0    6
258 -80 1550 0 -272 -99 0 -32 -78 1206 0
563 76 -929 0 -167 73 0 153 57 -726 0
-495 -17 -3298 0 -15 -33 0 -115 -23 -2570 0
20 -19 -2598 -1000 -20 -14 0 -20 -13 -2025 2000
134 39 465 1000 14 36 0 34 26 359 0
-172 -37 -557 1000 -52 -32 -2000 28 -29 -433 0    8
134 -25 1150 -1000 -16 -18 0 -176 -17 893 0
35 -3 586 0 45 3 -1000 -45 4 457 0
-242 0 613 1000 48 3 0 98 0 479 0
-4 -196 2150 0 -14 -188 0 56 -153 1673 0
                      8
-161
288 60 -6080 0 38 65 2000 -32 48 -4738 0
81 34 -1732 0 1 22 0 31 21 -1349 0
-71 -5 -202 3000 19 -12 0 9 -9 -158 0
-31 -33 5940 2000 -111 -41 0 19 -27 4626 0
99 -78 -908 4000 29 -74 0 -41 -57 -708 0
-383 129 -367 0 267 145 0 267 112 -287 0
-32 -95 1453 0 18 -97 0 -12 -76 1134 0
280 -15 3408 0 10 -12 0 150 -11 2657 0
62 36 1550 -1000 12 31 0 2 27 1208 -1000
44 -7 -2821 0 -56 -8 0 -36 -6 -2190 0
220 48 -723 -2000 40 34 1000 -30 32 -563 0
-296 37 -2904 2000 -26 24 -1000 134 18 -2257 0
-70 -24 -307 0 20 -26 0 -20 -21 -240 0
-18 -34 -1167 0 -38 -25 1000 -58 -20 -909 0            8
-181 207 -2250 0 -91 185 0 -101 154 -1750 0
                      9
-1086
-315 -109 4120 0 -35 -118 -1000 25 -91 3210 0
-112 -49 1796 1000 -2 -39 0 -32 -30 1398 0
74 -13 3269 -6000 -16 0 0 -26 -1 2546 0
86 14 -7563 -4000 86 26 0 -84 19 -5892 0
-138 -21 -189 -2000 12 -25 0 -58 -22 -146 0
-180 -101 496 0 -100 -92 0 -90 -70 389 0
-354 87 -2505 0 216 87 0 -4 67 -1954 0
-431 51 -1821 0 -11 55 0 -271 37 -1420 0
-76 -56 82 2000 -6 -53 0 14 -41 65 0
-402 -37 2974 0 88 -33 0 -12 -24 2310 0
-243 -33 250 1000 7 -17 0 7 -13 196 0
-6 -25 4286 -1000 54 -10 2000 -56 -3 3333 0
-191 21 -339 0 -61 18 1000 -11 16 -262 0
74 34 375 0 44 22 -2000 4 21 292 0
-136 -144 449 0 114 -121 0 14 -98 348 0
                    5 0
1056
193 71 -2926 2000 -17 83 0 -27 65 -2281 0    7
142 34 -1135 -2000 2 31 0 12 22 -883 0
-184 11 -4279 3000 -4 4 0 26 1 -3333 0
-44 40 886 2000 6 32 0 26 26 691 0
-265 110 1448 0 -65 119 0 55 94 1126 0
518 53 -2121 0 118 40 0 -132 22 -1655 0
354 -84 3477 -1000 -196 -80 0 -146 -57 2712 0    5
119 -28 987 0 79 -30 0 219 -8 770 0
-48 44 -294 -1000 2 43 0 -8 30 -230 1000
604 38 -902 0 -66 38 0 -106 27 -700 0
231 16 528 0 -39 7 0 21 0 410 0
214 47 -6042 0 -6 43 -1000 74 28 -4699 0
414 2 1420 0 44 7 -2000 24 3 1103 0
-51 -27 938 0 -41 -17 1000 9 -15 730 0
-124 126 333 0 66 110 0 116 86 260 0
                      1
-195
52 80 -377 -4000 32 66 0 32 53 -292 0
-157 27 -1126 1000 3 34 0 23 28 -877 0
160 0 1879 0 0 -2 0 20 4 1464 0
28 -24 2422 0 -12 -24 0 58 -20 1886 0
473 -121 -2791 0 63 -130 0 73 -104 -2173 0
-103 -3 4285 0 -293 -18 0 -13 3 3340 0
-53 70 -4038 2000 -3 65 0 137 56 -3149 0
258 -9 -1526 0 -32 -8 0 -52 -23 -1191 0
231 -12 194 -1000 -9 -13 0 11 -5 150 -2000
-298 4 -172 0 52 -1 0 232 4 -135 0
-45 1 -226 0 55 4 0 -5 9 -177 0
12 -26 5324 0 12 -32 0 -98 -18 4140 0
-247 9 -2881 0 -17 4 1000 3 4 -2241 0
53 51 -584 0 23 37 0 -7 30 -454 0
567 -120 2934 0 -203 -97 0 -53 -74 2282 0
                      2
-173
-58 -189 3974 2000 -38 -177 0 -58 -138 3095 0
70 -48 2135 -2000 10 -54 0 -50 -41 1663 0
-12 7 2484 0 -12 3 0 -72 1 1935 0
-68 0 -367 -2000 -88 2 0 72 6 -285 0
-494 96 2069 1000 -24 103 0 -104 84 1611 0    7
-431 -12 -5450 0 -291 0 0 29 -6 -4247 0
-160 -14 3692 -1000 150 -12 0 -310 -16 2879 0
-77 -37 4323 1000 -97 -23 0 -107 -9 3370 0
-256 9 70 2000 24 9 0 -36 7 56 1000
-128 -4 -107 0 -38 -3 0 -68 -6 -83 0
-47 10 -276 0 -47 8 -1000 23 3 -213 0
-298 -12 -3189 0 -98 -9 0 112 -14 -2480 0
75 -12 2740 0 25 -11 0 15 -7 2133 0
69 -38 -867 0 -11 -24 -1000 9 -22 -675 -1000            7
76 68 -3991 0 196 59 0 -134 46 -3105 0
                      3
46
127 155 -2593 0 57 142 0 107 109 -2019 0
9 38 -291 4000 -41 35 0 29 24 -228 0
-35 30 -3416 0 15 41 0 55 31 -2661 0
-36 -30 2150 4000 104 -33 0 -266 -32 1675 0
407 -113 3232 -2000 -3 -113 0 67 -94 2520 0
390 -2 4253 0 1030 18 0 130 -6 3314 0
-120 -22 -1027 0 -290 -23 0 580 -25 -801 0
-167 129 -10408 -2000 33 96 0 -17 75 -8110 0
154 8 -1985 -1000 -16 9 0 24 4 -1546 -1000
255 -16 -472 0 5 -11 0 -215 -9 -366 0
-17 0 -817 -1000 -7 1 2000 -7 1 -636 0    7
245 21 633 0 135 19 0 -5 20 494 0
-160 2 -1468 0 0 6 0 -30 3 -1143 0
-178 -1 1381 0 -8 -8 2000 -78 -4 1074 2000
-558 46 -1282 0 -138 33 0 152 24 -996 0
                      4
202
-410 -41 -982 0 -40 -26 0 -80 -23 -766 0
20 -38 -1074 -2000 30 -36 0 -10 -25 -835 0
9 -76 597 0 19 -79 0 -11 -66 465 0
162 65 -2971 -2000 -38 67 0 192 56 -2316 0
-121 177 -10320 1000 39 174 0 -21 140 -8043 0
46 50 -2377 0 -714 14 0 -184 40 -1852 0
452 10 -1048 0 302 24 0 -388 18 -817 0
416 -125 13387 1000 36 -92 0 296 -83 10431 0
-119 -26 3723 -2000 -9 -24 0 21 -21 2899 2000    6
-180 34 125 -1000 20 26 0 190 22 95 0
72 -29 1964 2000 12 -26 -1000 -28 -22 1527 0
-87 -17 1292 0 -57 -8 0 -67 -10 1002 0
173 15 934 0 -47 5 0 3 3 726 0
85 10 -271 0 25 13 -1000 125 9 -210 -1000
-15 -164 5838 0 115 -151 0 -75 -119 4540 0
                      5
-459
487 -26 1595 -4000 37 -34 0 27 -25 1243 0    6
-113 30 882 0 7 31 0 17 22 686 0
57 64 1393 0 -53 53 0 -3 50 1084 0
-32 -79 -456 0 -22 -73 0 -122 -67 -354 0
-97 -240 13137 0 -77 -232 0 -157 -181 10237 0
-191 -91 556 0 159 -51 0 169 -64 434 0
-428 -8 -279 0 -78 -32 0 212 -14 -218 0
-524 36 -8455 0 -14 17 0 -224 25 -6588 0
157 5 -2708 4000 27 0 0 -23 3 -2108 -1000
192 -53 1990 2000 32 -43 0 32 -34 1551 0
-114 24 -1400 -1000 16 19 0 -14 17 -1088 0
219 2 -833 1000 -91 -6 0 -51 -5 -646 0
18 -29 -442 0 38 -15 0 28 -11 -343 0
3 -5 -949 0 -17 -8 0 -127 -5 -738 0
-32 196 -5245 0 -142 183 0 -52 145 -4080 0
                      6
280
-258 38 -523 8000 -48 38 0 -18 31 -407 0
161 -2 -1508 0 1 -4 0 1 -2 -1174 0
-70 -28 285 0 40 -15 0 0 -17 225 0
-110 74 276 1000 -30 58 0 130 66 215 0
130 191 -9120 -1000 40 179 0 210 140 -7106 0    6
-195 54 1468 0 -75 20 0 175 33 1142 0
260 31 760 0 -70 32 0 -120 28 594 0
508 15 1149 0 8 20 0 -32 12 895 0
-110 20 414 -2000 -20 23 0 10 19 320 0
-83 31 -2258 -1000 -103 27 0 -83 20 -1759 0
55 1 40 0 45 -1 0 55 2 30 0
-368 -1 -181 -2000 112 -1 0 82 3 -142 0
-7 17 0 0 3 8 0 -67 7 1 0
76 9 847 0 -4 12 0 136 9 657 0
-144 -77 1147 0 186 -67 0 66 -54 894 0
                      7
195
162 -55 1918 -4000 22 -58 0 2 -43 1493 0
-34 -7 1212 0 -24 -1 0 -24 0 943 0
-56 14 -1416 0 14 13 0 4 8 -1106 0
-35 -39 2569 -2000 85 -22 0 -125 -39 2002 0
-34 -27 3320 2000 -4 -31 0 -84 -20 2587 0
261 28 -2390 0 41 46 0 -599 24 -1861 0
-91 -10 1425 0 9 4 0 -181 -9 1109 0
-339 0 3760 0 31 -4 0 71 3 2930 0
39 -7 736 1000 9 -5 0 -1 -5 575 0    7
31 21 464 0 101 18 0 1 16 362 0
-8 -8 1041 0 -68 -1 0 -48 -5 811 0
183 28 -770 1000 -17 26 0 -37 21 -597 0
-214 4 -128 0 -34 7 0 56 4 -102 0
-120 -22 54 0 -40 -17 1000 -40 -15 44 0            8
563 -110 3197 0 -247 -110 0 73 -86 2485 0
                      8
321
-131 86 -3458 0 -1 91 0 9 67 -2693 0
-110 -5 963 2000 10 -10 0 20 -10 752 0
293 -3 695 0 -17 -12 0 3 -4 543 0
121 12 -2692 1000 21 2 0 171 16 -2099 0
-2 -85 39 -1000 -32 -77 0 -12 -72 29 0
-108 -78 1546 0 212 -78 0 582 -61 1204 0
252 -39 -2255 0 162 -34 0 262 -23 -1757 0
-53 -51 -5082 0 -13 -44 0 27 -46 -3961 0
10 -31 -5 -2000 -10 -32 0 -30 -26 -3 0
-359 -42 280 0 -89 -38 0 61 -31 218 0
45 4 -1200 0 15 -2 1000 5 -1 -934 0
-76 -27 2662 0 24 -17 1000 4 -17 2069 0
203 -1 482 0 23 -4 0 -27 -1 376 0
-55 43 -141 0 75 34 -2000 -45 29 -111 0
-78 234 -8179 0 192 246 0 -98 194 -6360 0
                      9
-501
-122 -111 2903 0 8 -107 0 8 -83 2261 0
127 1 -1800 -4000 -3 -2 0 -23 1 -1404 0
-342 -4 -3267 -2000 -32 6 0 -32 1 -2547 0
-4 16 330 0 -154 26 0 -74 12 258 0
-140 79 -620 0 110 77 0 110 70 -481 0
410 77 -551 0 -430 74 0 -210 56 -428 0
-214 53 822 0 -234 39 0 -164 36 641 0
178 97 1534 0 58 91 0 -122 81 1197 0
-37 40 -1440 1000 3 38 0 43 31 -1124 0
344 17 498 0 14 15 0 -166 13 386 0
17 -1 383 0 17 5 -2000 77 6 298 0
422 -10 -1862 0 -38 -17 -2000 32 -14 -1448 0
66 -10 -1192 0 -4 -5 0 36 -6 -926 0
115 -53 -569 0 -25 -51 1000 -5 -42 -441 0
465 -291 17322 0 -125 -313 0 115 -250 13471 0
                    6 0
-547
157 76 -2166 2000 -23 74 1000 17 59 -1688 0            6
27 34 145 2000 7 37 0 47 27 114 0
-84 -27 4265 4000 36 -24 0 56 -19 3325 0
-12 -73 2351 -1000 188 -80 0 -92 -59 1831 0
412 -43 281 2000 -88 -38 0 -168 -35 218 0    7
-446 -8 -1274 0 264 -22 0 154 0 -994 0
-318 -39 2073 0 182 -36 0 192 -30 1616 0
-77 -107 5557 0 -167 -95 0 113 -80 4330 0
-108 -5 1363 1000 2 -7 1000 -18 -5 1064 0
214 6 -583 0 114 4 0 154 1 -451 0
-138 -8 387 0 -28 -9 1000 -148 -10 300 0
-582 8 -1303 0 -12 13 1000 -62 12 -1012 0
-236 6 1581 -1000 -16 2 -1000 4 4 1228 0
120 45 -124 0 10 45 0 40 36 -98 0
-728 268 -22127 0 52 278 0 -138 226 -17210 0
                      1
724
58 -5 1460 -4000 28 -14 -2000 -52 -10 1140 0
-103 -77 2483 -1000 7 -71 0 -73 -55 1933 0
343 44 -107 -2000 13 30 0 -27 29 -85 0
7 89 -3261 2000 -113 78 0 47 66 -2540 0
-387 41 -1128 -4000 -7 42 0 93 38 -880 0
241 -90 5033 0 91 -80 0 -409 -76 3922 0
342 -3 -4859 0 -98 2 0 -238 -4 -3788 0
174 77 -6430 0 74 67 0 -36 54 -5012 0
260 -32 -284 -2000 0 -25 -2000 0 -21 -222 1000
-188 0 -365 0 -18 1 0 62 3 -286 0
166 -5 332 0 26 -7 0 106 -3 260 0
-32 -8 3944 0 -2 -15 0 128 -9 3064 0
49 -9 -719 2000 59 -9 2000 19 -9 -559 0
-157 -31 2224 -1000 -37 -29 0 3 -20 1730 0    7
-212 -190 14897 0 118 -193 0 198 -156 11588 0
                      2
-610
-73 -58 30 2000 -23 -49 1000 37 -40 20 0
-92 52 -3497 2000 -2 45 -1000 68 34 -2722 0
-102 -8 -2236 0 -32 0 0 -2 -7 -1741 0
-169 -49 1585 -1000 31 -36 0 51 -38 1236 0
-154 -68 841 2000 36 -72 0 16 -62 657 0
-449 73 -4402 0 -359 78 0 181 69 -3430 0
-288 36 5119 0 -8 30 0 262 27 3989 0
-341 -62 1266 0 19 -69 0 49 -53 988 0
-188 29 66 1000 22 26 1000 2 21 51 -2000
-441 -21 118 0 -141 -14 0 -131 -12 92 0
-172 15 -1910 0 -22 14 0 8 10 -1487 0
565 25 -4461 0 -5 27 0 -85 19 -3466 0
148 0 -387 -1000 -52 3 -1000 -102 3 -300 0
-26 5 -2627 2000 24 2 -1000 -16 -2 -2043 0            7
543 138 -5768 0 13 142 0 -137 112 -4487 0
                      3
637
-70 105 -2228 0 20 101 0 -10 82 -1733 0
156 2 2151 -1000 -14 5 2000 -34 7 1675 0
-92 -38 2167 0 18 -36 0 -2 -24 1688 0
185 -2 150 0 -35 3 0 5 10 115 0
498 66 2180 0 -42 60 0 -22 52 1698 0
399 -14 -1434 0 219 -12 0 359 -6 -1118 0
451 -49 -2053 0 -69 -43 0 -229 -37 -1599 0
134 75 -2166 0 -26 93 0 -116 68 -1688 0
59 -14 -170 2000 -51 -17 -1000 9 -14 -133 1000
641 25 693 0 81 9 0 31 7 540 0
212 -6 1756 0 2 -2 0 -58 1 1367 0
-385 1 2387 0 -15 -1 0 -75 0 1854 0
-217 27 564 1000 -17 21 0 63 17 438 0
99 2 1610 -1000 9 7 2000 -41 7 1252 0
-263 -128 1585 0 -303 -129 0 -183 -101 1233 0
                      4
-81
37 -109 2411 0 -23 -108 0 -23 -90 1878 0
81 -5 -1560 -1000 -9 -6 -1000 1 -7 -1217 0
138 26 -1294 0 -32 22 0 8 14 -1008 0
-93 16 11 3000 -3 3 0 -3 0 9 0
-290 -30 -3753 1000 110 -20 0 -40 -21 -2925 0
-309 45 3783 0 151 24 0 -529 2 2949 0
-289 64 -3878 0 131 65 0 91 51 -3020 0
409 -32 1298 0 -31 -43 0 79 -30 1010 0
-24 5 -164 -4000 26 8 2000 -24 7 -126 0
-238 -23 -216 0 -18 -9 0 62 -8 -168 0
-156 7 -584 0 34 -2 -1000 44 -6 -456 0
27 -24 -1011 0 77 -14 0 117 -17 -785 0
242 -38 -219 -2000 52 -32 1000 2 -27 -170 0
-116 17 -1639 0 -56 16 -1000 44 12 -1273 0
330 119 2117 0 210 112 0 170 87 1647 0
                      5
137
19 69 529 2000 39 66 0 49 57 410 0    7
-161 -19 2342 2000 39 -19 0 9 -14 1826 0
-88 -8 -1716 0 42 -10 0 2 -5 -1339 0
226 -10 70 -6000 16 -1 0 -94 -2 56 0
219 25 1869 -2000 -161 20 0 49 20 1457 0
231 -99 1793 1000 -149 -72 0 131 -43 1397 0
468 -33 4453 0 8 -47 0 -42 -30 3466 0
-397 -91 9335 0 63 -97 0 13 -69 7277 0
15 -17 1033 2000 15 -20 -1000 15 -15 803 -1000
-55 32 -592 0 5 25 0 -145 23 -462 0
125 -25 966 0 -45 -14 2000 35 -9 753 -1000                  6
-41 -10 2144 0 -11 -20 0 -11 -9 1669 0
-110 30 -358 1000 -20 28 -2000 -20 25 -279 0
178 -31 1660 1000 78 -36 0 48 -29 1289 0    8
-324 -108 -5330 0 126 -89 0 -14 -67 -4147 0
                      6
-410
-15 -53 -2236 -4000 -45 -46 0 -15 -40 -1740 0
-62 20 -2381 -1000 -32 21 0 -2 15 -1855 0
180 41 1977 0 -20 41 0 -30 32 1544 0
-254 0 101 3000 36 -6 0 86 -4 77 0
-346 -121 -1211 1000 64 -118 0 44 -96 -944 0
382 72 -7808 -2000 -218 55 0 602 38 -6085 0
-870 -74 3881 0 -10 -58 0 260 -50 3027 0
42 156 -15089 0 12 163 0 82 119 -11761 0
52 23 -1999 0 -8 28 0 -18 20 -1557 2000
-173 -29 453 0 27 -21 0 127 -20 353 0
-159 24 -1532 0 1 15 -1000 -149 11 -1192 2000
265 24 -2302 0 -65 25 0 -135 15 -1794 0
6 -44 1517 -1000 -24 -41 1000 56 -38 1180 0
-254 9 -898 -2000 -44 11 0 -124 10 -698 0
266 106 2553 0 -164 81 0 76 57 1987 0
                      7
349
123 63 469 2000 23 57 0 -7 46 365 0
71 -26 2073 2000 1 -26 0 1 -18 1615 0
-193 -54 1985 0 27 -45 0 37 -37 1543 0
158 20 -1431 0 8 25 0 -112 22 -1115 0
212 231 3343 0 2 224 0 -168 182 2606 0
-580 20 3478 1000 190 20 0 -1220 16 2710 0
638 134 -8929 0 -112 121 0 -332 102 -6958 0
-212 -98 8381 0 -62 -95 0 -222 -71 6533 0
-180 13 1084 0 -20 7 0 10 10 845 -1000
283 -29 113 0 -57 -27 0 -67 -20 89 0
189 -10 740 0 29 -5 0 119 -1 575 -1000
-55 2 404 0 45 8 0 215 14 317 0
-37 55 -2149 2000 23 46 0 -37 44 -1671 0
158 26 325 1000 38 31 0 98 26 253 0
-457 -63 1845 0 -97 -56 0 103 -34 1435 0
                      8
73
-6 -34 1690 0 4 -34 0 -46 -23 1316 0
-8 50 -1607 -4000 22 47 0 12 35 -1253 0
75 30 -3619 0 -45 20 0 -15 20 -2816 0
-198 7 580 0 -18 2 0 152 -1 453 0
-324 -189 -1461 -3000 -14 -180 0 136 -149 -1140 0    6
242 -58 3610 0 142 -28 0 1452 -29 2814 0
-162 -60 4993 0 128 -49 0 78 -45 3889 0
179 76 -1947 0 139 73 0 89 54 -1518 0
163 -17 846 0 23 -14 0 23 -16 659 0
-33 85 -11 0 97 70 0 127 54 -9 0
-243 22 30 0 7 23 0 -33 15 25 0
-248 -3 659 0 -38 -12 0 -118 -16 512 0
148 -16 1406 -1000 -2 -6 0 -52 -9 1093 0
-58 -27 76 0 -68 -34 0 -98 -30 59 0
184 9 -4281 0 84 21 0 -266 7 -3331 0
                      9
-874
-190 -52 -1336 0 -50 -49 0 60 -43 -1041 0
123 -41 277 2000 -27 -39 0 -17 -30 218 0
-297 -32 2206 0 23 -21 0 -17 -24 1715 0
173 -41 1346 0 -137 -37 0 13 -28 1048 0
531 44 -2873 6000 111 39 0 31 35 -2237 0
133 22 -3048 0 -137 -15 0 -947 1 -2376 0
-83 -17 8 0 77 -15 0 -113 -15 8 0
-31 -131 4099 0 -61 -137 0 139 -104 3193 0
-38 -30 -590 0 2 -30 0 -18 -23 -459 1000
-75 -59 -771 0 -75 -52 0 -175 -37 -600 0
314 -32 271 0 -26 -37 0 -6 -27 209 0
636 8 -509 0 56 17 0 -74 17 -398 0
-171 -39 -212 -1000 9 -44 0 119 -35 -164 0
66 9 -510 -1000 26 12 0 126 11 -396 0    7
-108 -43 9566 0 62 -50 0 232 -37 7441 0
                    7 0
647
-39 142 -1081 0 81 139 0 11 111 -841 0
-53 10 862 0 27 11 0 17 9 669 0
282 41 -943 1000 -18 31 0 12 31 -732 0
-73 9 -249 0 147 7 0 -83 9 -193 0
-362 32 518 -3000 -172 31 0 -102 35 402 0
-430 39 -62 0 230 50 0 340 36 -48 0
187 -16 -217 1000 -163 -17 0 157 -5 -170 0    6
446 105 -4204 0 -134 109 0 -124 87 -3274 0
35 54 -402 0 -15 51 0 -15 44 -314 -2000
23 8 2034 0 33 13 0 143 5 1581 0
-356 1 -798 0 -36 8 1000 104 3 -621 0
-1001 -37 -54 0 -71 -38 0 -1 -38 -38 0
-33 55 -725 2000 -33 56 0 -143 45 -564 0
-32 -7 1739 2000 38 -6 0 -62 -3 1352 0
967 78 -10075 0 -83 81 0 -223 68 -7835 0
                      1
80
353 -149 2569 0 -47 -144 0 -77 -117 2000 0
-27 -8 -435 0 -17 -9 0 -7 -9 -337 0
-21 -27 -47 -2000 -11 -25 0 19 -23 -39 0
-22 20 -2112 0 48 25 0 -22 6 -1646 0
265 -7 3875 0 155 1 0 5 -22 3021 0
217 -137 1237 0 -393 -130 0 -313 -95 965 0
-95 48 106 -2000 -5 35 0 -45 15 83 0
-596 28 -366 0 114 37 0 24 18 -286 0
38 -42 -231 0 8 -35 0 38 -34 -180 1000
10 -6 -2627 0 20 -12 0 -70 -8 -2041 0
201 22 642 0 101 12 -2000 -99 13 502 0
592 27 1502 0 72 21 0 212 23 1165 0
195 -47 1017 -1000 15 -44 0 95 -34 790 0
-25 8 -3007 -1000 -25 5 0 25 0 -2339 0
-1190 -46 4301 0 100 -52 0 60 -46 3343 0
                      2
-436
-367 67 -1732 0 3 64 0 93 58 -1348 0
-77 26 -430 0 -7 23 0 -37 21 -337 0
1 3 575 1000 51 -1 0 -29 2 451 0
46 -19 2428 0 -114 -24 0 26 -8 1890 0
-150 -35 -3249 0 -120 -46 0 190 -23 -2533 0
-21 206 -2924 0 309 208 0 379 133 -2280 0
-61 -18 -2442 1000 -71 -17 0 19 -2 -1903 0
267 -126 -1333 0 137 -127 0 -103 -97 -1039 0
-113 16 685 -1000 7 10 0 -43 15 534 -1000
-303 31 725 0 -83 32 0 -53 30 562 0
-108 3 36 0 -88 14 1000 -8 9 24 0
-160 6 -1882 0 -10 7 0 -190 10 -1463 0
-92 46 -840 1000 18 41 0 18 33 -653 0
118 9 1814 0 28 10 0 -2 9 1410 0
349 21 -3452 0 -151 23 0 179 23 -2683 0
                      3
710
348 39 -68 0 8 37 -1000 -82 24 -53 0            5
12 -16 315 -1000 32 -9 1000 22 -9 248 0
-25 34 -591 0 -35 42 0 15 31 -463 0
-22 35 -1495 0 138 31 0 -52 26 -1163 0
-67 30 653 1000 13 38 0 -257 28 509 0    7
149 -172 6826 0 -41 -188 0 -451 -111 5320 0
85 0 1670 0 235 11 -1000 -55 -1 1302 0
-149 147 2929 0 -199 145 0 51 125 2283 0
41 13 376 2000 -29 17 0 31 8 293 2000
584 -14 2031 0 64 -12 0 114 -16 1580 0
204 -11 -1037 0 34 -15 0 44 -12 -803 0
-154 2 983 0 -14 5 0 106 -4 765 0
-10 -20 325 -2000 40 -20 0 -50 -17 253 0
-107 0 320 1000 -17 2 0 -57 5 251 0    8
436 -2 6023 0 256 8 0 -374 3 4684 0
                      4
-630
-293 -101 1798 0 7 -97 2000 27 -78 1400 0
110 -15 -94 2000 -40 -20 -2000 40 -18 -74 0
48 -29 587 0 8 -33 0 -12 -29 459 0
158 -48 610 0 -222 -36 0 38 -31 475 0
101 8 230 -2000 91 3 0 131 6 180 0
-244 87 -5312 0 -64 98 0 596 45 -4141 0
-74 52 -3433 0 -124 57 2000 236 51 -2676 0
50 -146 2560 0 -20 -166 0 40 -134 1994 0
-67 -25 -2248 -1000 33 -26 0 3 -20 -1752 -1000
-138 -26 -2571 0 -8 -25 0 -138 -17 -1999 0
-224 -12 1327 0 16 -17 0 -64 -12 1031 0
608 -5 -1859 0 -2 -1 0 48 2 -1446 0
10 -2 468 1000 -100 3 0 40 0 365 0
-111 -40 -501 -2000 -61 -39 0 39 -37 -391 0
-865 -1 -7701 0 -155 -20 0 395 -18 -5990 0
                      5
717
13 92 -2778 -1000 -7 89 -1000 23 74 -2164 0
38 28 -120 -1000 18 26 1000 -42 26 -96 0
-132 -22 411 0 18 -20 0 38 -11 318 0
-267 46 43 0 203 40 0 113 27 33 0
-230 -24 762 1000 -70 -21 0 -50 -23 593 0
158 9 -3366 0 108 0 0 -622 39 -2621 0
381 -132 11502 0 -109 -142 -1000 -119 -114 8962 0
361 83 -4856 0 111 98 0 81 77 -3783 0
46 28 3232 -1000 -24 25 -1000 -14 24 2518 0            6
-325 27 1310 0 -25 20 0 95 14 1018 0
172 6 -72 1000 -48 10 0 52 10 -57 0    8
-618 -51 2927 0 12 -56 0 -68 -43 2276 0
-98 -15 -429 1000 82 -21 0 -128 -15 -336 0
211 49 -286 1000 71 42 0 -39 40 -221 0
731 -21 6973 0 -59 -11 0 -209 -3 5424 0
                      6
-53
135 -52 2352 2000 -25 -54 0 5 -45 1832 0
-122 -32 756 0 8 -26 0 -12 -24 592 0
274 44 -2634 0 -6 39 0 -26 28 -2049 0
-15 -66 852 0 -5 -70 0 -215 -53 665 0
420 6 -1182 0 30 3 0 80 3 -921 0
34 -81 6685 0 -426 -57 0 324 -82 5209 0
-347 104 -10498 0 153 90 0 -107 78 -8179 0
-488 12 2422 0 -78 15 0 -38 11 1886 0
109 -45 -1706 2000 19 -42 2000 -11 -39 -1328 0
155 -11 -30 0 45 1 0 65 2 -22 0
-61 15 -1183 -2000 -11 18 0 -101 6 -919 0
388 94 -1822 0 -42 89 0 -162 70 -1417 0
135 15 -85 -2000 -35 21 0 125 18 -64 0
-61 -23 378 0 -31 -14 0 109 -18 292 0
-395 11 -5171 0 -5 6 0 55 -1 -4022 0
                      7
-1278
-5 13 -1086 -1000 15 23 0 -25 21 -846 0
19 39 -1113 0 -1 32 0 19 27 -868 0
-412 -37 3631 0 -22 -26 0 -12 -19 2826 0
438 97 -3164 0 -162 103 0 208 86 -2466 0
-21 24 334 0 59 22 0 -61 21 262 0
293 72 -3553 0 323 41 0 133 52 -2769 0
-258 -8 -204 0 -8 17 0 -98 11 -159 0
-178 -24 -887 0 122 -27 0 -218 -22 -689 0
-123 50 -533 -1000 -13 48 -1000 7 43 -417 0
-128 1 -828 0 -48 -13 0 -78 -6 -645 0
-106 -14 705 1000 44 -19 0 84 -6 548 0
-87 -61 27 0 23 -51 0 233 -43 22 0
-108 6 -565 1000 -8 1 0 -38 1 -441 0
-12 -1 69 0 -2 -7 0 -52 1 55 0
330 12 8032 0 120 19 0 -80 24 6246 0
                      8
852
56 20 5 0 26 12 0 -14 6 5 0
-8 -12 -418 0 -18 -7 0 12 -7 -326 0
305 33 -1066 0 25 20 0 35 14 -828 0
-359 -101 2559 -2000 121 -108 0 -9 -87 1994 0
-360 -46 -664 2000 -170 -35 0 40 -28 -520 0
-426 -14 2859 0 294 2 0 -126 -7 2227 0
99 -12 5142 0 99 -23 0 319 -22 4006 0
651 6 -809 0 -179 12 0 281 -1 -633 0
74 -13 794 1000 14 -13 1000 14 -13 621 0            7
371 27 576 0 41 36 0 -9 23 449 0
90 9 527 0 0 12 0 50 4 410 0
-307 14 -106 0 -7 6 -1000 -167 8 -82 0
91 -4 1390 -1000 21 -2 0 21 -4 1083 0
175 20 -606 0 55 24 0 -75 15 -472 0
-40 -5 -10534 0 -40 7 0 250 -5 -8191 0
                      9
317
-284 -29 1825 0 -24 -28 0 66 -21 1421 0
22 -34 3600 -1000 2 -32 0 2 -25 2805 0
139 -24 -2982 0 -31 -16 0 -31 -9 -2325 0
122 66 2205 4000 -78 66 0 -238 55 1717 0
178 55 2277 -4000 118 42 0 -62 34 1776 0
78 -23 -4283 0 -482 -9 0 -332 -6 -3335 0
264 -17 -1837 0 -296 -19 0 -166 -18 -1431 0
161 10 1423 0 131 7 0 91 17 1111 0
-92 -25 95 -2000 -22 -22 -2000 -12 -18 72 0
-546 -42 818 0 -26 -40 0 14 -29 634 0
68 -6 -1197 0 -12 -8 0 -62 -1 -932 0
419 8 2008 0 19 10 2000 69 7 1559 0
-79 -10 -538 2000 -39 -11 0 -9 -6 -420 0
-272 -30 801 0 -82 -32 0 78 -25 623 0
-476 -9 8869 0 4 -30 0 -226 -17 6896 0
                    8 0
9
350 1 -5281 -1000 30 1 0 -60 -1 -4114 0    6
78 33 -4229 2000 18 27 0 -32 21 -3295 0
-378 18 3493 0 22 20 0 2 13 2721 0
-215 -11 -5047 -2000 115 5 0 265 -6 -3931 0
179 -35 -1746 2000 -11 -28 0 -11 -25 -1362 0
-370 14 5202 0 -50 -14 0 390 -2 4051 0
224 -4 -1951 0 194 3 0 -206 10 -1520 0
-777 -48 -151 -2000 -117 -57 0 -357 -40 -119 0
124 14 -204 1000 14 11 1000 14 11 -158 0
621 9 -1640 0 11 4 0 -59 0 -1274 0
-94 -18 1516 0 36 -15 0 -34 -17 1182 0
-369 -36 -1673 0 1 -35 -1000 -9 -30 -1298 0
130 -4 -599 -1000 30 -2 0 20 -4 -466 0
-51 5 32 0 19 5 0 -21 6 25 0
871 -3 -10207 0 51 3 0 101 -3 -7939 0
                      1
-699
-52 36 6766 2000 -52 34 0 28 32 5270 0
-227 5 2664 -1000 -17 7 0 33 8 2076 0
184 -30 -488 -1000 14 -32 0 -16 -26 -378 0
204 4 3751 0 -196 -13 0 44 -8 2922 0
-684 -17 -721 0 26 -16 0 106 -11 -560 0
504 -5 -6479 0 234 -1 0 -106 -7 -5049 0
-690 42 2478 0 -90 31 0 400 22 1930 0
488 48 475 4000 48 65 0 128 43 370 0
-160 13 -230 1000 20 15 0 -10 11 -180 0
-410 0 1122 0 10 2 0 40 6 874 0
81 35 -588 0 -79 33 0 121 27 -461 0
364 38 -163 0 -6 36 0 -16 32 -130 0
-55 16 351 -1000 15 14 0 -65 14 274 0
266 26 -979 0 56 26 0 -14 19 -761 0
-431 28 11604 0 -181 23 0 -211 28 9028 0
                      2
738
-295 -38 -5599 -1000 15 -38 0 -35 -34 -4362 0
205 -31 -2964 -1000 15 -27 0 -15 -27 -2311 0
-122 24 -2004 2000 -32 13 0 58 13 -1564 0
-35 -40 -2826 -1000 245 -37 0 -295 -22 -2201 0
433 46 1400 0 -67 45 0 -77 32 1089 0
272 30 5788 0 222 42 0 272 31 4513 0
669 -19 -2033 0 99 0 0 -171 -4 -1583 0
-361 -43 -2636 -2000 19 -53 0 229 -47 -2053 0
73 -17 50 -2000 -37 -17 0 -17 -14 40 0
168 45 -1406 0 -22 41 0 58 30 -1096 0
-127 -13 -958 0 63 -18 0 -67 -12 -743 0
-236 17 -2409 0 -36 16 0 4 12 -1872 0
-91 12 -349 2000 -21 14 0 69 7 -272 0
-146 -15 -215 0 -36 -13 0 54 -11 -168 0
-233 10 -9266 0 157 23 0 167 9 -7209 0
                      3
-600
76 18 5443 0 26 23 0 36 21 4243 0
31 33 2980 2000 1 30 0 11 30 2324 0
239 -2 2307 -1000 19 15 0 -41 11 1799 0
-111 58 2711 2000 -121 58 0 99 41 2110 0
168 4 -1785 0 28 -2 0 -22 8 -1389 0
-602 -30 -2220 0 -222 -31 0 -692 -29 -1732 0
-522 -16 2602 0 8 -35 0 118 -27 2028 0
164 6 6000 0 74 -2 0 -346 13 4675 0
50 25 -317 1000 10 24 0 30 20 -248 1000
-61 -52 3101 0 29 -51 0 19 -42 2413 0
43 -4 327 0 3 3 0 -47 1 254 0
55 -22 7109 0 45 -18 0 105 -13 5530 0
129 -23 557 -1000 -1 -25 -1000 -1 -15 434 0
57 -11 2639 0 17 -15 0 -103 -9 2054 0
-144 -118 11281 0 -84 -122 0 6 -93 8775 0
                      4
-70
160 3 -4148 0 0 -1 0 -20 -5 -3233 0
-124 -13 -1018 -1000 -4 -12 0 6 -12 -794 0
-232 11 -1652 0 8 0 0 -12 -1 -1287 0
110 -46 -1447 -1000 20 -43 0 50 -33 -1125 0
101 -49 3016 0 11 -39 0 11 -40 2349 0
361 18 -1119 0 -39 23 0 451 36 -872 0
-12 11 -3789 0 -32 21 0 -302 18 -2955 0
10 146 -8380 0 -40 161 0 170 112 -6530 0
-53 -35 1998 0 7 -34 0 -33 -28 1558 -2000
-124 18 -2395 0 -74 22 0 -194 21 -1863 0
175 11 1122 0 -25 13 0 45 8 872 0
96 -44 -4908 0 -24 -42 0 -144 -39 -3818 0
-158 13 600 -1000 32 15 2000 -58 9 466 0    7
-165 29 -2424 0 -35 26 0 125 18 -1888 0
470 178 -15038 0 90 170 0 40 133 -11696 0
                      5
398
7 -49 1791 0 -43 -50 0 -3 -39 1395 0
-40 -28 278 2000 -20 -26 0 -30 -24 217 0
152 -27 1359 0 -48 -24 0 32 -22 1058 0
70 -4 1701 0 -30 -7 0 10 -2 1324 0
-493 20 -1325 0 7 13 0 67 8 -1033 0
-240 -23 2741 0 -10 -43 0 -60 -61 2138 0
539 -28 3218 0 9 -28 0 159 -19 2509 0
-171 -284 7404 0 -131 -293 0 19 -222 5770 0
97 23 -3151 0 7 22 0 27 16 -2457 1000
-10 -14 -640 0 30 -14 0 190 -16 -498 0
-141 -31 -1330 0 -1 -38 0 19 -26 -1034 0
-95 40 -1636 0 25 34 0 85 30 -1272 0
99 -31 -973 2000 -41 -31 -1000 69 -24 -758 0
162 -46 -227 0 12 -34 0 -48 -29 -173 0
-418 -127 9673 0 -28 -120 0 82 -95 7522 0
                      6
315
-21 82 -2390 0 49 87 0 9 77 -1863 0
22 63 -1426 -4000 42 54 0 32 48 -1112 0
63 -17 -36 0 43 -16 0 -17 -6 -27 0
-189 50 -3641 3000 41 52 0 11 38 -2836 0
410 -60 282 -2000 10 -52 0 -20 -36 221 0
125 -20 -1373 0 65 -2 0 295 16 -1073 0
-467 92 -1870 0 -7 89 0 53 62 -1456 0
502 300 -6310 0 192 303 0 -158 246 -4918 0
-104 -17 3218 0 -4 -20 0 -4 -11 2509 0
258 22 1688 0 68 16 0 58 19 1314 0
-79 39 1112 0 101 40 0 -9 30 867 0
-131 30 2775 0 -1 35 0 -21 30 2157 0
49 24 107 -1000 19 22 0 -31 16 85 0
-105 44 1528 0 5 34 0 -55 32 1185 0
569 26 -340 0 -61 24 0 -391 19 -263 0
                      7
-74
-5 -38 3149 0 -15 -42 0 15 -42 2455 0
238 -60 3032 2000 -52 -52 0 -42 -40 2363 0
-271 92 -886 0 9 89 0 -1 68 -691 0
7 -33 3398 -6000 -23 -30 0 -113 -21 2646 0
-155 126 -3208 4000 -65 114 0 -55 95 -2500 0
-245 76 -667 0 55 76 0 -545 68 -517 0
453 -148 3965 0 43 -151 0 53 -109 3087 0
-434 -247 6623 0 -134 -252 0 376 -210 5160 0
-26 25 -2559 -1000 -6 29 0 -16 21 -1994 -1000
-132 9 -1500 0 -2 13 0 -112 10 -1167 0
55 -27 -879 0 -175 -22 0 -5 -17 -688 0
548 -50 -649 0 -12 -52 0 -22 -44 -505 0
-63 32 -274 1000 -23 31 1000 -43 28 -213 0    8
309 -8 -1182 0 39 -4 0 89 -4 -917 0
-300 21 -1552 0 10 16 0 300 18 -1208 0
                      8
-330
32 1 -2930 0 -8 -3 0 -8 -3 -2284 0
-362 39 -4622 1000 48 35 0 28 22 -3601 0
280 -120 -208 0 -30 -117 0 30 -96 -162 0
214 -1 -1208 3000 64 -4 0 14 -13 -939 0
20 -65 3835 -2000 0 -54 0 10 -49 2988 0
672 -67 -652 0 -318 -84 0 342 -78 -510 0
-463 142 -7533 0 -173 144 0 -343 108 -5866 0
-131 149 -3105 0 -1 151 0 -321 118 -2417 0
91 -15 1449 2000 -9 -17 0 21 -20 1128 2000
128 -44 1582 0 -142 -43 0 -202 -42 1228 0
90 19 899 0 130 14 0 50 9 703 0
-940 32 13 0 0 31 1000 40 24 13 0
11 -60 523 -2000 31 -54 -2000 91 -46 405 -1000                  6
-228 -32 397 0 -78 -32 0 -108 -30 308 0
-430 43 -1244 0 100 56 0 110 33 -968 0
                      9
-198
-271 -24 4330 0 -11 -12 0 -31 -4 3376 0
277 -21 4208 -2000 -33 -18 0 -3 -11 3277 0
-80 127 -805 0 20 118 0 -50 98 -628 0
-65 -10 -476 0 -135 -9 0 225 1 -372 0
-10 35 -1220 0 90 29 0 0 25 -950 0
-853 50 2715 0 247 61 0 -303 49 2117 0
385 -105 8022 -2000 95 -109 0 305 -85 6246 0    5
566 -17 -4938 0 76 -12 0 -24 -10 -3849 0
50 -4 -1112 -1000 20 -3 0 0 6 -866 -1000
-209 21 138 0 121 23 0 401 23 111 0
-157 -18 -630 0 -57 -18 0 -57 -10 -492 0
759 -45 1150 0 -11 -39 -2000 29 -29 891 0
119 43 640 1000 -11 37 1000 -151 31 499 2000
-154 27 1143 0 46 26 0 96 25 889 1000
701 -127 1589 0 -139 -136 0 -109 -99 1238 0
                    9 0
-713
207 35 -4567 0 27 27 0 57 18 -3561 -1000                  5
-83 -1 -802 1000 17 -3 -1000 -3 -4 -622 0
-202 -125 3012 0 -12 -106 0 28 -89 2348 0
-88 37 1174 -1000 22 35 0 -288 30 914 0
50 -99 941 0 -70 -101 0 110 -82 732 0
105 -59 -3225 0 185 -53 0 895 -45 -2515 0
-637 78 -5578 4000 153 84 0 -7 75 -4343 0
-112 -63 8379 0 18 -66 0 158 -44 6529 0
-158 18 589 1000 -8 20 0 -8 15 459 0
329 21 -1551 0 9 14 -1000 -291 14 -1209 0
184 15 -222 0 -6 20 0 -106 11 -172 0
-187 51 -1351 0 3 42 1000 -67 37 -1049 0
-202 -14 -1802 1000 8 -13 -1000 168 -10 -1401 -1000
115 -3 -1497 0 15 -2 0 -25 -1 -1164 -2000
-572 109 -164 0 118 99 0 -122 79 -130 0
                      1
1021
-43 -28 2927 0 -13 -26 0 -53 -19 2281 2000
-11 25 -3558 0 -11 27 2000 -1 23 -2774 0
145 79 -3453 0 5 70 0 -5 61 -2690 0
93 -35 -2883 2000 -47 -38 0 263 -32 -2245 0
28 109 -3845 0 28 112 0 -162 89 -2996 0
517 43 2786 0 -383 40 0 -923 34 2174 0
686 -23 1104 -2000 -274 -25 0 -124 -34 860 0
-295 43 -3247 0 -75 31 0 -275 25 -2530 0
205 -32 -199 -2000 -25 -33 0 5 -31 -154 0
-409 -20 167 0 -89 -13 2000 101 -15 132 0
-132 -9 371 0 28 -11 0 188 -7 288 0
-143 -8 -1202 0 17 2 0 97 -6 -934 0
92 -14 1377 -2000 -28 -11 2000 -98 -12 1070 0
13 1 -672 0 -7 -1 0 3 -4 -524 1000
72 -30 -456 0 -158 -3 0 -18 -8 -353 0
                      2
752
178 31 -1758 0 8 28 0 38 22 -1368 -1000
-47 -35 5962 0 13 -32 -1000 33 -27 4645 0
44 -25 4291 1000 -6 -33 0 14 -30 3342 0
-165 35 4954 -1000 265 42 0 -145 32 3859 0
49 -55 4777 0 49 -50 0 129 -39 3724 0
-343 12 -2486 0 197 -5 0 387 8 -1939 0
-262 6 2512 0 208 13 0 198 13 1956 0
24 25 -3199 0 74 49 0 384 27 -2494 0
-409 39 1774 1000 51 36 -1000 -19 35 1380 0            6
252 16 769 0 92 11 -1000 -58 13 597 0
116 0 430 0 16 0 0 -124 2 335 0
154 -16 2228 0 -26 -27 0 -206 -16 1731 0
2 41 -228 1000 52 36 -1000 62 33 -177 0
-7 1 2360 0 -67 -1 0 -7 1 1837 0
557 4 1476 0 127 -25 0 127 -17 1148 0
                      3
-1076
-181 -14 -777 0 -31 -10 0 -61 -10 -608 0
-11 11 -3968 0 -11 4 0 -21 6 -3091 0
-4 27 -5334 -2000 36 31 0 -44 27 -4156 0
118 -75 -2832 0 -222 -71 0 -12 -60 -2207 0
-221 19 -2001 0 -81 8 0 -171 6 -1561 0
226 -46 3809 0 -14 -21 0 -364 -33 2968 0
-47 -56 -1957 0 -97 -67 0 -287 -41 -1524 0
66 -68 4230 0 -114 -79 0 -264 -52 3299 0
362 -38 -2819 0 -38 -35 2000 12 -35 -2194 0
-252 -62 757 0 -32 -58 0 108 -49 588 0
-203 15 -850 0 -3 11 0 127 5 -661 0
27 -1 -1167 1000 -3 6 0 127 2 -907 0
-26 -39 -333 0 -56 -34 0 -6 -31 -258 0
145 5 -1883 0 75 8 0 -85 7 -1464 0
-281 -48 -3492 0 59 -33 0 -11 -27 -2717 0
                      4
397
-99 -53 3751 0 41 -55 0 61 -42 2924 0
107 19 -106 0 7 23 0 -23 16 -83 0
-54 -87 5163 1000 -74 -82 0 36 -68 4024 0
62 100 -1920 0 -18 88 0 162 71 -1494 0
113 -65 477 0 3 -55 0 163 -43 373 0
174 41 -3975 0 64 34 0 484 33 -3098 0
256 72 -887 0 56 82 0 326 45 -691 0
63 110 -3597 0 163 116 0 123 87 -2806 0
-80 24 1760 0 10 24 -1000 0 24 1369 0
94 94 -2521 0 4 90 0 -96 73 -1960 0
218 -21 -335 0 -62 -17 0 -62 -11 -261 0
-357 1 1463 -2000 63 -3 0 -77 -2 1139 0
-37 -7 559 0 23 -8 0 -27 -5 433 0
-190 -25 705 0 0 -21 0 190 -20 546 0
-414 120 2161 0 -194 114 0 146 96 1681 0
                      5
21
425 114 -4854 1000 5 110 0 -15 90 -3781 0    7
68 -16 1775 0 -2 -16 0 28 -12 1384 0
-69 125 -3340 0 71 123 0 1 102 -2603 0
-79 -50 3703 0 151 -42 0 -249 -29 2883 0
152 141 -219 1000 42 132 0 -18 110 -172 0
-543 -40 3744 0 -33 -60 0 -133 -49 2919 0
-220 -41 2600 0 0 -49 0 -260 -23 2025 0
-98 -163 3132 0 -128 -178 0 32 -141 2443 0
-45 -1 -1209 0 -5 -6 0 -5 -5 -940 0
21 -53 1950 0 21 -46 0 31 -37 1517 0
-142 17 2141 0 8 14 0 -162 14 1666 0
566 22 -2101 1000 -74 22 0 126 21 -1637 0
23 58 -1080 0 13 56 0 23 49 -840 0
159 26 353 0 -51 18 0 -141 19 276 0
786 -155 2097 0 196 -138 0 -374 -116 1631 0
                      6
-30
-246 -103 4760 -2000 -46 -95 0 -16 -79 3708 0
-173 5 -785 0 -3 1 0 -23 0 -614 0
248 -91 1577 0 -12 -88 0 -2 -75 1229 0
49 -10 -2900 0 -41 -16 0 99 -16 -2258 0
-589 -115 -2198 -2000 -79 -113 0 -99 -96 -1712 0
-57 51 -6166 0 -257 67 0 -417 58 -4806 0
4 -2 -279 0 -86 1 0 154 1 -216 0
18 145 2047 0 -32 153 0 -72 124 1593 0
-68 6 1207 1000 12 12 1000 22 8 939 0            7
279 18 81 0 -41 11 0 -1 7 62 0
-34 -17 -1780 0 -14 -10 0 156 -14 -1386 0
-377 -12 1063 0 13 -5 0 -37 -8 830 0
92 -75 1580 0 -28 -75 0 -128 -68 1231 0
-123 0 -1306 0 57 5 0 -13 0 -1016 0
-552 115 -3553 0 -62 93 0 288 75 -2763 0
                      7
-821
-256 38 -2070 1000 -6 28 0 54 23 -1614 0
-47 18 -1237 -2000 -17 21 0 13 18 -961 0
-131 19 -1736 0 -41 12 0 -21 12 -1354 0
-38 19 3094 0 -178 20 0 12 19 2411 0
761 44 3046 1000 61 51 0 161 43 2373 0
806 -66 6354 0 726 -58 0 516 -61 4952 0
-347 26 -4480 0 43 31 0 -147 16 -3493 0
31 -78 -5052 0 51 -73 0 31 -62 -3935 0
203 -5 -514 -2000 -7 -8 -2000 -37 -7 -400 0
-275 -43 -2347 0 15 -40 0 35 -30 -1824 0
208 15 -661 0 78 8 0 -12 11 -512 0
113 -32 620 0 -7 -39 0 -17 -32 481 0
-56 55 -1210 0 24 57 0 154 52 -944 0
49 -10 1826 -1000 -1 -13 0 69 -8 1421 0    7
-397 -84 868 0 -117 -70 0 -177 -52 675 0
                      8
930
251 42 -3450 0 51 51 0 -69 41 -2687 0
135 -56 2724 4000 45 -54 0 5 -44 2121 0
-253 39 1351 0 37 43 0 37 38 1054 0
-151 -9 -3542 1000 219 -7 0 49 -8 -2763 0
-433 -49 -1283 0 7 -48 0 -133 -43 -997 0
-536 53 -1435 0 -716 45 0 -246 50 -1118 0
611 13 4593 0 -49 2 0 101 4 3581 0
71 21 1487 0 151 12 0 -139 20 1159 0
-121 -38 687 1000 -11 -35 1000 29 -28 536 0
146 61 4318 0 26 58 0 -14 48 3358 0
-256 -11 2203 0 -16 -8 0 84 -10 1712 0
-163 47 -1296 0 77 52 0 -13 43 -1008 0
-49 -24 -195 0 -39 -25 0 -59 -22 -149 0
-140 -15 -1423 2000 -80 -8 0 -50 -8 -1107 0
698 89 5182 0 198 87 0 128 65 4031 0
                      9
-257
-103 -50 6482 0 -13 -49 0 27 -39 5050 0
-51 65 -1199 -2000 -31 59 0 -1 48 -934 0
375 -38 -297 0 -15 -38 0 -15 -36 -232 0
164 10 3162 -2000 -96 10 0 -146 11 2468 0
129 103 1612 0 9 91 0 109 75 1252 0
-135 8 -2747 0 255 12 0 55 15 -2141 0
-164 -77 -629 0 116 -60 0 -34 -48 -491 0
-59 18 942 0 -289 20 0 161 2 731 0
75 59 -1818 0 45 57 0 -5 50 -1418 0
-179 -15 -3489 0 -39 -14 0 -59 -14 -2715 0
243 16 -962 0 -27 12 0 -137 13 -748 0
83 -20 532 0 -57 -29 0 233 -22 413 0
70 6 1487 0 40 6 0 50 5 1156 0
230 31 2 -1000 100 23 0 70 20 0 0
-214 -47 -10428 0 -104 -53 0 -4 -43 -8113 0
                 2 &0 0
63
140 -36 -4327 -1000 0 -39 0 0 -34 -3370 0    6
28 -40 -2480 2000 -12 -30 0 -12 -27 -1932 0
-28 17 -509 0 32 10 0 -8 8 -396 0
68 -13 -4329 1000 68 -12 0 208 -14 -3375 0
56 -110 -2865 -1000 -14 -100 0 -164 -75 -2230 0
-134 -49 905 0 -264 -60 0 -184 -58 705 0
213 66 -194 0 23 43 0 63 39 -150 0
-148 4 -1085 0 212 0 0 -48 8 -841 0
104 -38 2307 0 -66 -40 0 -16 -37 1799 0
-45 -38 1066 0 15 -38 0 35 -32 830 0
-91 -11 -1623 0 19 -9 0 19 -11 -1262 0
216 2 271 -1000 16 12 0 -354 8 212 0
-82 2 -956 0 18 1 0 -82 1 -746 0
-208 -19 1035 0 -78 -17 0 -68 -13 807 0
-116 1 7108 0 54 8 0 -96 13 5532 0
                      1
-266
-124 64 2116 2000 -24 59 0 6 53 1647 0
18 2 3622 -4000 38 -6 0 8 -2 2822 0
-139 -28 2404 0 -49 -21 0 -19 -12 1873 0
-114 21 5131 0 -154 22 0 -74 19 3998 0
-330 52 1994 2000 10 58 0 100 37 1552 0
683 34 2379 0 253 38 0 173 24 1853 0
-778 2 1547 0 -48 13 0 -118 12 1203 0
255 -17 1694 0 -95 -3 0 15 -1 1316 0
-234 27 -2766 0 56 31 0 26 27 -2156 0
192 38 -184 0 -58 42 0 -38 36 -142 0
-69 -1 1985 0 -19 0 0 71 3 1543 0
-107 -1 11 2000 -47 -7 0 203 -4 7 0
3 -12 -1077 0 -47 -8 0 -7 -9 -834 0
242 5 -396 -1000 92 10 0 2 4 -309 0
799 -42 1177 0 -111 -54 0 279 -50 913 0
                      2
-364
93 6 -2194 -1000 53 7 0 23 1 -1710 0
-160 50 -2632 2000 -20 50 1000 10 40 -2051 0
-170 33 -1324 0 40 35 0 30 25 -1032 0
71 -44 -2112 -1000 171 -41 0 41 -34 -1646 0
-82 -4 -743 -1000 -2 -22 0 28 -8 -577 0
-553 14 -3491 0 127 23 0 177 28 -2719 0
504 -41 -5733 0 -196 -36 0 14 -39 -4466 0
-198 -26 -2726 0 52 -34 0 -68 -32 -2122 0
-1 -31 3112 0 -31 -34 0 -11 -28 2425 0
24 0 -812 0 84 2 0 174 0 -632 0
45 9 -1098 0 45 10 0 -165 8 -853 0
-205 9 158 -1000 35 7 0 -115 6 124 0
118 22 2066 0 38 17 0 98 18 1605 0
-157 2 -786 2000 -107 -3 0 33 1 -612 0
-931 116 -3647 0 39 126 0 -321 107 -2837 0
                      3
1055
64 -50 2572 0 -66 -43 0 -56 -33 2006 0
246 -81 2596 0 -14 -77 -2000 -14 -63 2022 0
313 -11 -3750 -1000 -47 -16 0 -17 -13 -2921 0
-74 49 -2328 2000 -64 41 0 -154 34 -1814 0
1034 3 738 0 4 13 0 -66 2 575 0
198 -65 5174 0 -62 -69 0 -212 -59 4032 0
-10 65 3718 0 210 65 0 50 51 2898 0
177 16 2065 0 17 14 0 87 9 1609 0
90 20 -1877 0 10 19 0 20 16 -1463 0
-154 -47 3592 0 -64 -59 0 -214 -43 2791 0
96 -18 1787 0 -44 -20 0 246 -16 1390 0
140 -33 -1348 0 30 -24 0 -20 -21 -1048 0
-54 -30 -911 0 -34 -28 0 -4 -26 -710 1000                  7
16 2 1685 -1000 66 -1 0 16 -1 1311 0
-577 -109 748 0 33 -103 0 63 -89 584 0
                      4
-510
-202 49 -3500 0 -2 46 0 48 38 -2727 0
-115 44 -1874 0 25 42 1000 5 36 -1458 0
-49 -11 4859 2000 41 -8 0 31 -6 3785 0
-26 -38 4524 -1000 -56 -36 0 34 -26 3526 0
-874 -76 -1493 0 -74 -72 0 26 -49 -1165 0
6 47 -4835 0 -144 48 0 196 46 -3768 0
-186 -78 3745 0 -116 -88 0 234 -54 2918 0
-279 21 1228 0 -29 16 0 41 21 957 0
-20 3 216 0 10 7 0 -60 4 170 0
53 56 -5089 0 73 58 0 163 43 -3954 0
-104 3 -2003 0 16 3 0 -164 -1 -1558 0
4 25 1581 0 -66 25 0 114 21 1230 0
-8 38 -625 0 2 36 0 -98 30 -483 -2000
-53 -28 -1990 0 -23 -21 0 -73 -17 -1546 0
1697 -28 4428 0 -53 -43 0 7 -34 3441 0
                      5
-996
-8 -62 3983 1000 62 -68 0 -38 -58 3102 0    7
-52 -15 935 0 -22 -17 0 -2 -15 726 0
-335 21 -1307 -1000 -15 19 0 -35 15 -1019 0
146 23 -4636 0 86 20 0 156 17 -3613 0
249 118 6444 -1000 79 107 0 79 80 5023 0    6
-165 35 2370 0 -145 28 0 -285 15 1846 0
194 23 -6877 0 164 33 0 -276 11 -5361 0
-83 -12 -3425 0 87 10 0 -63 3 -2670 0
79 -22 366 -1000 -31 -26 0 49 -18 282 0
-61 -25 4279 0 -31 -14 0 -181 -11 3326 0
40 18 665 0 -10 22 0 110 23 516 0
-79 17 -1856 0 61 2 0 51 2 -1445 0
-29 -50 1080 0 1 -48 0 81 -37 837 1000
140 38 193 1000 -20 36 0 50 27 148 0
-446 151 -9515 0 94 165 0 184 139 -7397 0
                      6
1968
287 62 -2243 -2000 -43 66 0 27 56 -1748 0
146 25 -1692 -1000 6 30 0 -14 23 -1317 0
305 -35 -882 0 -15 -35 1000 15 -27 -686 0            6
-95 1 3750 -1000 -105 5 0 -205 -8 2922 0
-333 -15 -12956 2000 87 -6 0 -83 -9 -10097 0
553 -101 -1729 0 243 -93 0 373 -75 -1347 0
-96 66 2207 0 144 62 0 34 51 1723 0
972 -29 3282 0 -188 -44 0 -98 -36 2557 0
-208 7 575 2000 32 11 0 -8 7 451 0
292 -19 -4557 0 42 -27 0 102 -21 -3545 0
-1 -30 220 0 -11 -34 0 -21 -30 172 0
211 -62 4703 0 -9 -49 0 -259 -40 3658 0
117 40 -1303 0 57 41 0 -53 30 -1011 0
-209 -22 2910 -2000 31 -25 0 1 -16 2264 0
-557 -131 9778 0 -97 -154 0 -157 -127 7603 0
                      7
-1474
-252 -26 -1044 1000 18 -20 0 -12 -16 -813 0
-144 -4 1608 2000 -4 -9 0 6 -6 1253 0
64 44 354 0 34 51 -2000 -16 39 276 0
-45 -13 -418 2000 55 -8 0 115 5 -325 0
396 -48 6046 -1000 -224 -54 0 16 -29 4712 0
-474 82 2096 0 -84 67 0 -544 70 1635 0
-105 -92 1694 0 -465 -87 0 -35 -64 1318 0
-872 57 -3162 1000 48 58 0 118 48 -2461 0
264 30 -2458 -1000 -16 28 0 4 21 -1916 0
-464 68 4404 0 -114 71 0 -94 58 3426 0
-166 38 -299 0 14 40 0 -126 29 -233 0
209 82 -6775 -1000 -11 82 0 139 66 -5269 -1000
-164 -12 1299 0 -74 -11 0 -14 -7 1010 0
83 7 -3889 1000 3 9 0 -17 3 -3025 0
-609 95 -8211 0 1 117 0 31 90 -6386 0
                      8
703
120 -4 3359 0 0 -11 0 -10 -10 2619 0
56 -36 -181 -1000 26 -34 0 26 -28 -141 0
-145 -34 -849 0 -25 -47 1000 15 -37 -663 0
-45 -9 -2291 -1000 65 -20 0 -75 -18 -1786 0
-228 -5 8615 0 132 -8 0 -88 -14 6712 0
-445 -10 -2587 0 275 -2 0 465 -12 -2018 0
431 26 3008 0 231 13 0 221 10 2345 0
-123 -70 2449 -2000 47 -82 0 -93 -66 1905 0
-150 -45 2533 -1000 -20 -47 0 -20 -37 1974 0
389 -103 -2425 0 99 -103 0 179 -83 -1885 0
31 -26 287 0 -89 -25 0 161 -18 225 0
-740 -47 4263 2000 -50 -52 0 110 -42 3315 2000
62 -19 195 0 52 -24 0 82 -18 150 0
163 1 2173 0 -17 0 0 33 2 1690 0
1338 -86 6950 0 38 -97 0 -132 -77 5405 0
                      9
36
-135 6 -3271 0 -15 11 0 15 9 -2551 0
16 33 267 1000 -44 30 0 -34 27 206 0
26 13 4179 0 6 22 0 -4 21 3258 0
43 25 1069 2000 -57 33 0 93 30 834 0
233 14 -8482 0 -27 31 0 153 15 -6608 0
799 -22 2402 0 -401 -11 0 -281 -25 1872 0
-193 24 -7738 0 67 43 0 -253 33 -6031 0
400 86 3076 1000 100 102 0 40 79 2399 0
44 36 -875 2000 44 42 0 24 36 -684 0
-101 93 3033 0 -41 93 0 29 72 2358 0
252 -21 262 0 132 -24 0 -168 -14 202 0
559 -18 147 -1000 79 -12 0 -91 -9 116 -1000
-31 31 -1044 0 -41 35 0 -31 27 -811 0
-137 -9 -841 0 3 -4 0 -27 -4 -652 0
-947 41 -4194 0 163 48 0 93 43 -3261 0
                    1 0
-219
196 -4 1459 0 6 -7 0 26 -9 1137 0
-48 5 -1861 -2000 52 11 0 32 4 -1447 0
28 -6 -5068 0 28 -10 0 18 -14 -3950 0
286 14 -48 -4000 36 8 0 -4 1 -40 0
-133 -18 -597 -2000 7 -29 0 -3 -11 -466 0
-295 18 704 0 225 11 0 75 20 549 0
21 -20 4659 0 -159 -36 0 101 -22 3631 0
-94 -56 -8310 0 -194 -63 0 -4 -40 -6476 0
-45 -24 632 -1000 -25 -32 0 -25 -28 495 0
-93 -43 -4826 0 17 -45 0 -143 -38 -3754 0
-124 64 -1508 0 -4 60 0 16 44 -1173 0
-190 54 -2730 0 -90 48 0 70 36 -2124 0
109 14 -852 0 19 14 1000 29 10 -662 0
36 13 936 0 16 11 0 26 9 724 0
514 -26 2087 0 -236 -19 0 104 -18 1623 0
                      1
421
-85 9 1483 0 -25 6 0 -25 14 1157 0
35 -14 3022 1000 -55 -17 0 -35 -9 2353 0
21 16 2062 0 -49 26 0 -9 24 1608 0
-271 -48 1069 2000 -71 -41 0 -91 -30 836 0
-214 49 3964 4000 -34 48 0 -164 36 3089 0
104 -21 -3558 0 -86 -29 0 94 -15 -2772 0
57 34 445 0 -23 27 0 -103 14 347 0
297 20 1137 0 57 20 0 117 7 886 0
37 19 -1961 -2000 17 27 0 27 24 -1529 0
71 -4 3920 0 -9 -6 0 71 4 3051 0
-70 -49 2369 0 -70 -40 0 140 -36 1844 0
135 -17 2254 0 85 -18 0 -115 -11 1752 0
-67 -53 2546 0 -7 -55 -2000 -57 -44 1979 0
-92 15 -1389 0 -2 7 0 -12 7 -1077 0
-315 80 -1627 0 115 66 0 -145 56 -1266 0
                      2
-425
-44 15 -2335 0 56 17 0 -24 4 -1819 0
-80 -3 -3773 0 50 -2 0 20 -5 -2939 0
-28 -1 -274 0 42 -21 0 -38 -17 -215 0
48 51 -3323 0 88 44 0 78 33 -2590 0
146 -1 -4751 -2000 136 -1 0 106 -4 -3702 0
73 16 476 0 173 26 0 183 20 370 0
-212 -11 -1561 0 188 -4 0 48 -5 -1216 0
-783 8 4104 0 117 18 0 -13 9 3198 0
-88 -6 635 4000 -38 -13 0 -18 -13 495 0
-92 49 -2889 0 -62 49 0 -112 33 -2250 0
-99 22 -3080 0 31 19 0 -59 22 -2398 0
-123 -20 -117 0 -23 -16 0 87 -17 -90 0
-113 46 -2173 0 17 50 1000 -3 43 -1690 0
89 -51 1610 0 -1 -41 0 -71 -34 1251 0
-127 -127 5982 0 -17 -110 0 93 -97 4652 0
                      3
-684
-41 -52 1702 0 -51 -50 0 19 -35 1324 0
99 18 3422 0 -21 17 0 19 14 2666 0
-59 -22 711 -2000 -39 -4 0 61 -3 553 0
8 -47 5433 0 -162 -41 0 48 -36 4232 0
114 -47 4062 0 -116 -47 0 -16 -34 3165 0
-256 26 60 0 -336 33 0 -686 11 48 0
-159 -52 -591 0 -9 -34 0 111 -27 -461 0
383 -51 3949 0 -57 -61 0 -197 -42 3077 0
119 6 4053 -2000 39 9 0 9 10 3158 0
7 -71 2783 1000 97 -61 0 117 -48 2166 0
355 -3 3405 0 25 -8 0 25 -10 2651 0
-24 10 -1118 0 16 11 0 -74 11 -870 0
67 -24 1324 0 -23 -27 0 17 -27 1031 0
98 57 -622 0 -42 51 0 128 40 -483 0
505 75 -11258 0 -145 64 0 85 58 -8754 0
                      4
1245
54 45 -3880 0 14 47 0 -6 35 -3023 0
-2 -34 -212 0 -12 -36 0 -42 -29 -167 0
273 9 -1143 4000 33 1 0 -47 3 -888 0
-36 20 -4781 0 194 21 0 -66 20 -3725 0
-116 20 -446 6000 -26 24 0 14 18 -347 0    7
18 -43 6502 0 -2 -54 0 918 -40 5065 0
243 99 2932 0 -77 89 0 -147 75 2285 0
42 50 -5405 0 -68 47 0 62 41 -4212 0
-72 -27 -5485 -1000 -22 -26 0 -2 -26 -4275 0    6
333 59 -2311 -2000 3 48 0 -107 38 -1797 0
-250 -12 -2182 0 -50 -6 0 -80 -6 -1698 0
-16 -1 218 0 -46 -6 0 144 -6 170 0
139 0 -542 1000 -1 -2 0 29 0 -422 0
-257 -33 392 0 33 -31 0 -67 -24 304 0
-253 49 5039 0 107 29 0 -103 24 3919 0
                      5
-749
68 -30 7122 -3000 38 -35 0 18 -24 5551 0    6
-2 37 -2758 -2000 28 37 0 28 33 -2145 0
-338 10 817 -2000 -18 17 0 32 11 636 0
54 27 3456 0 -86 23 0 104 21 2695 0
216 0 -2670 -12000 96 -7 0 -4 -6 -2081 0
53 28 -6307 0 493 12 0 -777 34 -4913 0
-22 -127 -2049 0 48 -136 0 -2 -109 -1598 0
150 -21 -5505 0 100 -18 0 220 -13 -4288 0
43 23 3630 2000 3 22 0 3 23 2831 0
-418 -35 2607 1000 -88 -30 0 72 -22 2027 0
112 4 593 0 52 3 0 82 8 461 0
132 -5 2093 0 22 -1 0 -208 2 1628 0
-126 11 -163 -2000 14 14 0 -126 16 -128 0
98 12 -2501 0 8 11 0 -52 11 -1946 0
283 -67 2259 0 193 -35 0 -147 -30 1754 0
                      6
279
-117 53 -10041 6000 -47 52 1000 -37 38 -7825 0            6
-58 -10 1288 4000 -28 -5 0 -8 -8 1000 0
120 11 -125 0 10 8 0 -20 6 -100 0
-132 -50 -3108 0 18 -49 0 -272 -45 -2424 0
-85 14 1420 6000 -135 20 0 65 15 1107 0
92 9 -1759 0 -278 41 0 382 1 -1372 0
53 104 -754 0 -137 110 0 133 83 -585 0
132 -22 17627 0 -78 -18 0 -338 -21 13733 0
58 19 -4296 -1000 8 18 0 -12 14 -3350 0
87 2 -3089 0 87 4 0 37 1 -2402 0
-131 2 332 0 -51 2 0 -51 -5 258 0
-179 -3 -2688 0 1 -3 0 141 -2 -2091 0
77 -2 288 1000 -13 -4 0 167 -7 225 0
36 0 2977 0 -4 3 0 46 0 2317 0
-152 -28 631 0 -192 -49 0 278 -39 494 0
                      7
-387
10 -43 9801 -3000 50 -40 -2000 40 -31 7637 0
25 -6 874 -2000 35 -8 0 5 -4 682 0
43 -30 -718 0 3 -32 0 -7 -27 -555 0
195 48 736 -2000 -35 46 0 125 46 574 0
-137 8 1252 0 83 1 0 -147 1 975 0
-123 -86 6685 0 47 -104 0 -53 -66 5209 0
-94 -22 1976 0 156 -19 0 56 -12 1537 0
-431 104 -19480 0 49 100 0 279 82 -15178 0
-91 -44 4870 -1000 -1 -41 0 -1 -36 3797 0
252 9 2540 0 -28 5 0 -128 6 1974 0
133 8 -491 0 83 8 0 3 11 -382 0
184 35 1652 0 -46 32 0 -86 25 1284 0
9 9 -215 0 59 9 0 -101 7 -167 0
197 -14 -1541 -1000 17 -15 0 -33 -14 -1200 0
-647 95 -1843 0 -7 99 0 -217 81 -1436 0
                      8
849
157 2 -3257 0 -43 5 1000 7 3 -2537 0
34 -12 730 -1000 -56 -11 0 -6 -11 569 0
-31 3 1535 0 -1 0 0 39 3 1192 0
-34 -48 3114 4000 26 -42 0 36 -42 2427 0
67 -44 492 -2000 17 -35 0 127 -27 383 0
51 121 -4617 0 -89 122 0 161 93 -3597 0
231 -29 -3104 0 -29 -29 0 -279 -20 -2416 0
349 -138 10962 0 -21 -130 0 -241 -107 8542 0
-29 20 -1687 2000 11 16 0 11 15 -1317 0
-352 11 -1943 0 -62 10 0 88 8 -1508 0
-114 -17 -7 0 -94 -19 0 26 -19 -5 0
-268 -60 -705 0 112 -57 0 22 -46 -547 0
-64 -28 -13 0 -74 -24 -1000 46 -18 -11 0
-297 21 1710 2000 -17 16 0 53 16 1332 0
1107 -118 585 0 -3 -106 0 147 -88 458 0
                      9
-1360
-240 12 -4402 0 -10 4 0 -40 6 -3431 1000                  6
-58 27 -2894 2000 52 21 0 12 18 -2254 0
-82 11 -1050 0 -22 13 0 -52 10 -816 0
-216 38 -4182 -2000 -66 32 0 154 29 -3259 0
-157 10 -1372 4000 3 4 0 -47 8 -1068 0
-313 -73 1031 0 77 -74 0 -343 -59 804 0
-418 -37 3944 0 2 -39 0 152 -31 3070 0
63 76 -6339 0 -27 79 0 263 67 -4940 0
78 8 -1610 -1000 -32 12 0 -12 9 -1252 0
64 -13 966 0 74 -13 0 34 -14 748 0
48 18 201 0 -2 16 0 -62 18 156 0
365 69 -1782 0 -115 68 0 15 53 -1386 0
-46 19 1356 0 44 14 2000 4 11 1056 0
7 -32 -1991 -1000 -23 -24 1000 7 -20 -1549 0            8
-914 74 -5516 0 -54 68 0 -174 60 -4293 0
                    2 0
1461
225 -34 7138 1000 35 -20 0 25 -18 5562 -2000
26 -41 3020 -1000 -24 -32 0 -24 -23 2352 0
-25 11 -1261 0 15 8 0 35 5 -983 0
69 -22 2286 0 149 -11 0 -211 -10 1782 0
519 29 -3729 -2000 -31 32 0 -121 18 -2906 0
653 -16 -2296 0 -317 -5 0 -77 4 -1790 0
358 95 -2960 0 -12 94 0 218 76 -2303 0
-758 -41 6158 0 82 -67 0 -78 -53 4798 0
-43 -7 1385 1000 17 -9 1000 17 -5 1077 0
513 -22 372 0 -7 -14 0 -37 -6 291 0
-108 -19 458 0 22 -13 0 72 -16 357 0
-183 -74 3384 0 107 -79 0 -23 -59 2631 0
63 -9 -2627 0 -47 -5 -1000 -27 -6 -2044 0
78 27 1014 0 18 22 -2000 -12 18 786 0
595 -2 12027 0 95 -12 0 175 -12 9356 0
                      1
-1243
-8 37 -4405 -2000 -8 25 0 22 19 -3432 1000
76 52 -2992 0 6 41 0 16 29 -2332 0
46 11 3396 0 16 15 -1000 -4 14 2646 0            5
281 -3 -197 1000 -69 -16 0 -69 -11 -156 0
-807 -23 7743 0 13 -26 0 243 -18 6032 0
-621 57 4515 0 179 39 0 269 27 3518 0
-166 -44 1632 0 -76 -44 0 -256 -42 1269 0
672 80 -4501 0 -178 100 0 -98 81 -3505 0
1 -4 -651 -2000 1 -4 -2000 -19 -8 -506 0
-572 34 -1037 0 -12 28 0 -122 17 -807 0
239 8 -1566 0 29 3 0 -21 4 -1219 0
-81 86 -2201 0 -121 93 0 -1 69 -1711 0
-79 5 1781 0 51 3 0 -9 5 1385 0
156 5 -1006 -1000 26 6 1000 6 4 -778 0
-250 -3 -10308 0 90 11 0 -150 6 -8018 0
                      2
851
-185 19 -814 1000 -5 21 0 -45 19 -633 0
-227 -52 3185 0 -27 -42 0 3 -31 2483 0
51 -87 -2708 0 -39 -77 2000 -19 -62 -2109 0
-266 -3 -743 -2000 -56 -5 0 264 -5 -575 0
683 55 -5999 0 33 58 0 -137 48 -4671 0
275 -55 -2860 0 155 -38 -1000 -5 -32 -2228 0
143 -32 1703 0 73 -42 0 43 -26 1328 0
-110 -58 4200 0 160 -59 0 40 -55 3270 0
-89 -8 1915 1000 11 -7 1000 31 -2 1492 0
36 -15 1497 0 -14 -16 0 306 -6 1165 0
-105 20 1727 0 35 21 0 15 19 1344 0
339 -80 1699 0 99 -78 0 219 -61 1321 0
179 -1 -411 0 -31 -4 0 -11 -3 -320 0
-157 -34 1924 2000 -17 -32 0 -87 -24 1492 0
323 -44 5168 0 -137 -55 0 173 -43 4019 0
                      3
3
96 -71 4525 0 -4 -67 0 16 -54 3522 0
192 37 -2146 0 32 32 0 12 21 -1672 0
199 99 621 0 49 83 -1000 29 64 482 0
164 75 165 1000 84 83 0 -186 65 125 0
-288 -89 2682 0 -48 -90 0 -38 -77 2085 0
-57 123 567 0 -47 115 2000 73 77 442 0
-28 49 -7632 0 -38 63 0 -18 38 -5946 0
219 -78 -3628 0 -101 -75 0 -71 -53 -2825 0
169 26 -1559 1000 -11 20 -1000 -21 14 -1215 0    7
122 9 -475 -1000 12 5 0 -278 -4 -370 0
-61 -47 -451 0 -101 -46 0 -91 -39 -351 0
-348 21 -271 0 2 18 0 -318 15 -210 0
-137 16 226 0 63 20 0 93 13 178 0
61 42 -3305 -1000 -59 38 0 171 26 -2568 0
-309 106 -6296 0 -19 109 0 -159 85 -4896 0
                      4
-271
-78 82 -5499 0 12 75 0 22 59 -4281 0
-1 12 -111 1000 19 9 0 -31 13 -87 0
-252 -29 -1275 0 -22 -22 0 -42 -15 -993 0
-176 -112 269 -1000 -6 -119 0 134 -86 211 0
89 23 -443 0 69 20 0 69 23 -341 0
417 -213 -1537 0 -153 -213 -1000 247 -145 -1199 0
-119 23 8698 0 1 25 0 111 30 6776 0
-397 180 -445 0 113 165 0 123 135 -349 0
1 -12 769 -2000 1 -6 2000 1 -1 599 0
11 6 -2087 2000 -9 13 1000 181 14 -1625 0
26 61 -536 0 96 62 0 86 51 -418 0
26 47 -3316 0 6 43 0 56 38 -2581 0
36 -21 275 0 -114 -22 0 -24 -14 210 0
-28 -11 5356 0 82 -12 -1000 -178 -5 4165 0            7
-161 -119 9275 0 149 -112 0 29 -86 7214 0
                      5
-998
146 -89 5920 0 -44 -82 0 -44 -64 4612 0
-52 -41 2017 -2000 -42 -34 0 8 -29 1572 0
-229 -8 3273 2000 -19 -12 0 41 -10 2551 0
284 75 454 2000 -136 83 0 -46 52 354 0
-53 58 -1194 0 -123 68 0 77 48 -932 0
-350 202 -156 0 480 206 0 -640 150 -119 0
-20 -85 -4275 0 120 -98 0 -200 -78 -3330 0
-19 -137 3469 0 11 -114 0 -39 -109 2705 0
-58 -5 -3333 1000 2 -3 -1000 -8 -6 -2596 0
-199 -23 2461 -1000 11 -20 -2000 -179 -16 1918 0
36 -56 272 0 -54 -57 0 16 -48 214 0
186 -61 4068 0 -94 -61 0 136 -55 3165 0
-87 8 -1646 0 103 9 1000 -77 4 -1277 0
-9 -30 -4712 1000 -69 -24 2000 121 -21 -3663 0
-247 40 -9083 0 -27 43 0 63 34 -7064 0
                      6
1524
-102 93 -5026 0 48 91 0 28 72 -3918 0
51 3 -2047 1000 31 0 0 11 -1 -1596 0
340 -7 -1993 -4000 20 -2 0 -10 -1 -1553 0
-482 -48 814 -1000 108 -42 0 -42 -29 635 0
-62 -56 1731 0 78 -67 0 -152 -52 1348 0
136 -140 6162 0 -614 -153 0 66 -113 4799 0
-104 64 3456 0 -124 80 0 326 62 2692 0
250 17 -1854 0 -160 -5 0 160 13 -1445 0
-77 -8 5284 2000 -7 -12 0 3 -9 4116 0
410 3 -1109 0 -20 -1 1000 90 1 -865 0
-73 29 -187 0 -3 29 0 27 27 -148 0
-179 36 -2315 0 41 44 0 1 37 -1799 0
73 -9 2303 0 -87 -11 -2000 -17 -7 1790 0
-23 16 1743 -2000 77 11 -1000 -83 9 1352 -1000
353 64 5083 0 -117 49 0 -97 39 3951 0
                      7
-1066
-64 -87 2870 0 -14 -94 0 -14 -77 2238 0
-57 29 949 2000 -17 30 0 3 25 740 0
-100 8 -2388 2000 -10 2 0 20 -1 -1861 0
352 21 -5000 0 42 6 0 -128 9 -3899 0
-99 -7 -1086 1000 11 -4 0 121 1 -846 0
-575 109 -6270 0 285 135 0 435 98 -4885 0
262 -62 -5113 0 212 -84 0 -438 -67 -3984 0
26 65 -3378 0 106 84 0 -354 62 -2632 0
64 11 -3639 -4000 4 10 0 -6 9 -2835 0
-386 6 811 0 34 1 0 -46 1 630 0
4 -4 636 0 -16 -2 0 -176 -4 496 0
68 -23 1817 0 -22 -26 0 -92 -19 1412 0
53 14 -1941 0 93 16 1000 113 13 -1509 0
-37 13 -250 1000 -67 18 0 93 15 -192 2000
117 -112 507 0 7 -104 0 237 -82 397 0
                      8
1101
293 51 -1478 1000 3 61 0 3 51 -1152 0
25 -31 -68 -4000 -15 -35 0 -25 -29 -52 0
225 9 5299 0 -5 14 0 -45 13 4129 0
-58 32 6923 -1000 -88 34 0 252 26 5398 0
132 73 1915 -2000 2 79 0 -118 57 1494 0
410 -89 3032 0 20 -106 0 -150 -78 2363 0
-155 90 1935 0 -355 109 0 225 87 1509 0
-205 -92 9928 0 125 -115 0 375 -84 7735 0
3 -1 1407 2000 13 4 0 23 1 1096 1000
313 3 -529 0 -47 4 0 113 0 -410 0
52 -17 -48 0 -8 -18 0 112 -15 -36 0
-213 27 -1596 0 47 18 0 7 14 -1242 0
-107 -2 1136 0 -87 -4 0 -27 -3 883 0
113 -8 -640 0 23 -12 0 -67 -11 -498 -1000
397 81 -3180 0 57 78 0 -253 59 -2475 0
                      9
-294
-260 18 -503 -2000 10 15 0 20 9 -392 0
-20 41 211 2000 30 46 0 30 36 162 0
-96 -30 -3608 0 14 -27 0 14 -23 -2810 1000                  6
44 -45 -5268 2000 44 -39 0 -216 -38 -4106 0
40 -91 -4394 1000 -140 -99 0 50 -77 -3425 0
185 62 -4618 -1000 -155 62 0 -45 36 -3598 0
196 -35 2846 0 126 -40 0 56 -37 2217 0
-102 68 -11478 0 -152 87 0 -292 58 -8942 0
19 -5 -106 -1000 -31 -11 0 -1 -7 -81 -2000
-39 4 614 0 101 6 0 -119 7 478 0
-25 33 -1312 0 85 31 0 45 25 -1024 0
490 -24 -443 0 -20 -11 0 70 -9 -345 0
54 -18 258 -1000 44 -16 0 -26 -17 201 0
-12 2 793 1000 18 2 0 -12 2 617 0
-694 -16 2948 0 -124 -13 0 26 -9 2293 0
                    3 0
6
63 -43 1226 1000 -47 -48 0 -7 -34 955 0
113 -28 -1499 0 -7 -30 -1000 -17 -23 -1165 -1000
-185 58 -453 0 -5 50 0 -15 42 -356 -2000
-130 32 2756 -1000 20 33 0 210 37 2145 0
344 50 2954 0 184 50 0 84 44 2301 0
-9 -57 6219 2000 111 -60 0 -129 -34 4845 0
-113 -85 -2516 0 137 -87 0 -93 -60 -1961 0
394 6 6043 0 -106 3 -1000 164 9 4706 0
-25 28 -649 2000 35 31 0 -35 26 -508 1000
-306 11 -1768 0 -86 13 0 114 9 -1377 0
-9 -17 1620 -1000 -59 -18 0 -89 -13 1263 0    7
-275 -14 2893 0 -15 -21 0 -95 -17 2252 0
78 23 -1136 2000 -2 21 0 -42 22 -884 0
-116 4 1016 -2000 -16 4 0 44 5 789 0
684 -32 -330 0 124 -36 0 34 -29 -255 0
                      1
-1028
34 11 1486 0 44 17 0 -6 12 1158 0
-169 5 1523 0 1 6 2000 11 4 1184 2000
85 -45 2530 0 15 -41 0 45 -33 1974 1000
184 -64 1453 0 -86 -70 0 -136 -62 1137 0
-641 26 885 0 -71 33 0 -191 22 691 0
-382 79 -3553 -1000 208 73 0 68 63 -2769 0
-173 136 -614 0 -23 141 0 -43 103 -478 0
-171 -67 680 0 49 -70 2000 -101 -61 532 0
37 -33 935 -1000 -33 -31 1000 27 -28 730 0
195 -38 1519 0 5 -38 0 -55 -32 1184 0
39 -13 -274 2000 -11 -12 0 169 -9 -215 0
78 68 -2154 0 28 69 0 88 55 -1676 0
-38 -15 1219 -1000 -8 -15 0 -18 -12 948 0
54 -21 -2374 1000 4 -18 0 34 -17 -1846 0
-774 53 -5453 0 116 55 0 56 47 -4243 0
                      2
1609
-30 9 -3893 0 -10 10 0 10 4 -3032 0
90 -25 -379 0 -10 -27 -1000 10 -21 -294 -1000
-75 -39 -601 0 -25 -35 0 -35 -31 -470 0
-270 63 -4974 -2000 90 67 0 -20 54 -3881 0    6
441 -66 -1865 0 -19 -72 0 151 -59 -1454 0
239 -71 -2023 0 -321 -53 0 319 -57 -1574 0
565 -90 1446 0 -125 -96 0 225 -65 1125 0
-168 52 -5215 0 122 41 -1000 -18 44 -4064 0
-134 -17 -923 0 26 -16 -2000 6 -12 -720 0
104 24 -125 1000 4 25 0 -56 24 -99 0
80 14 -704 -1000 70 19 0 -170 13 -546 0
-86 -97 1416 0 14 -95 0 24 -79 1101 0
-113 0 -1706 0 27 6 0 107 0 -1326 0
116 6 1838 0 -14 4 0 -114 4 1431 0
276 -47 10684 0 -124 -45 0 46 -41 8310 0
                      3
-1608
24 -5 2247 1000 -6 -13 0 -26 -4 1748 0    7
-123 39 -10 1000 7 37 0 -23 34 -7 0
150 86 -2457 0 0 78 0 10 65 -1914 0
190 9 5326 4000 -60 1 0 70 7 4154 0
-388 17 1592 0 12 18 0 32 20 1241 0
39 33 6567 0 -11 18 0 -511 23 5114 0
-830 25 -979 0 -130 26 0 -200 10 -759 0
278 21 4210 0 38 41 0 198 20 3281 0
212 48 -43 0 2 43 1000 -8 37 -33 0
-161 0 -425 -2000 19 -5 0 9 -5 -331 0
-277 0 -522 0 -47 -6 0 13 -3 -407 0
-7 93 -4206 0 -47 84 0 -97 75 -3271 0
95 -4 1922 0 -15 -14 0 -75 -5 1493 0
-175 36 -1465 1000 65 36 0 95 32 -1141 0    8
-128 -12 -6881 0 -118 -5 0 -128 2 -5351 0
                      4
778
-21 10 918 -2000 29 21 0 -1 13 718 0
240 -4 264 -2000 -30 2 0 -20 -6 204 0
-127 -16 1843 0 33 -15 0 43 -11 1438 0
49 -41 -4218 -2000 49 -27 0 49 -34 -3288 0
377 55 -1467 0 27 59 0 -133 41 -1145 0
-157 -31 -5166 0 293 -18 0 523 -18 -4022 0
535 0 594 0 305 0 0 125 6 460 0
46 -59 -107 0 -84 -73 0 -204 -50 -85 0
-137 -13 1302 0 -17 -13 0 3 -13 1015 0
-40 -3 325 1000 -40 1 0 110 -1 254 0
343 23 1719 0 -7 22 0 93 17 1338 0
-266 -29 4221 0 54 -17 0 -56 -22 3282 0
22 39 -2040 0 -28 45 0 52 31 -1584 0
176 -50 1869 -2000 -114 -51 0 -114 -45 1455 0
361 109 -3654 0 221 92 0 -29 67 -2843 0
                      5
-149
-17 -7 -766 1000 -37 -15 0 53 -14 -599 0
-178 -21 -516 1000 32 -23 0 52 -15 -401 0
15 -81 1851 0 -45 -71 1000 -95 -59 1440 0            6
1 44 3616 0 -69 37 0 -139 40 2817 0
-109 -57 1936 0 -9 -64 0 141 -44 1511 0
189 89 -393 0 -141 85 0 -501 72 -309 0
-265 20 554 0 -15 15 0 5 4 431 0
-214 58 -405 0 -134 68 0 76 48 -314 0
-92 -9 -1372 1000 8 -3 0 -2 -1 -1070 0
202 14 -372 0 12 14 0 -118 16 -290 0
-336 -48 -1371 0 -36 -42 0 -106 -36 -1068 0
527 -64 91 0 -43 -66 0 177 -49 72 0
-56 -47 2422 1000 4 -49 0 -6 -37 1882 0
-255 38 -1272 1000 95 36 0 155 31 -992 0
-396 -131 8138 0 -186 -120 0 154 -95 6330 0
                      6
169
16 -26 -501 0 16 -24 0 -84 -16 -389 0
-92 -9 935 -2000 8 -11 1000 -22 -10 728 1000
193 120 -4432 -1000 53 116 -2000 83 92 -3454 0
-208 -64 -4324 1000 102 -65 0 62 -56 -3369 0
-85 -4 -3057 0 -5 4 0 -145 -5 -2383 0
-303 -143 4685 0 -143 -146 0 217 -122 3651 0
239 -48 -342 0 -161 -32 0 -81 -17 -264 0
-19 -64 -18 0 231 -67 0 21 -54 -15 0
267 -20 910 -2000 -3 -26 0 -13 -22 710 -1000
-7 -24 191 0 33 -27 0 63 -27 149 0
319 29 724 0 29 30 0 39 26 565 1000                  7
-358 69 -2730 0 -8 63 0 -188 51 -2124 0
11 26 -1810 -2000 31 28 0 -69 23 -1407 0
224 -22 164 0 -46 -15 0 -6 -14 130 0
440 45 -4801 0 10 39 0 -220 36 -3734 0
                      7
356
30 55 521 0 -10 51 0 70 44 406 0
288 59 -1482 4000 -12 60 -2000 -2 52 -1154 -2000
-253 -71 2908 2000 -23 -82 1000 -33 -63 2268 0
85 57 2990 -2000 -25 58 0 15 47 2330 0
46 60 2744 0 16 49 0 -4 50 2138 0
440 92 -5012 0 400 104 0 290 80 -3904 0
-26 95 -2168 0 34 75 0 -86 60 -1690 0
-358 36 -123 0 -28 30 0 -198 29 -95 0
-315 61 -647 1000 5 64 -1000 25 53 -506 2000
-385 27 1785 0 -35 32 0 -5 28 1388 0
-198 -2 347 0 52 -7 0 112 -3 269 -2000
71 28 2520 0 61 28 0 151 27 1960 0
68 -15 1418 1000 18 -14 0 48 -12 1102 0
-106 36 -36 0 34 30 0 -126 27 -28 0
-684 63 1890 0 96 62 0 306 48 1470 0
                      8
-609
-67 -14 -535 0 13 -10 0 -17 -12 -418 0
-175 -46 1087 -2000 -5 -47 1000 -15 -41 847 1000
79 -13 777 -1000 -41 -6 0 -1 -5 605 0
126 -26 -584 1000 -104 -23 0 -44 -19 -455 0
128 -45 -1363 0 -32 -32 0 88 -35 -1061 0
-343 46 2432 0 -433 23 0 -443 23 1894 0
5 -113 2622 0 75 -92 0 55 -78 2041 0
1087 31 -1156 -1000 -113 31 0 227 26 -902 0
324 -49 209 1000 -6 -53 2000 -16 -44 165 -1000
594 -32 -3818 0 14 -29 0 -76 -27 -2969 0
47 5 -1169 0 -53 2 0 -153 -2 -909 1000
-28 -61 -1707 0 -98 -60 0 -18 -58 -1327 0
-119 24 -2147 -1000 -69 21 0 -9 16 -1669 0
166 -53 303 0 -44 -51 0 56 -43 235 0
1285 -41 -1706 0 -5 -32 0 -175 -28 -1327 0
                      9
312
110 -34 -896 0 -10 -30 0 -40 -25 -697 0
-8 0 -490 0 -8 3 0 12 3 -383 0
86 35 -3142 0 36 38 0 16 30 -2449 0
-155 27 1652 0 85 25 0 35 22 1287 0
-254 -31 1940 0 26 -41 0 16 -29 1510 0
-95 -184 -341 0 75 -165 0 -55 -118 -267 0
-23 14 1628 0 -143 4 0 207 2 1272 0
-1055 -35 1424 2000 35 -33 0 55 -36 1111 0
-185 6 1 -2000 -5 11 -1000 5 9 0 0
-435 60 1124 0 95 45 0 65 40 873 0
3 -3 127 0 43 6 0 83 3 98 0
150 -11 1241 0 130 -1 -1000 -30 6 965 0
33 -26 1606 2000 63 -27 0 -37 -19 1249 0
-228 29 -19 0 32 31 0 -18 23 -16 1000
-1016 -127 356 0 -136 -121 0 34 -94 277 0
                    4 0
-361
-190 4 3198 0 20 -8 0 50 -6 2492 0
54 5 1164 0 14 0 0 -6 1 908 0
62 -14 5493 0 2 -17 0 -28 -13 4281 0
-57 -27 -5533 1000 -17 -33 0 13 -27 -4310 0    7
239 73 -3489 -1000 -11 81 0 -41 65 -2719 0
360 240 -535 0 40 229 0 270 166 -414 0
-386 119 -5995 0 184 109 0 -306 93 -4675 0
153 -10 -3164 -1000 63 -3 0 -27 11 -2466 0
112 -4 165 1000 12 -6 0 -8 -4 129 0
31 -102 3737 0 -119 -89 0 21 -70 2908 0
-82 -35 1791 1000 -32 -42 0 -22 -26 1393 0    8
115 41 -1012 0 -65 27 2000 -35 19 -787 0
98 15 -484 -1000 -32 18 0 108 12 -377 0
48 -10 -374 0 -12 -12 0 78 -6 -289 -2000
124 228 -110 0 234 212 0 4 168 -86 0
                      1
-197
187 54 -4225 0 -3 66 0 7 57 -3293 0
-12 -6 -2166 0 8 -2 0 8 -4 -1688 0
-438 25 -6656 0 12 32 0 42 21 -5188 0
333 -3 7750 -2000 53 -2 0 63 -5 6037 0
-271 -25 1470 2000 19 -28 0 89 -28 1149 0
-174 -144 1596 0 -214 -143 0 96 -109 1243 0
457 -156 6500 0 -213 -144 0 187 -120 5067 0
601 29 8454 0 -79 22 0 -129 7 6587 -2000                  2
-204 8 -127 0 -14 8 0 -14 4 -100 0
171 86 -3308 -1000 -39 83 0 -69 62 -2574 0
183 58 -2310 -2000 13 56 0 -77 38 -1796 0
-325 -14 1083 0 -25 -5 -1000 115 -4 842 0
-195 0 885 0 5 -2 0 -115 -3 689 0
66 12 -24 1000 6 12 0 -94 8 -19 1000
-169 -156 59 0 -239 -144 0 -129 -115 46 0
                      2
1150
-72 -77 3162 0 -42 -80 0 -52 -69 2464 0
-64 24 1501 0 -4 25 -1000 6 22 1169 0
454 -26 2981 0 4 -35 0 -36 -22 2325 0
-280 7 -6029 1000 -90 16 0 -120 15 -4698 0
455 -1 3043 -1000 -95 -1 0 -155 7 2367 0
169 97 -3790 0 499 100 0 -101 80 -2956 0
-97 88 -5023 0 283 84 0 -117 71 -3914 -1000
-421 -34 -8927 0 -81 -29 0 29 -13 -6955 4000
115 12 322 0 25 7 0 35 9 251 0
50 -27 -324 2000 120 -34 0 40 -24 -252 0
-119 -22 271 1000 1 -16 0 81 -9 211 0
78 19 -872 -1000 38 18 0 -112 12 -679 0
285 -30 -813 0 -15 -29 0 145 -21 -633 0
0 0 1018 -2000 10 -2 0 0 -1 791 0
1116 10 5291 0 206 3 0 226 2 4116 0
                      3
-964
-64 71 -1645 0 56 74 0 116 62 -1282 0
146 -29 -380 0 -4 -34 2000 -14 -26 -296 0
-103 -40 1854 0 -43 -37 0 -13 -33 1443 0
143 8 4627 0 133 7 0 113 4 3608 0
-354 -64 -4188 0 96 -66 0 56 -60 -3261 0
-209 -222 6186 0 -79 -227 0 -499 -180 4824 0
11 -15 2658 0 -109 -12 0 171 -10 2071 2000
-268 -43 6539 0 262 -44 0 -38 -40 5094 -2000
-4 -13 -597 0 -34 -6 0 -4 -5 -465 1000
-387 -2 542 -1000 -107 9 0 -57 7 422 0
-11 -39 2779 0 -91 -42 0 -21 -35 2161 0
51 -19 -1215 2000 -99 -29 0 101 -15 -944 0
-266 46 -103 0 4 49 0 -136 41 -80 0
31 -18 -1865 1000 -29 -15 0 51 -13 -1450 0
-1753 51 -7114 0 -113 50 0 -173 44 -5534 0
                      4
446
31 -81 1868 0 -19 -83 0 -129 -70 1456 0
-91 7 698 0 -31 12 -1000 9 7 545 0
45 79 -1977 0 25 75 0 35 62 -1540 0
-74 -1 -4377 0 -194 -8 0 -114 -2 -3413 0
36 77 1273 0 -4 73 0 -74 68 990 0
161 289 -7674 0 -299 293 0 641 238 -5983 0
-60 29 250 0 -340 31 0 -160 15 194 -1000
173 175 -10808 0 -267 180 0 13 134 -8420 0
-1 -14 352 1000 19 -11 0 -21 -11 275 -2000
232 2 2063 0 112 -10 0 92 -9 1605 0
-44 60 -3430 0 116 66 0 -4 51 -2667 0
327 -32 3451 -1000 107 -21 0 -133 -22 2683 0
87 -38 486 0 -3 -42 0 7 -38 379 0
-75 12 1835 0 25 10 0 15 10 1427 0
892 -20 2648 0 -58 -19 0 22 -22 2060 0
                      5
-376
76 78 -1530 0 -24 71 0 46 64 -1191 0
-46 30 -1184 2000 54 31 0 4 26 -923 0
-142 -52 71 0 -2 -43 0 -12 -34 56 0
-127 -16 1962 0 103 -16 0 93 -18 1529 0
59 -9 1822 0 -31 1 0 209 -6 1423 0
-355 -218 9135 0 -105 -210 0 -265 -178 7120 0
70 -65 -2245 0 380 -71 0 -10 -44 -1748 0
704 -220 13872 0 154 -227 0 -46 -164 10807 0
101 35 -156 -2000 1 28 0 11 22 -122 1000
83 -1 -3160 0 -157 11 0 -47 10 -2457 0
148 -37 1731 0 -72 -45 0 -12 -35 1345 0
-515 64 -1992 0 15 63 0 65 48 -1547 0
-25 29 -1048 0 75 26 0 55 25 -816 0
68 13 -1238 -1000 -12 12 0 -22 9 -962 0
-169 19 -2157 0 261 32 0 21 30 -1678 0
                      6
1008
-60 -43 1352 0 -10 -40 0 0 -41 1051 0
5 -65 1012 -4000 -45 -69 0 5 -56 788 0
301 29 -429 -2000 -9 20 0 -29 13 -335 0
220 0 1730 2000 60 10 0 -120 11 1348 0
-52 -36 -2542 0 68 -41 0 -132 -34 -1984 0
428 97 -7971 0 278 88 0 228 67 -6210 0
12 18 2429 0 -48 21 0 132 14 1891 0
-868 187 -8446 0 -78 179 0 142 124 -6580 0
-220 -39 150 1000 0 -41 0 -10 -31 117 0
192 17 2355 0 132 14 0 102 9 1829 0
-94 5 -363 0 66 8 0 96 9 -281 0
134 -40 -708 0 -76 -41 0 -86 -31 -553 0
-10 -17 1117 0 -100 -9 0 -60 -10 868 0
8 -28 1250 2000 8 -22 0 -52 -22 971 0
371 -61 2190 0 -289 -83 0 91 -72 1704 0
                      7
-1137
182 7 -3165 0 62 12 0 -38 15 -2464 0
111 69 -652 2000 31 69 1000 -19 56 -507 0
-501 -15 1043 4000 9 -6 0 69 -3 813 0
-94 40 -3871 -4000 -44 26 0 76 22 -3014 0
39 45 1604 0 -61 39 0 39 35 1251 0
-256 -1 2591 0 104 4 0 -26 6 2015 0
27 79 -2136 0 -23 70 0 -93 55 -1663 0
482 -134 2749 0 122 -127 0 172 -81 2142 0
241 26 603 0 11 34 0 1 29 469 -1000
-333 -44 -1361 0 -33 -49 -1000 -23 -39 -1057 0
-105 20 -423 0 -25 18 0 -85 12 -330 0
-221 28 -301 0 59 23 0 139 17 -232 0
98 6 -414 1000 68 2 0 128 3 -320 0
-97 12 -1295 -1000 -7 9 0 123 13 -1007 0
212 103 1354 -1000 52 101 0 -148 92 1052 0
                      8
-37
-448 30 3179 1000 -48 25 0 62 21 2475 0
-56 -27 -347 -2000 -16 -30 -2000 4 -24 -273 0
380 13 -850 -2000 30 6 0 -30 5 -663 0
30 -38 2794 2000 -70 -28 0 -30 -21 2174 0
-71 -27 -1257 0 -31 -16 0 -21 -15 -979 0
190 -83 2687 0 0 -79 0 -270 -55 2098 0
-230 -118 3299 0 -10 -111 0 110 -90 2571 0
-433 82 -1952 0 -173 81 0 -503 54 -1520 0
-115 0 -1830 0 -25 -6 0 5 -8 -1424 2000
92 48 925 0 32 51 2000 -98 42 719 0
167 -18 426 0 17 -15 0 87 -11 331 0
424 -54 1355 0 -46 -47 0 -36 -36 1051 0
9 -2 473 -2000 -41 -1 0 -141 -2 366 0
-88 17 1607 0 2 11 0 -108 8 1250 0
-889 -84 -1660 2000 151 -57 0 61 -58 -1290 0
                      9
280
356 -35 -1095 -2000 36 -33 0 -14 -27 -851 0
-115 -1 1978 4000 -5 3 1000 5 4 1545 0
-167 -11 12 0 -47 -11 -1000 -27 -9 10 0            5
-27 9 441 0 73 3 0 3 4 345 0
4 14 851 0 44 8 0 -36 9 662 0
18 160 -4787 0 -432 151 0 18 128 -3732 0
163 94 -4253 1000 -117 101 0 -247 86 -3315 0
394 5 -1078 0 224 11 0 534 4 -843 0
9 -10 1591 0 9 -7 0 9 -4 1237 -1000
14 -9 -1793 0 4 -13 -1000 34 -10 -1393 0
235 18 24 0 -65 19 0 -165 14 20 0
75 66 1102 0 35 58 1000 -85 50 860 0
28 16 -760 1000 18 9 0 48 8 -590 0
293 -18 -2909 0 3 -9 0 73 -11 -2262 0
193 2 -1292 -1000 -167 -19 0 -27 -8 -1005 0
                    5 0
30
50 31 518 1000 -30 31 0 -30 21 401 0
169 -3 -2732 -2000 29 0 0 -1 -5 -2131 0
72 -13 2029 0 32 -4 2000 12 -4 1581 0
1 17 -3043 -1000 -9 26 0 1 12 -2371 0
22 -16 -18 1000 2 -12 0 12 -14 -12 0
-305 -120 3677 0 325 -125 0 315 -107 2865 0
-139 -80 4774 -2000 131 -89 0 231 -80 3719 0
-85 -78 6936 0 -345 -89 0 -305 -63 5408 0
13 14 -222 0 13 13 0 -7 8 -170 0
-23 -38 2122 0 -63 -25 0 -63 -19 1649 0
-542 -40 718 0 18 -42 0 138 -35 558 0
-136 -51 -2333 0 -56 -41 -2000 204 -38 -1817 0
-160 -31 310 -1000 0 -19 0 50 -17 240 0
-142 13 2559 0 28 7 0 -62 11 1990 0
315 40 4065 0 195 52 0 115 39 3161 0
                      1
554
-196 -54 -1207 0 4 -52 0 14 -40 -938 0
-168 -1 2065 -1000 -58 -6 0 12 0 1609 0
81 -2 -2373 0 -49 -10 -1000 21 -8 -1849 0
-144 -47 2890 2000 -54 -57 0 66 -42 2252 0
200 16 -643 -2000 -50 13 0 60 9 -503 0
196 26 -2684 0 136 24 0 -134 14 -2092 0
219 87 -7031 1000 99 98 0 -41 81 -5477 0
-4 47 -4761 0 346 57 0 -174 39 -3711 0
-64 -29 -219 0 -14 -28 0 -4 -21 -172 1000
-134 32 -1032 0 6 16 0 96 12 -803 0
418 34 -1874 0 48 35 0 -42 32 -1458 0
-151 41 1551 1000 109 32 1000 -141 27 1209 0
15 21 274 2000 5 12 -1000 -45 13 215 0
-50 -27 -76 0 -50 -23 0 0 -24 -60 0
184 -52 -4907 0 -176 -62 0 -56 -49 -3817 0
                      2
-996
212 40 470 0 2 42 0 -8 36 365 0
320 16 -1604 2000 70 21 0 -10 14 -1249 0
-320 38 1419 0 50 33 0 -30 29 1105 0
228 68 -2055 -1000 88 78 0 -102 60 -1602 0
-329 -26 2053 1000 51 -23 0 -49 -12 1600 0
-142 27 3796 0 -312 52 0 -352 25 2959 0
-177 -71 8148 0 -117 -83 0 63 -63 6349 0
-175 -5 -718 0 -215 -3 0 405 2 -560 0
68 24 171 0 18 25 0 8 20 132 -2000
226 0 533 0 -14 15 0 66 10 415 0
-383 -3 1601 0 -3 -8 0 -73 -10 1245 0
-217 -33 -1699 -2000 -107 -28 0 -97 -22 -1324 0
145 -9 -587 -1000 -15 -8 2000 -45 -10 -458 0
97 31 -1460 0 7 27 0 47 24 -1134 0
-313 76 4244 0 87 84 0 -153 71 3303 0
                      3
622
-264 -1 1940 0 6 -12 0 46 -12 1512 0
-365 -34 1744 -1000 -25 -36 0 -5 -28 1357 0
323 -26 -2487 0 -17 -17 0 13 -17 -1937 0
-76 -90 3321 0 -76 -99 0 134 -76 2588 0
126 6 -3283 0 -34 -2 0 36 -4 -2557 0
170 -85 -1792 -1000 330 -103 0 570 -59 -1395 0
28 17 -4896 0 -72 14 0 -202 10 -3815 0
118 1 -1904 0 138 -4 0 -102 -3 -1483 0
-25 -4 -128 0 -15 -11 0 5 -8 -98 1000
-181 5 -660 0 49 -11 0 -161 -9 -513 0
464 -29 569 0 -26 -27 0 124 -18 443 0
445 4 1275 1000 45 6 0 75 6 994 0
-85 -22 599 0 -15 -14 -1000 105 -8 466 0
-15 -21 1207 -1000 15 -20 0 -105 -14 937 0    7
203 -41 -10498 0 -107 -47 0 223 -46 -8167 0
                      4
453
215 -23 -2854 0 -5 -13 0 -45 -9 -2223 0
176 25 -1184 1000 -4 19 0 -14 15 -919 0
-68 8 3192 0 12 5 0 2 7 2487 0
29 63 -3550 0 139 63 0 -121 52 -2765 0
44 -5 4982 0 104 -3 0 -76 0 3881 0
-21 98 -2577 2000 -561 89 0 -581 73 -2011 0
184 -7 1816 0 144 7 0 34 10 1413 0
73 27 6584 0 -157 24 0 -267 13 5129 0
-104 -11 -488 0 -24 -5 0 -14 -6 -382 0
289 -45 934 0 -21 -32 0 89 -24 726 0
-300 40 -2036 0 20 43 0 -60 33 -1583 0
-177 3 -999 0 13 -3 0 83 -3 -780 0
-146 46 -4 0 24 34 0 -76 27 -3 0
-29 7 -1211 2000 -39 7 0 131 2 -940 0
50 -34 20038 0 130 -38 0 -180 -20 15586 0
                      5
-932
-82 21 1646 0 -12 13 0 -22 10 1281 0
-132 -6 415 -2000 8 3 0 18 5 319 0
-321 -4 -2263 0 -31 -4 0 -1 -6 -1764 0
-248 2 1468 0 -158 9 0 62 -2 1142 0
154 46 -6577 -1000 -146 55 0 114 41 -5125 0
167 -27 1493 -1000 277 -5 0 427 -14 1164 0
-74 29 -2052 0 -144 19 0 306 5 -1597 0
78 -117 -6629 0 168 -111 0 188 -81 -5164 0
101 14 683 0 41 14 0 11 13 534 0
-207 42 -2083 0 43 36 0 23 29 -1619 0
-56 -20 1444 0 -36 -18 0 14 -16 1122 0
-62 9 2767 0 -32 16 0 -22 11 2155 1000
127 -28 -271 0 -3 -21 0 37 -17 -210 0
-123 -2 2496 -1000 47 0 0 -93 2 1940 0
-179 -5 -14100 0 -149 8 0 161 -3 -10967 0
                      6
450
-182 13 -801 0 18 18 0 58 17 -624 0
187 -11 -253 1000 -43 -14 0 27 -13 -193 0
496 -26 1229 0 26 -26 0 6 -20 959 0
384 -16 216 0 34 -24 0 -16 -7 170 0
-115 -39 5965 2000 115 -51 0 -115 -39 4649 0
-65 -44 1098 0 275 -60 0 -135 -49 858 -1000
72 15 3330 0 122 18 0 -288 18 2595 0
-314 170 6038 0 -174 156 0 36 125 4704 0
86 -19 -354 0 -34 -20 0 -34 -13 -276 0
-98 11 3269 0 -48 10 0 -148 12 2540 0
116 -11 -1078 0 -14 -13 0 -14 -9 -837 0
352 3 -3334 0 62 -6 0 -118 -2 -2594 -2000
122 5 -482 0 -28 7 0 -88 4 -376 0
51 -8 -2474 0 31 -6 0 81 -3 -1923 0
-192 91 -1933 0 168 83 0 -132 73 -1504 0
                      7
80
295 -30 117 0 -25 -28 0 -25 -30 92 0
-59 41 141 -1000 41 37 0 -29 30 107 0
-210 52 -1788 1000 0 50 0 -10 43 -1395 0
-255 -18 -838 1000 -25 -12 0 35 -12 -655 0
-189 8 -6229 -1000 -59 19 0 141 13 -4854 0
-194 79 17 0 -284 79 0 106 71 11 2000
-237 -103 -5160 0 -57 -100 0 93 -76 -4021 0
-49 -98 -5253 0 161 -78 0 31 -68 -4092 0
-147 11 573 0 33 12 0 43 5 445 0
247 -38 -1931 0 37 -41 0 167 -40 -1498 0
68 33 590 0 98 30 0 -2 24 458 0
-607 -43 1532 0 -107 -35 0 33 -29 1191 1000
-49 10 737 0 51 7 0 71 6 573 0
138 6 983 -1000 -62 2 0 -142 -1 763 0
87 -64 6353 0 -93 -70 0 -23 -56 4941 0
                      8
-5
-228 12 1373 1000 52 10 0 -8 14 1070 0
-101 -48 -418 2000 9 -46 0 -1 -40 -324 0
117 -57 6071 -2000 -13 -54 0 7 -46 4733 0
165 50 457 -2000 95 49 0 -145 35 358 0
197 -2 6174 0 -43 -11 0 -143 -9 4810 0
-52 -96 22 0 258 -80 0 -142 -68 17 -1000
149 146 5169 0 -51 141 0 -111 106 4027 0
609 0 3005 0 189 -5 0 -151 2 2340 0
54 16 -709 0 -16 12 0 -16 9 -551 0
-331 33 -1161 0 -71 48 0 -101 40 -908 0
43 -33 163 0 -127 -28 0 13 -25 126 0
550 70 -226 0 70 67 0 140 51 -175 0
-191 -14 -39 0 -11 -15 0 -1 -11 -28 0
-91 15 -685 2000 9 17 0 199 15 -532 0
508 17 -196 0 -42 23 0 178 14 -150 0
                      9
-433
199 -25 -1650 -2000 -51 -20 0 29 -17 -1287 0
104 18 1061 -1000 -26 25 -1000 -6 24 826 -1000
-184 38 -9086 1000 -4 38 0 -4 29 -7083 0
-159 -51 375 1000 -59 -55 0 231 -40 292 0
-74 -27 -2782 0 66 -19 0 6 -12 -2167 0
7 58 -1457 0 -263 38 0 -23 31 -1134 0
44 -91 -4009 0 54 -86 0 104 -64 -3124 0
-910 14 -2193 0 -520 13 0 70 1 -1707 0
132 -28 307 1000 2 -23 0 2 -15 240 -1000
397 -26 2374 0 57 -42 1000 -3 -30 1852 0
-220 7 441 0 110 2 0 -50 6 344 0
-418 -50 283 0 2 -50 0 -88 -36 219 0
243 -6 -957 1000 -17 -5 0 33 -7 -748 0
-22 -25 902 -1000 -12 -25 0 -142 -21 702 0
-1281 -37 -5939 0 89 -31 0 -171 -23 -4622 0
                    6 0
-728
-112 65 -1045 1000 8 63 0 -42 48 -813 0
-62 3 -874 0 8 -6 2000 -12 -9 -680 2000
-56 7 5639 0 34 5 0 -6 5 4396 -1000                  5
121 31 -1022 0 -39 35 0 -119 23 -798 0
312 104 -3037 0 12 101 0 72 74 -2368 0
258 9 2088 0 248 28 0 228 12 1627 0
-583 11 3576 0 -33 3 0 -23 1 2788 0
908 16 2073 0 238 9 0 98 15 1614 0
-143 23 -107 -2000 -13 20 0 -13 15 -87 2000
-411 23 -1502 0 -31 29 -2000 129 19 -1172 0
239 18 -1224 0 -21 21 0 109 13 -952 0
296 18 -30 0 -44 17 -1000 -4 11 -23 0
-12 38 1729 -2000 8 36 0 -32 33 1348 0
44 37 -1445 0 64 33 0 74 26 -1124 0
1443 59 8104 0 63 58 0 63 47 6305 0
                      1
1749
10 -63 1674 0 70 -71 0 10 -49 1304 0
60 8 -401 0 0 9 -1000 60 14 -316 -1000
28 -29 291 0 -42 -26 0 28 -18 227 2000
39 -1 2296 1000 69 -7 0 -91 2 1791 0
-417 -189 9778 0 -117 -193 0 -47 -145 7622 0
-255 -32 -2603 0 -275 -46 0 -445 -22 -2030 0
934 -17 1061 0 -56 -14 0 -126 -5 825 0
-208 12 -3378 0 172 17 0 -8 17 -2632 0
-99 -5 91 1000 31 -3 0 21 -2 75 -1000
327 -22 431 0 97 -22 1000 -153 -12 335 0
-279 -4 278 0 -49 -9 0 -119 -3 215 0
-100 7 -1929 0 60 12 2000 -60 11 -1499 0
-261 -59 -1518 1000 -1 -53 1000 -1 -46 -1182 0
22 -31 2596 0 -88 -29 0 -78 -19 2018 0
-411 -41 -6048 0 -261 -46 0 59 -38 -4705 0
                      2
-931
38 47 1459 0 -112 50 0 38 32 1136 0
-8 -9 1604 0 2 -9 0 -48 -13 1254 0
63 51 -4471 0 33 50 0 -47 36 -3485 -1000
-45 -26 -3443 -2000 -35 -15 0 245 -21 -2684 0
-85 192 -9602 0 185 196 0 95 154 -7483 0
81 45 2628 0 61 47 0 481 43 2049 0
-359 48 -5221 0 121 55 0 261 36 -4067 0
-395 -54 9187 0 -325 -67 0 -125 -59 7159 0
204 0 382 0 -36 1 0 -6 0 295 0
1 25 426 0 -169 25 0 31 14 334 0
429 -13 1811 0 19 -5 0 29 -8 1411 0
62 -27 3718 0 -38 -27 -1000 112 -24 2890 0
252 48 1506 -1000 -18 42 -2000 2 36 1171 0
-28 11 -2109 0 112 14 0 92 4 -1639 0
-248 5 2835 0 262 18 0 -38 15 2205 0
                      3
293
-66 -50 -1134 -2000 4 -46 0 -126 -34 -882 0
-64 16 -1238 1000 6 18 0 16 16 -966 0
138 -90 4173 0 -12 -90 0 28 -71 3252 0
-180 41 1938 1000 0 37 0 -230 33 1511 0
274 -51 -868 0 -86 -53 0 -106 -47 -679 0
367 -72 -1955 0 77 -69 0 -183 -64 -1522 0
-145 -12 3082 0 95 -25 0 -175 -13 2400 0
441 40 -13395 0 291 55 0 -59 44 -10438 0
-34 -14 -1059 0 26 -18 0 -4 -16 -824 0
-143 -5 -1050 0 97 -3 0 67 -3 -819 0
-414 3 -2115 0 6 -1 0 66 0 -1648 0
-460 36 -2542 0 0 27 0 -50 23 -1976 0
-27 -10 -2118 2000 43 -8 1000 -27 -7 -1646 0
-86 -2 704 0 -96 -6 0 -46 -1 546 -1000
-110 22 531 0 -90 -9 0 -10 -8 414 0
                      4
6
234 58 -3288 4000 144 59 0 244 47 -2563 0
131 -46 252 -2000 -9 -42 1000 -29 -34 196 1000
-117 75 2522 0 -7 66 1000 13 55 1965 0            6
327 -32 -3 0 47 -33 0 57 -24 -3 0
-192 -93 10382 -3000 -42 -94 0 -52 -73 8094 0    6
-491 70 -195 0 69 80 0 -61 55 -155 0
-35 -19 -888 0 -305 -6 0 45 -11 -690 0
-450 -30 12162 0 -70 -25 0 100 -23 9477 0
-95 25 828 0 -5 29 0 25 24 645 0
-64 -31 1314 0 -4 -32 0 -34 -22 1023 0
106 12 643 0 6 8 1000 -34 7 503 0            8
791 -43 300 0 1 -36 0 41 -29 233 0
-106 -17 1402 -1000 -46 -18 -1000 -56 -14 1089 0
76 2 -808 0 46 3 0 -44 3 -627 2000
385 -63 2026 0 -65 -40 0 -75 -32 1574 0
                      5
-402
-410 -86 7234 -2000 -130 -94 0 -240 -74 5637 0
-188 43 -488 1000 2 38 -2000 32 30 -381 -2000
-94 -12 -9146 0 -14 3 -2000 -34 0 -7126 0
-437 -4 814 -2000 3 -14 0 13 -12 635 0
120 115 -11442 6000 80 118 0 140 92 -8920 0
48 -85 336 0 8 -106 0 238 -73 264 0
69 3 925 0 269 -3 0 -11 0 720 0
437 95 -12861 0 37 86 0 -43 70 -10022 0
-28 -28 580 0 -28 -34 0 -48 -27 451 0
-56 28 -949 0 24 26 0 44 20 -737 0
23 -14 -206 -1000 -17 -10 -2000 3 -7 -162 0    7
-417 49 -116 0 33 47 0 -97 37 -90 0
88 20 546 0 8 23 2000 168 17 425 0
23 -22 1453 1000 -17 -16 0 103 -15 1130 -1000
40 165 -12315 0 130 159 0 150 129 -9577 0
                      6
576
292 106 -7682 0 22 111 0 132 85 -5985 0
35 -11 165 1000 -15 -13 1000 -15 -7 130 1000
113 -38 7925 0 43 -48 1000 23 -35 6175 0
381 22 -1982 4000 -109 36 0 -49 30 -1546 0
113 -103 10209 -3000 -47 -107 0 -7 -78 7958 0
407 120 1413 0 -43 126 0 -443 101 1100 0
332 -33 16 0 -188 -26 0 -38 -20 12 0
-435 -134 13099 0 -215 -134 0 155 -102 10208 0
156 17 -1874 0 36 20 0 26 19 -1458 0
159 -12 36 0 -51 -13 0 -191 -8 26 0
47 -7 240 2000 -3 -5 1000 -33 -6 187 0
45 -41 365 0 -65 -42 0 15 -32 283 0
-137 -13 -1730 0 33 -18 -1000 -57 -14 -1345 0
-62 36 -1462 -2000 -2 30 0 -52 27 -1137 0
-86 -228 15032 0 -86 -206 0 -136 -168 11691 0
                      7
-244
-12 -66 4154 0 8 -66 0 -22 -46 3234 0
264 -16 1737 -2000 14 -8 0 -16 -11 1352 0
78 66 -1850 0 -32 66 0 -2 48 -1442 0
-143 -42 3065 -2000 17 -52 0 87 -38 2390 0
-82 125 -9648 0 18 132 0 -32 98 -7518 0
-457 -68 1748 0 -87 -61 0 393 -53 1363 0
-552 105 -2743 0 98 90 0 88 70 -2137 0
529 46 -5559 0 179 42 0 -181 31 -4332 0
-77 -6 1550 0 -17 -3 0 3 -5 1205 0
140 9 1268 0 40 11 0 250 7 986 0
-153 36 278 -1000 17 32 0 47 29 216 0
-271 22 -33 0 79 17 0 169 15 -24 0
49 10 489 0 -41 14 0 -81 12 379 0
161 -24 835 1000 -9 -26 0 -19 -22 648 0
-429 116 -4767 0 51 79 0 111 68 -3707 0
                      8
-547
-152 10 -1284 1000 18 15 0 -32 4 -997 0
-267 36 -2370 1000 3 28 0 43 26 -1844 0
-55 -61 -2255 0 5 -54 0 5 -40 -1755 0
81 84 -4786 0 91 92 0 -99 62 -3730 0
-12 -130 6450 0 -82 -134 0 -112 -102 5025 0
-30 -4 -6536 0 -230 -11 0 -190 -18 -5094 0
253 -112 5172 0 103 -101 0 -217 -85 4029 0
-921 75 -4632 0 79 83 0 179 62 -3610 0
3 7 -60 -1000 13 7 0 3 5 -44 0
-320 11 -2745 0 30 19 0 -210 13 -2132 0
274 -37 -313 0 -16 -31 0 -26 -31 -242 0
408 -6 734 1000 -42 3 0 -192 1 570 0
116 -6 1870 0 36 -6 0 46 -5 1457 0
-132 16 323 0 38 23 0 -42 18 253 0
-332 45 -5416 0 -72 61 0 -112 44 -4213 0
                      9
894
158 -2 1485 -2000 -32 -12 0 -2 -6 1154 0
24 -41 1154 -1000 -6 -36 0 -26 -32 896 0
-115 19 2571 0 25 16 0 -15 10 1999 0
-297 -71 3316 0 3 -70 0 153 -53 2584 0
80 106 -3425 2000 140 106 0 150 81 -2669 0    7
-21 -35 8977 0 529 -15 0 -81 -11 6996 0
68 51 -6529 0 -182 62 0 388 55 -5085 0
1247 -92 9564 0 -373 -92 0 -173 -71 7453 0
-69 -4 -960 2000 -9 -6 0 -19 -5 -750 1000
271 -21 2673 0 -119 -38 0 171 -29 2075 0
-57 12 -393 0 33 6 0 -57 11 -307 0
-229 18 -2034 -2000 -29 15 1000 71 8 -1583 0
-47 4 -2011 0 -57 2 0 13 1 -1567 0
23 -5 -890 -1000 -77 -12 0 53 -13 -694 0
641 -61 5912 0 -19 -60 0 131 -45 4598 0
                    7 0
-791
-224 13 -1246 1000 26 19 0 -4 18 -968 0
100 28 -64 2000 10 25 -1000 30 21 -48 0
194 36 -2592 0 -26 34 0 4 33 -2016 0
438 22 -399 0 8 15 0 -62 18 -312 0
-242 -66 2899 -4000 -112 -66 0 -52 -52 2260 0
482 161 -9323 0 -478 136 0 262 123 -7266 0
-266 7 5880 1000 44 -18 0 -186 -14 4580 0    6
-853 -13 -7033 0 457 -24 0 97 -14 -5480 0
90 7 799 -1000 10 7 0 10 8 623 -2000
-192 16 -910 0 68 25 -1000 -12 19 -705 0
-327 0 1564 1000 -7 6 -1000 103 1 1215 0    8       7
306 -39 3504 1000 6 -36 -2000 -44 -24 2726 0
-76 -10 540 0 44 -6 0 -46 -3 423 0
28 -9 526 2000 68 -4 0 88 3 412 0
266 8 -2975 0 116 7 0 -64 6 -2313 0
                      1
718
263 26 -1821 0 3 24 0 63 15 -1421 0
77 -5 -267 -1000 -3 -3 2000 -53 2 -209 0
-188 -82 4569 0 -8 -79 0 22 -68 3560 0
-79 -7 1765 0 -159 -3 0 -199 -5 1378 0
162 3 -2826 2000 12 7 0 -18 6 -2204 0
-59 -221 3528 0 321 -207 0 -79 -166 2751 0
436 -26 -2115 -2000 86 -9 0 -94 -11 -1648 0
-334 99 6148 1000 -204 112 0 -64 88 4791 0
-70 -18 694 1000 -30 -19 0 20 -19 541 1000
167 -19 -271 0 17 -16 2000 -123 -10 -211 0
353 23 -2430 -2000 23 14 2000 -37 15 -1887 0
-491 18 -4045 0 69 12 1000 59 10 -3145 0
138 20 285 0 18 15 1000 68 10 219 0
74 -4 65 -1000 4 -8 0 -126 -10 47 0
-125 0 5173 0 -35 4 0 -65 1 4022 0
                      2
-91
-112 -58 4488 0 -22 -58 0 -42 -45 3498 0
-309 8 203 0 -9 4 -1000 31 -2 159 0
95 102 -3558 0 25 96 0 -5 78 -2775 0
-153 13 -2277 0 127 13 0 337 6 -1777 0
-13 33 4211 0 57 24 0 -23 24 3284 0
-418 155 5597 0 -68 138 0 -178 102 4360 0
-18 39 -28 1000 -58 39 0 102 36 -21 0
1118 -73 -11281 -2000 -42 -79 0 -12 -72 -8793 0
116 17 -2305 -2000 36 18 0 -44 18 -1796 0
-113 37 -195 0 57 27 -1000 157 19 -153 0
-191 -42 2277 1000 -81 -36 -1000 -41 -34 1770 0
417 27 3422 0 -3 31 0 -63 24 2660 0
-136 -20 -637 0 -46 -17 -2000 -36 -13 -495 0
-184 27 -557 0 -24 32 0 66 27 -431 0
-137 -16 -6353 0 -107 -23 0 123 -16 -4940 0
                      3
-433
-78 25 -4130 -1000 12 29 0 12 23 -3218 0
227 -43 203 0 -3 -37 0 -23 -30 158 0
-33 -73 -493 0 -13 -70 0 -23 -57 -382 0
-126 0 -1229 0 54 -2 0 -146 5 -957 0
-69 -29 -6084 0 -39 -22 0 81 -28 -4743 0
271 -107 -7101 0 31 -92 0 261 -73 -5532 0
-461 -53 -1912 0 49 -70 0 9 -51 -1491 0
-780 -8 11733 1000 50 -2 0 -10 5 9146 0
-156 -13 2944 1000 -36 -14 0 24 -13 2293 -1000
94 -32 510 0 -96 -14 0 -176 -11 398 0
36 22 -913 0 26 20 0 26 19 -711 0
-309 -22 -4122 0 -89 -24 0 141 -25 -3205 0
139 -4 750 0 9 -5 1000 -41 -2 585 0
23 -25 438 0 23 -32 0 -67 -26 340 0
55 77 4361 0 145 74 0 -165 57 3392 0
                      4
-205
[truncated: 68,900,185 more chars]
