# Supplementary material for: Attitude Tracking Algorithm Using GNSS Measurements from Short Baselines
Source: Sensors (Basel). 2025 Nov 5;25(21):6761. doi: 10.3390/s25216761 (PMC12610084; doi:10.3390/s25216761)
Supplement: Supplementary file 1 [file sensors-25-06761-s001.zip › 2023_08_02_Krylatskoye_5xGNSS/readme.txt]

# Experiment Conditions

Date: 2 August 2023 (GPS Week 2273, DOY 214)
Location: Ostrovnaya St., Moscow, Russia 
Coordinates: 55.7515939°, 37.4393707°, 128 m altitude
Weather: +19°C, clear, calm
Authors: Fedor Kapralov, Alexander Kozlov

# GNSS Hardware Connection Scheme

* Novatel PwrPak7D
    ├───Antcom-743GNSSA-XT-1 (A1)
    └───Antcom-743GNSSA-XT-1 (A2)
* Javad Prego
    └───Javad AirAnt (A3)
* Javad Prego
    └───Javad AirAnt (A4)
* Novatel PwrPak7
    └───Novatel GNSS-804 (A5)

# Data Format

This dataset contains GNSS observations (code, carrier-phase, Doppler and signal strength measurements) collected from five antennas during the the quasi-static experiment. The observation files named "2023_08_02_Krylatskoye_A{1,2,3,4,5}.23D" correspond to antennas A1, A2, A3, A4, and A5, respectively.

The GNSS data are saved in compressed RINEX format (CompactRINEX). You can restore the original RINEX 3.04 files from the CompactRINEX files using the RNXCMP software available at: https://terras.gsi.go.jp/ja/crx2rnx.html.

For detailed information about the CompactRINEX format and associated tools, refer to:
Hatanaka, Y. (2008): "A Compression Format and Tools for GNSS Observation Data".
Bulletin of the Geographical Survey Institute, Vol. 55, pp 21-30, Tsukuba, March 2008.
https://www.gsi.go.jp/ENGLISH/Bulletin55.html.

# GNSS Ephemerides

The GNSS broadcast ephemerides used can be obtained from the Information and Analysis Center for Positioning, Navigation and Timing (IAC PNT) FTP archive:
ftp://ftp.glonass-iac.ru/MCC/BRDC/2023.
